# Supplementary material for: The inherent mutational tolerance and antigenic evolvability of influenza hemagglutinin
Source: eLife. 2014 Jul 8;3:e03300. doi: 10.7554/eLife.03300 (PMC4109307; doi:10.7554/eLife.03300)
Supplement: Supplementary file 4. — The alignment of human and swine HA sequences used to build the phylogenetic trees are provided in this supplementary file in FASTA format. This is the file H1_HumanSwine_alignment.fasta described at http://jbloom.github.io/phyloExpCM/example_2014Analysis_Influenza_H1_HA.html. DOI: http://dx.doi.org/10.7554/eLife.03300.028 [file elife03300s004.fasta]

>1930.50_STRAIN_A/swine/Iowa/15/1930_HOST_Swine_SUBTYPE_H1N1_n1
ATGAAGGCAATACTATTAGTCTTGTTATGTGCATTTGCAGCTACAAATGCAGACACACTATGTATAGGTTACCATGCAAATAACTCAACCGACACTGTTGACACAGTACTCGAGAAGAACGTAACCGTGACACACTCTGTTAACCTGCTTGAAGACAGCCACAACGGAAAACTATGTAGACTAGGGGGAATAGCCCCATTACAACTGGGGAAATGTAATATTGCCGGATGGCTCTTGGGAAACCCAGAATGCGATTTGCTGCTCACAGTGAGCTCATGGTCCTATATTGTAGAAACATCGAACTCAGATAATGGGACATGTTACCCAGGAGATTTCATCGACTATGAAGAACTGAGAGAGCAACTAAGCTCAGTGTCATCATTCGAAAAATTCGAGATATTTCCCAAGACAAGCTCGTGGCCCAATCATACAACCAGAGGTGTAACGGCAGCATGCCCCTATGCTGGAGCAAGCAGCTTTTACAGAAATTTACTATGGCTGGTAAAGAAGGAAAATTCATACCCAAAGCTTAGCAAATCCTATGTTAACAATAAAGGGAAAGAAGTCCTTGTGCTATGGGGTGTTCATCATCCGCCTACCAGTACTGATCAACAAAGTCTCTATCAAAATGCAGATGCTTATGTTTCTGTAGGGTCATCAAAATATGACAGGAGGTTCACTCCAGAAATAGCAGCGAGACCCAAAGTGAGAGGTCAGGCAGGGAGGATGAACTATTACTGGACATTACTAGAACCCGGAGACACAATAACATTTGAGGCAACTGGAAATTTAGTGGCACCAAGATATGCTTTCGCACTGAATAGAGGTTCTGAATCCGGTATCATCACTTCAGACGCACCAGTGCATGATTGTGACACGAAGTGTCAAACACCTCATGGTGCCATAAACAGCAGTCTCCCTTTCCAGAATATACATCCAGTCACAATAGGAGAGTGCCCAAAATACGTCAAGAGTACCAAATTAAGGATGGTTACAGGACTAAGAAACATCCCATCTATCCAGTCTAGAGGTCTGTTTGGAGCCATTGCCGGTTTTATTGAGGGGGGATGGACTGGATTGATAGATGGATGGTATGGTTACCATCATCAGAATGGACAGGGATCAGGCTATGCAGCGGACCAAAAGAGCACACAAAATGCCATTGACGGGATTACTAACAAGGTGAATTCTGTTATCGAGAAGATGAACACGCAATTCACAGTAGTGGGTAAAGAATTCAACAACCTAGAAAGAAGGATAAAAAATTTAAATAAAAAAGTCGATGATGGATTTCTGGATGTTTGGACATATAATGCAGAACTGTTAGTTCTATTGGAAAATGAAAGGACTCTGGATTTCCATGACTCAAATGTAAAGAACCTGTATGAGAAAGCAAGAAGCCAACTAAGGAATAATGCCAAGGAAATCGGGAATGGATGCTTTGAATTCTACCACAAATGTGATGATGCATGCATGGAAAGCGTCAGAAATGGGACTTATGATTACCCAAAGTATTCAGAAGAATCAAAATTGAACAGAGAGGAAATAGATGGAGTGAAATTGGAATCAATGATGGTCTATCAGATTCTGGCGATCTATTCAACCGTCGCCAGTTCACTAGTGCTGTTAGTCTCCCTGGGGGCAATCAGCTTCTGGATGTGTTCTAATGGGTCTTTGCAGTGCAGAATATGCATT
>1931.50_STRAIN_A/swine/USA/1976/1931_HOST_Swine_SUBTYPE_H1N1_n1
ATGAAGGCAAGACTATTAGTCTTGTTATGTGCATTTGCAGCTACAAATGCAGACACACTATGTATAGGTTACCATGCAAATAACTCAACCGACACAGTTGACACAGTACTCGAGAAGAATGTAACCGTGACACACTCTGTTAACCTGCTTGAAGACAGCCACAATGGAAAACTATGTAGACTGGGAGGAATAGCCCCATTACAACTGGGGAAATGTAATATTGCCGGATGGCTCTTGGGAAACCCAGAATGCGATTTGCTGCTCACAGTGAGCTCATGGTCCTATATTGTAGAAACATCGGACTCAGATAATGGGACATGTTACCCAGGAGATTTCATCGACTATGAAGAACTGAGAGAGCAACTGAACTCAATGTCATCATTCGAAAAATTCGAGATATTTCCCAAGACAAGCTCGTGGCCCAATCATACAACCAAAGGTGTAACGGCAGCATGCCCCTATGCTGGAGCAAGCAGCTTTTACAGAAACTTACTATGGCTGGTAAAGAAGGAAAATTCATACCCAAAGCTTAGCAAATCCTATGTTAACAATAAAGGAAAAGAAGTCCTTGTGCTATGGGGTGTTCATCATCCGCCTACCAGTACTGATCAACAAAGTCTCTATCAAAATGCAGATGCTTATGTTTCTGTAGGGTCATCAAAATATTACAGGAGGTTCACTCCAGAAATAGCAGCGAGACCCAAAGTGAGAGGTCAGGCAGGGAGGATGAACTATTACTGGACATTACTAGAACCCGGAGACACAATAACATTTGAGGCAACTGGAAATTTAGTGGCACCAAGATATGCTTTCGCACTGAATAGAGGTTCTGGATCCGGTATCATCACTTCAAACGCACCAGTGCATGATTGTGACACGAAGTGTCAAACACCTCATGGTGCCATAAACAGCAGTCTCCCTTTCCAGAATGTACATCCAGTCACAATAGGAGAGTGCCCAAAATACGTCAAGAGTACCAAATTAAGGATGGTTACAGGACTAAGAAACATCCCATCTATCCAGTCTAGAGGTCTGTTTGGAGCCATTGCCGGTTTTATTGAGGGGGGATGGACTGGATTGATAGATGGATGGTATGGTTACCATCATCAGAATGGACAGGGATCAGGCTATGCAGCGGACCAAAAGAGCACACAAAATGCCATTGACGGGATTACTAACAAGGTGAATTCTGTTATCGAGAAGATGAACACGCAATTCACAGCAGTGGGTAAAGAATTCAACAACCTAGAAAGAAGGATAGAAAATTTAAATAAAAAAGTCGATGATGGATTTCTGGATATTTGGACATATAATGCAGAACTGTTAGTTCTATTGGAAAATGAGAGGACTCTGGATTTCCATGACTCAAATGTAAAGAACCTGTATGAGAAAGTAAGAAGCCAACTAAGGAATAATGCCAAGGAAATCGGGAATGGATGCTTTGAATTCTACCACAAATGTGATGATGCATGCATGGAAAGCGTCAGAAATGGGACTTATGATTACCCAAAGTATTCAGAAGAATCAAAATTGAACAGAGAAGAAATAGATGGTGTGAAATTGGAATCAATGATGGTCTATCAGATTCTGGCGATCTATTCAACCGTCGCCAGTTCACTAGTACTGTTAGTCTCCCTGGGGGCAATCAGCTTCTGGATGTGTTCTAATGGGTCTTTGCAGTGCAGAATATGCATT
>1931.50_STRAIN_A/swine/USA/1976-MA/1931_HOST_Swine_SUBTYPE_H1N1_n2
ATGAAGGCAAGACTATTAGTCTTGTTATGTGCATTTGCAGCTACAAATGCAGACACACTATGTATAGGTTACCATGCAAATAACTCAACCGACACAGTTGACACAGTACTCGAGAAGAATGTAACCGTGACACACTCTGTTAACCTGCTTGAAGACAGCCACAACGGAAAACTATGTAGACTGGGAGGAATAGCCCCATTACAACTGGGGAAATGTAATATTGCCGGATGGCTATTAGGAAACCCAGAATGCGATTTGCTGCTCACAGTGAGCTCATGGTCCTATATTGTAGAAACATCGGACTCAGATAATGGGACATGTTACCCAGGAGATTTCATCGACTATGAAGAACTGAGAGAGCAACTGAACTCAATGTCATCATTCGAAAAATTCGAGATATTTCCCAAGACAAGCTCGTGGCCCAATCATACAACCAAAGGTGCAACGGCAGCATGCCCCTATGCTGGAGCAAGCAGCTTTTACAGAAACTTACTATGGCTGGTAAAGAAGGAAAATTCATACCCAAAGCTTAGCAAATCCTATGTTAACAATAAAGGAAAAGAAGTCCTTGTGCTATGGGGTGTTCATCATCCGCCTACCAGTACTGATCAACAAAGTCTCTATCAAAATGCAGATGCTTATGTTTCTGTAGGGTCATCAAAATATTACAGGAGGTTCACTCCAGAAATAGCAGCGAGACCCAAAGTGAGAGGTCAGGCAGGGAGGATGAACTATTACTGGACATTACTAGAACCCGGAGACACAATAACATTTGAGGCAACTGGAAATTTAGTGGCACCAAGATATGCTTTCGCACTGAATAGAGGTTCTGGATCCGGTATCATCACTTCAAACGCACCAGTGCATGATTGTGACACGAAGTGTCAAACACCTCATGGTGCCATAAACAGCAGTCTCCCTTTCCAGAATGTACATCCAGTCACAATAGGAGAGTGCCCAAAATACGTCAAGAGTACCAAATTAAGGATGGTTACAGGACTAAGAAACATCCCATCTATCCAGTCTAGAGGTCTGTTTGGAGCCATTGCCGGTTTTATTGAGGGGGGATGGACTGGATTGATAGATGGATGGTATGGTTACCATCATCAGAATGGACAGGGATCAGGCTATGCAGCGGACCAAAAGAGCACACAAAATGCCATTGACGGGATTACTAACAAGGTGAATTCTGTTATCGAGAAGATGAACACGCAATTCACAGCAGTGGGTAAAGAATTCAACAACCTAGAAAGAAGGATAGAAAATTTAAATAAAAAAGTCGATGATGGATTTCTGGATATTTGGACATATAATGCAGAACTGTTAGTTCTATTGGAAAATGAGAGGACTCTGGATTTCCATGACTCAAATGTAAAGAACCTGTATGAGAAAGTAAGAAGCCAACTAAGGAATAATGCCAAGGAAATCGGGAATGGATGCTTTGAATTCTACCACAAATGTGATGATGCATGCATGGAAAGCGTCAGAAATGGGACTTATGATTACCCAAAGTATTCAGAAGAATCAAAATTGAACAGAGAAGAAATAGATGGTGTGAAATTGGAATCAATGATGGTCTATCAGATTCTGGCGATCTATTCAACCGTCGCCAGTTCACTAGTACTGTTAGTCTCCCTGGGGGCAATCAGCTTCTGGATGTGTTCTAATGGGTCTTTGCAGTGCAGAATATGCATT
>1931.50_STRAIN_A/swine/JY2/1931_HOST_Swine_SUBTYPE_H1N1_n3
ATGAAGGCAATACTATTAGTCTTGTTATGTGCATTTGCAGCTACAAATGCAGACACACTATGTATAGGTTACCATGCAAATAACTCAACCGACACTGTTGACACAGTACTCGAGAAGAACGTAACCGTGACACACTCTGTTAACCTGCTTGAAGACAGCCACAACGGAAAACTATGTAGACTAGGGGGAATAGCCCCATTACAACTGGGGAAATGTAATATTGCCGGATGGCTCTTGGGAAACCCAGAATGCGATTTGCTGCTCACAGTGAGCTCATGGTCCTATATTGTAGAAACATCGAACTCAGATAATGGGACATGTTACCCAGGAGATTTCATCGACTATGAAGAACTGAGAGAGCAACTAAGCTCAGTGTCATCATTCGAAAAATTCGAGATATTTCCCAAGACAAGCTCGTGGCCCAATCATACAACCAGAGGTGTAACGGCAGCATGCCCCTATGCTGGAGCAAGCAGCTTTTACAGAAATTTACTATGGCTGGTAAAGAAGGAAAATTCATACCCAAAGCTTAGCAAATCCTATGTTAACAATAAAGGGAAAGAAGTCCTTGTGCTATGGGGTGTTCATCATCCGCCTACCAGTACTGATCAACAAAGTCTCTATCAAAATGCAGATGCTTATGTTTCTGTAGGGTCATCAAAATATGACAGGAGGTTCACTCCAGAAATAGCAGCGAGACCCAAAGTGAGAGGTCAGGCAGGGAGGATGAACTATTACTGGACATTACTAGAACCCGGAGACACAATAACATTTGAGGCAACTGGAAATTTAGTGGCACCAAGATATGCTTTCGCACTGAATAGAGGTTCTGAATCCGGTATCATCACTTCAGACGCACCAGTGCATGATTGTGACACGAAGTGTCAAACACCTCATGGTGCCATAAACAGCAGTCTCCCTTTCCAGAATATACATCCAGTCACAATAGGAGAGTGCCCAAAATACGTCAAGAGTACCAAATTAAGGATGGTTACAGGACTAAGAAACATCCCATCTATCCAGTCTAGAGGTCTGTTTGGAGCCATTGCCGGTTTTATTGAGGGGGGATGGACTGGATTGATAGATGGATGGTATGGTTACCATCATCAGAATGGACAGGGATCAGGCTATGCAGCGGACCAAAAGAGCACACAAAATGCCATTGACGGGATTACTAACAAGGTGAATTCTGTTATCGAGAAGATGAACACGCAATTCACAGTAGTGGGTAAAGAATTCAACAACCTAGAAAGAAGGATAAAAAATTTAAATAAAAAAGTCGATGATGGATTTCTGGATGTTTGGACATATAATGCAGAACTGTTAGTTCTATTGGAAAATGAAAGGACTCTGGATTTCCATGACTCAAATGTAAAGAACCTGTATGAGAAAGCAAGAAGCCAACTAAGGAATAATGCCAAGGAAATCGGGAATGGATGCTTTGAATTCTACCACAAATGTGATGATGCATGCATGGAAAGCGTCAGAAATGGGACTTATGATTACCCAAAGTATTCAGAAGAATCAAAATTGAACAGAGAGGAAATAGATGGAGTGAAATTGGAATCAATGATGGTCTATCAGATTCTGGCGATCTATTCAACCGTCGCCAGTTCACTAGTGCTGTTAGTCTCCCTGGGGGCAATCAGCTTCTGGATGTGTTCTAATGGGTCTTTGCAGTGCAGAATATGCATT
>1957.50_STRAIN_A/swine/Wisconsin/1/1957_HOST_Swine_SUBTYPE_H1N1_n1
ATGAAGGCAAGACTATTAGTCTTGTTATGTGCATTTGCAGTCACAAATGCAGACACACTATGTATAGGTTATCATGCAAATAACTCAACCGACACTGTTGATACAGTACTCGAGAAGAATGTAACCGTAACACACTCTGTTAATCTGCTTGAAGACAGACACAACGGGAAACTATGTAAACTAGGGGGAATAGCCCCATTGCACCTAGGTAAATGTAACATTGCCGGATGGCTTTTGGGGAACCCAGAATGTGAATTACTGCTCACAGTGAGCTCATGGTCTTATATTGTGGAAACATCGAACTCAGACAATGGGACATGTTACCCAGGAGATTTCATCGATTATGAAGAACTGAGAGAGCAATTGAGCTCAGTGTCATCATTTGAAAGATTCGAGATATTTCCCAAGACAAGTTCGTGGCCCAATCATGAAACAAACGGTGTAACGGCAGCATGCCCTTATGCTGGAGCAAACAGCTTTTACAGAAATTTGATATGGCTGGTGAAGAAGGGGGATTCATATCCAAAGCTCAGCAAATCCTATGTTAACAATAAAGGGAAGGAAGTCCTTGTGCTATGGGGTATTCACCATCCGCCTACCAGTACTGATCAACAAAGTCTCTATCAAAATGCAGATGCCTATGTTTTTGTAGGGTCATCAAAATATAACAGGAAGTTCAAGCCAGAAATAGCAGCGAGACCCAAGGTGAGAGGTCAAGCAGGGAGGATGAACTATTACTGGACATTAATAGAACCTGGAGACACAATAACATTCGAGGCAACTGGAAATCTAGTGGTACCAAGATATGCTTTCGCAATGAATAGAGGTTCTGGATCTGGTATTATCACTTCAGATGCACCAGTGCATGATTGTAACACGAAGTGTCAAACACCCCAGGGTGCCATAAACACCAGTCTCCCCTTTCAGAATATACATCCAGTCACAATTGGAGAGTGTCCAAAATATGTCAAAAGCACCAAATTAAGGATGGCTACAGGACTAAGGAATATCCCATCTATTCAATCTAGAGGTCTGTTTGGAGCCATTGCTGGTTTTATTGAGGGGGGATGGACAGGAATGATAGATGGATGGTATGGTTATCACCATCAGAATGGACAGGGATCAGGCTATGCAGCGGACCAAAAGAGCACACAAAATGCCATTGACGGGATTACTAACAAAGTAAATTCTGTTATTGAAAAGATGAACATGCAATTCACAGCAGTGGGTAAAGAATTCAACAACCTGGAAAAAAGAATAGAGAATTTAAATAAAAAAGTTGATGATGGTTTTCTAGATGTTTGGACATATAATGCCGAACTGTTGGTTCTATTGGAAAATGAAAGAACTCTGGATTTCCACGACTCAAATGTAAAGAACCTGTATGAGAAAGTAAGAAGCCAGCTAAGAAATAATGCCAAGGAAATTGGGAATGGATGCTTTGAATTCTATCACAAATGTGATGATACATGCATGGAGAGCGTCAAAAATGGGACTTATGATTACCCAAAGTATTCAGAAGAATCAAAACTAAACAGAGAAGAAATAGATGGAGTGAAGTTGGAATCAACAAGGGTCTACCAGATTCTGGCGATCTATTCAACCGTCGCCAGTTCATTAGTATTATTAGTCTCCCTGGGGGCAATCAGCTTCTGGATGTGCTCTAATGGGTCTTTGCAGTGCAGAATATGTATT
>1961.50_STRAIN_A/swine/Wisconsin/1/1961_HOST_Swine_SUBTYPE_H1N1_n1
ATGAAGGCAATACTATTAGTCTTGTTATGTGCATTTGCAGCCACAAATGCAGACACACTATGTATAGGTTATCATGCAAATAACTCAACTGACACTGTTGATACAGTACTAGAGAAGAATGTAACCGTAACACACTCTGTTAATCTGCTTGAAGACAGACACAACGGGAAACTATGTAAACTAGGGGGAATAGCCCCATTGCACCTAGGTAAATGTAACATTGCCGGATGGCTTTTGGGAAACCCAGAATGTGAATTACTGCTCACAGTAAGCTCATGGTCTTATATTGTGGAAACATCGAACTCAGACAATGGGACATGTTACCCAGGGGATTTCATCAATTATGAAGAGCTGAGAGAGCAATTGAGCTCAGTGTCATCATTTGAAAGATTCGAGATATTTCCCAAGACAAGTTCGTGGCCCAATCATGAAACAAACGGTGTAACGGCAGCATGCCCTTATGCTGGAGCAAACAGCTTTTACAGAAATTTAATATGGCTGGTGAAGAAGGGGAGTTCATACCCAAAGCTCAGCAAATCCTATGTTAACAATAAAGGGAAGGAAGTCCTTGTGCTATGGGGTATTCACCATCCGCCTACCAGTACTGATCAACAAAGTCTCTATCAAAATGCAGATGCCTATGTTTTTGTAGGGTCATCAAAATATAACAGGAAGTTCAAGCCAGAAATAGCAGCGAGACCCAAGGTGAGAGGTCAAGCAGGGAGGATGAACTATTACTGGACATTAATAGAACCTGGAGACACAATAACATTCGAGGCAACTGGAAATCTAGTGGTACCAAGATATGCTTTCGCAATGAATAGGGGTTCTGGATCTGGTATTATCATTTCAGATGCACCAGTGCATGATTGTAACACGAAGTGTCAAACACCCAAGGGTGCCATAAACACCAGTCTCCCCTTTCAGAATATACATCCAGTCACAATTGGAGAATGTCCAAAATATGTCAAAAGCACCAAATTGAGAATGGCTACAGGACTAAGGAATATCCCGTCTATTCAATCTAGAGGTCTGTTTGGAGCCATTGCTGGTTTTATTGAGGGGGGATGGACAGGAATGATAGATGGATGGTATGGTTATCACCATCAGAATGGGCAGGGATCAGGATATGCAGCGGACCAAAAGAGCACACAAAATGCCATTGACGGGATTACTAACAAAGTAAATTCTGTTATTGAAAAGATGAACATGCAATTCACAGCAGTGGGTAAAGAATTCAACAACCTGGAAAAAAGAATAGAAAATTTAAATAAAAAAGTTGATGATGGTTTTCTAGATGTTTGGACATATAATGCCGAACTGTTGGTTCTATTGGAAAATGAAAGAACTCTGGATTTCCACGACTCAAATGTAAAGAACCTGTATGAGAAAGTAAGAAGCCAGCTAAGAAATAATGCCAAAGAAATTGGGAATGGATGCTTTGAATTCTATCACAAATGTGATGATACATGCATGGAGAGCGTCAAAAATGGGACTTATGATTACCCAAAGTATTCAGAAGAATCAAAACTAAACAGAGAAGAGATAGATGGAGTGAAGTTGGAATCAACAAGGGTCTACCAGATTCTGGCGATCTATTCAACTGTCGCCAGTTCATTAGTACTGTTAGTCTCCCTGGGGGCAATCAGTTTCTGGATGTGCTCTAATGGGTCTTTGCAGTGCAGAATATGTATT
>1961.50_STRAIN_A/swine/Wisconsin/1/1961_HOST_Swine_SUBTYPE_H1N1_n2
ATGAAGGCAATACTATTAGTCTTGTTATGTGCATTTGCAGCCACAAATGCAGACACACTATGTATAGGTTATCATGCAAATAACTCAACTGACACTGTTGATACAGTACTAGAGAAGAATGTAACCGTAACACACTCTGTTAATCTGCTTGAAGACAGACACAACGGGAAACTATGTAAACTAGGGGGAATAGCCCCATTGCACCTAGGTAAATGTAACATTGCCGGATGGCTTTTGGGAAACCCAGAATGTGAATTACTGCTCACAGTAAGCTCATGGTCTTATATTGTGGAAACATCGAACTCAGACAATGGGACATGTTACCCAGGGGATTTCATCAATTATGAAGAGCTGAGAGAGCAATTGAGCTCAGTGTCATCATTTGAAAGATTCGAGATATTTCCCAAGACAAGTTCGTGGCCCAATCATGAAACAAACGGTGTAACGGCAGCATGCCCTTATGCTGGAGCAAACAGCTTTTACAGAAATTTAATATGGCTGGTGAAGAAGGAGAGTTCATACCCAAAGCTCAGCAAATCCTATGTTAACAATAAAGGGAAGGAAGTCCTTGTGCTATGGGGTATTCACCATCCGCCTACCAGTACTGATCAACAAAGTCTCTATCAAAATGCAGATGCCTATGTTTTTGTAGGGTCATCAAAATATAACAGGAAGTTCAAGCCAGAAATAGCAGCGAGACCCAAGGTGAGAGGTCAAGCAGGGAGGATGAACTATTACTGGACATTAATAGAACCTGGAGACACAATAACATTCGAGGCAACTGGAAATCTAGTGGTACCAAGATATGCTTTCGCAATGAATAGGGGTTCTGGATCTGGTATTATCATTTCAGATGCACCAGTGCATGATTGTAACACGAAGTGTCAAACACCCAAGGGTGCCATAAACACCAGTCTCCCCTTTCAGAATATACATCCAGTCACAATTGGAGAATGTCCAAAATATGTCAAAAGCACCAAATTGAGAATGGCTACAGGACTAAGGAATATCCCGTCTATTCAATCTAGAGGTCTGTTTGGAGCCATTGCTGGTTTTATTGAGGGGGGATGGACAGGAATGATAGATGGATGGTATGGTTATCACCATCAGAATGGGCAGGGATCAGGATATGCAGCGGACCAAAAGAGCACACAAAATGCCATTGACGGGATTACTAACAAAGTAAATTCTGTTATTGAAAAGATGAACATGCAATTCACAGCAGTGGGTAAAGAATTCAACAACCTGGAAAAAAGAATAGAAAATTTAAATAAAAAAGTTGATGATGGTTTTCTAGATGTTTGGACATATAATGCCGAACTGTTGGTTCTATTGGAAAATGAAAGAACTCTGGATTTCCACGACTCAAATGTAAAGAACCTGTATGAGAAAGTAAGAAGCCAGCTAAGAAATAATGCCAAAGAAATTGGGAATGGATGCTTTGAATTCTATCACAAATGTGATGATACATGCATGGAGAGCGTCAAAAATGGGACTTATGATTACCCAAAGTATTCAGAAGAATCAAAACTAAACAGAGAAGAGATAGATGGAGTGAAGTTGGAATCAACAAGGGTCTACCAGATTCTGGCGATCTATTCAACTGTCGCCAGTTCATTAGTACTGTTAGTCTCCCTGGGGGCAATCAGTTTCTGGATGTGCTCTAATGGGTCTTTGCAGTGCAGAATATGTATT
>1966.50_STRAIN_A/swine/Wisconsin/2/1966_HOST_Swine_SUBTYPE_H1N1_n1
ATGAAGGCAATGCTATTAGTCTTGCTATGTACATTTGCAGCCACAAATGCAGACACACTATGTATAGGTTATCATGCAAATAACTCAACTGACACTGTTGATACAGTACTAGAGAAGAATGTAACCGTAACACACTCTGTTAATCTGCTTGAAGACAGACACAACGGGAAACTATGTAAACTAGGGGGGATAGCCCCATTGCACTTAGGTAAATGTAACATTGCCGGATGGCTTTTGGGAAACCCAGAATGTGAATTACTGTTCACAGTAAGCTCATGGTCTTATATTGTGGAAACATCGAACTCAGACAATGGGACATGTTACCCAGGGGATTTCATCAATTATGAAGAGCTAAGAGAGCAATTGAGCTCAGTGTCATCATTTGAAAGATTCGAGATATTTCCCAAGACAAGTTCGTGGCCCAATCATGAAACAAACGGTGTAACGGCAGCATGCCCTTATGCTGGAGCAAACAGCTTTTACAGAAATTTAATATGGCTGGTGAAAAAAGGGAGTTCATACCCAAAGCTCAGCAAATCCTATGTTAACAATAAAGGGAAGGAAGTCCTTGTGCTATGGGGTATTCACCATCCGCCTACCAGTACTGATCAACAAAGTCTCTATCAAAATGCTGATGCCTATGTTTTTGTAGGGTCATCAAAATATAACAGGAAGTTCAAGCCAGAAATAGCAGCGAGACCCAGGGTGAGAGGTCAAGCAGGGAGGATGAACTATTACTGGACATTAATAGAACCTGGAGACACAATAACATTCGAGGCAACTGGAAATCTAGTGGTACCAAGATATGCTTTCGCAATGAATAGAGGTTCTGGATCTGGTATTATAATTTCAGATGCACCAGTGCATGATTGTAACACGAAGTGTCAAACACCCAAAGGTGCCATAAACACCAGTCTCCCCTTTCAGAATATACATCCAGTCACAATTGGAGAATGTCCAAAATATGTCAAAAGCACCAAATTGAGAATGGCTACAGGACTAAGGAATATCCCGTCTATTCAATCTAGAGGTCTGTTTGGAGCCATTGCTGGTTTTATTGAGGGGGGATGGACAGGAATGATAGATGGATGGTATGGTTATCACCATCAGAATGGACAGGGATCAGGATATGCAGCGGACCAAAAGAGCACACAAAATGCCATTGACGGGATTACTAACAAAGTAAATTCTGTTATTGAAAAGATGAACATGCAATTCACAGCAGTGGGTAAAGAATTTAACAACCTGGAAAAAAGAATAGAGAATTTAAACAAAAAAGTTGATGATGGTTTTCTGGATGTTTGGACATATAATGCCGAACTGTTGGTTCTATTGGAAAATGAAAGAACTCTGGATTTCCACGACTCAAATGTAAAGAACCTGTATGAGAAAGTAAGAAGCCAGCTAAGAAATAATGCCAAAGAAATTGGGAATGGATGCTTTGAATTCTATCACAAATGTGATGATACATGCATGGAGAGCGTCAAAAATGGGACTTATGATTACCCAAAGTACTTAGAGGAATCAAAACTAAACAGAGAAGAGATAGATGGAGTGAAGTTGGAATCAACAAGGGTCTACCAGATTTTGGCGATCTATTCAACTGTCGCCAGTTCATTGGTACTGTTGGTCTCCCTGGGGGCAATCAGTTTCTGGATGTGCTCTAATGGGTCTTTGCAGTGCAGAATATGTATT
>1967.50_STRAIN_A/swine/Wisconsin/1/1967_HOST_Swine_SUBTYPE_H1N1_n1
ATGAAGGCAATACTATTAGTCTTGTTATGTACATTTGCAGCCACAAATGCAGACACACTATGTATAGGTTATCATGCAAATAACTCAACTGACACTGTTGATACAGTACTAGAGAAGAATGTAACAGTAACACACTCTGTTAATCTGCTTGAAGACAGACACAACGGGAAACTATGTAAACTAGGGGGGATAGCCCCATTGCACCTAGGTAAATGTAACATTGCCGGATGGATTTTGGGAAACCCAGAATGTGAATTACTGTTCACAGTAAGCTCATGGTCTTATATTGTGGAAACATCGAACTCAGACAATGGGACATGTTACCCAGGGGATTTCATCAATTATGAAGAGCTGAGAGAGCAATTGAGCTCAGTGTCATCATTTGAAAGATTCGAAATATTTCCCAAGACAAGTTCGTGGCCCAACCATGAAACAAACGGTGTAACGGCATCATGCCCTTATGCTGGAGCAAACAGCTTTTACAGAAATTTAATATGGCTGGTGAAAAAAGGGAGTTCATACCCAAAGCTCAGCGAATCCTATGTTAACAATAAAGGGAAGGAAGTCCTTGTGCTATGGGGTATTCACCATCCGCCTACCAGTACTGATCAACAAAGTCTCTATCAAAATGCAGATGCCTATGTTTTTGTAGGGTCATCAAAATATAACAGGAAGTTCAAGCCAGAAATAGCAGCGAGACCCAAGGTGAGAGGTCAAGCAGGGAGGATGAACTATTACTGGACATTAATAGAACCTGGAGACACAATAACATTCGAGGCAACTGGAAATCTAGTGGTACCAAGATATGCTTTCGCAATGAATAGAGGTTCTGGATCTGGTATTATAATTTCAGATGCACCAGTGCATGATTGTAACACGAAGTGTCAAACACCCAAGGGTGCCATAAACACCAGTCTCCCCTTTCAGAATATACATCCAGTCACAATTGGAGAATGTCCAAAATATGTCAAAAGCACCAAATTGAGAATGGCTACAGGACTAAGGAATATCCCGTCTATTCAATCTAGAGGTCTGTTTGGAGCCATTGCTGGTTTTATTGAGGGGGGATGGACAGGAATGATAGATGGATGGTATGGTTATCACCATCAGAATGGGCAGGGATCAGGATATGCAGCGGACCAAAAGAGCACACAAAATGCAATTGACGGGATTACTAACAAAGTAAATTCTGTTATTGAAAAGATGAACATGCAATTCACAGCAGTGGGTAAAGAATTCAACAACCTGGAAAAAAGAATAGAGAATTTAAACAAAAAAGTTGATGATGGTTTTCTGGATGTTTGGACTTATAATGCCGAACTGTTGGTTCTATTGGAAAATGAAAGAACTCTGGATTTCCACGACTCAAATGTAAAAAACCTGTATGAGAAAGTAAGAAGCCAGCTAAGAAATAATGCCAAAGAAATTGGGAATGGATGCTTTGAATTCTATCACAAATGTGATGATACATGCATGGAGAGCGTCAAAAATGGGACTTATGATTATCCAAAGTACTCAGAAGAATCAAAACTAAACAGAGAAGAGATAGATGGAGTGAAGTTGGAATCAACAAGGGTCTACCAGATCCTGGCGATCTATTCAACTGTCGCCAGTTCATTGGTACTGTTGGTCTCCCTGGGGGCAATCAGTTTCTGGATGTGCTCTAATGGGTCTTTGCAGTGCAGAATATGTATT
>1968.50_STRAIN_A/swine/Wisconsin/1/1968_HOST_Swine_SUBTYPE_H1N1_n1
ATGAAGGCAATACTATTAGTCTTGTTATGTACATTTGCAGCCACAAATGCAGACACACTATGTATAGGTTATCATGCAAATAACTCAACTGACACTGTTGATACAGTACTAGAGAAGAATATAACCGTAACACACTCTGTTAATCTGCTTGAAAACAGACACAACGGGAAACTATGTAAACTAGGGGGGATAGCCCCATTGCACCTAGGTAAATGTAACATTGCCGGATGGCTTTTGGGAAACCCAGAATGTGAATTACTGTTCACAGTAAGCTCATGGTCTTATATTGTGGAAACATCGAACTCAGACAATGGGACATGTTACCCAGGGGATTTCATCAATTATGAAGAGCTGAGAGAGCAATTGAGCTCAGTGTCATCATTTGAAAAATTCGAGATATTTCCCAAGACAAGTTCGTGGCCCAATCATGAAACAAACGGTGTAACGGCAGCATGCCCTTATGCTGGAGCAAACAGCTTCTACAGAAATTTAATATGGCTGGTGAAAAAAGGAAGTTCATACCCAAAGCTCAGCAAATCCTATGTTAACAATAAAGGGAAGGAAGTCCTTGTGCTATGGGGTATTCACCATCCGCCTACCAGTACTGATCAACAAAGCCTCTATCAAAATGCAGATGCCTATGTTTTTGTAGGGTCATCAAAATATAACAGGAAGTTCAAGCCAGAAATAGCAGCGAGACCCAAGGTTAGAGGTCAGGCAGGGAGGATGAACTATTACTGGACATTAATAGAACCTGGAGACACAATAACATTCGAGGCAACTGGAAATCTGGTGGTACCAAGATATGCTTTCGCAATGAATAGAGGTTCTGGATCTGGTATTATAATTTCAGATGCACCAGTGCATGATTGTAACACGAAGTGTCAAACACCCAAGGGTGCCATAAACACCAGTCTCCCCTTTCAGAATATACATCCAGTCACAATTGGAGAATGTCCAAAATATGTCAAGAGCACCAAATTGAGAATGGCTACAGGACTAAGGAATATCCCGTCTATTCAATCTAGAGGTCTGTTTGGAGCCATTGCTGGTTTTATTGAGGGGGGATGGACAGGAATGATAGATGGATGGTATGGTTATCACCATCAGAATGGGCAGGGATCAGGATATGCAGCGGACCAAAAGAGCACACAAAATGCCATTGACGGGATTACTAACAAAGTAAATTCTATTATTGAAAAGATGAACATGCAATTCACAGCAGTGGGTAAGGAATTCAACAACCTGGAAAAAAGAATAGAGAACTTAAATAAAAAAGTTGATGATGGTTTTCTGGATGTTTGGACATATAATGCCGAACTGTTGGTTCTATTGGAAAATGAAAGAACTCTGGATTTCCACGACTCAAATGTAAAGAACCTGTATGAGAAAGTAAGAAGCCAGCTAAGAAATAATGCCAAAGAAATTGGGAATGGATGCTTTGAATTCTATCACAAATGTGATGATACATGCATGGAGAGCGTCAAAAATGGGACTTATGATTACCCAAAGTACTCAGAAGAATCAAAACTGAACAGAGAAGAGATAGATGGAGTGAAGTTGGAATCAACAAGGATCTACCAGATTCTGGCGATCTATTCAACTGTCGCCAGTTCATTGGTACTGCTGGTCTCCCTGGGGGCAATCAGTTTCTGGATGTGCTCTAATGGGTCTTTGCAGTGCAGAATATGTATT
>1970.50_STRAIN_A/swine/Wisconsin/2/1970_HOST_Swine_SUBTYPE_H1N1_n1
ATGAAGGCAATACTATTAGTCTTGTTATGTACATTTGCAGCCACAAATGCAGACACACTATGTATAGGTTATCATGCAAATAACTCAACTGACACTGTTGATACAGTACTAGAGAAGAATGTAACAGTAACACACTCTGTTAATCTGCTTGAAGACAGACATAACGGGAAACTATGTAAACTAGGGGGGATAGCCCCATTGCACCTGGGTAAATGTAACATTGCCGGATGGCTTTTGGGAAACCCAGAATGTGAATTACTATTCACAGTAAGCTCATGGTCTTACATTGTGGAAACATCGAACTCAGACAATGGGACATGTTACCCAGGAGATTTCATCAATTATGAAGAGCTGAGAGAGCAGTTGAGCTCAGTGTCATCATTTGAAAGATTCGAGATATTTCCCAAGACAAGTTCGTGGCCCAATCATGAAACAAACGGTGTGACGGCAGCATGCCCTTATGCTGGAGCAAACAGTTTTTACAGAAATTTAATATGGCTGGTGAAAAAAGGAAATTCATACCCAAAGCTCAGCAAATCCTATGTTAACAATAAAGGAAAGGAAGTCCTTGTGCTATGGGGTGTTCACCATCCGCCTACCAGTACTGATCAACAAAGTCTCTACCAAAATGCAGATGCCTATGTTTTTGTAGGGTCATCAAAATATAACAGGAAGTTCAAGCCAGAAATAGCAGCGAGACCCAAGGTGAGAGGTCAAGCAGGGAGGATGAACTATTACTGGACATTAATAAAACCTGGAGACACAATAACATTCGAGGCAACTGGAAATCTAGTGGTACCAAGATATGCTTTCGCAATGAATAGAGGTTCTGGATCTGGTATTATAATTTCGGATGCACCAGTGCATGATTGTAACACGAAGTGTCAAACACCCAAGGGTGCCATAAACACCAGTCTCCCCTTTCAGAATATACATCCAGTCACAATTGGAGAATGTCCAAAATATGTCAAAAGCACAAAATTGAGAATGGCTACAGGACTAAGGAATATCCCGTCTATTCAATCTAGAGGTCTGTTTGGAGCCATTGCTGGTTTTATTGAGGGGGGATGGACAGGAATGATAGATGGATGGTATGGTTACCACCATCAGAATGGGCAGGGATCAGGATATGCAGCGGACCAAAAGAGCACACAAAATGCCATTGACGGGATCACTAACAAAGTAAATTCTGTTATTGAAAAGATGAACATGCAATTCACAGCAGTGGGTAAAGAATTCAACAACCTGGAAAAAAGAATAGAGAATTTAAACAAAAAAGTTGATGATGGTTTTCTGGATGTTTGGACATATAATGCCGAACTGTTGGTTCTATTGGAAAATGAAAGAACTCTGGATTTCCACGACTCAAATGTAAAGAACCTGTATGAGAAAGTAAGAAGCCAGCTAAGAAATAATGCCAAAGAAACTGGGAATGGATGCTTTGAATTCTATCACAAATGTGATGATACATGCATGGAGAGCGTCAAAAATGGGACTTATGATTACCCAAAGTACTCAGAAGAATCAAAACTAAACAGAGAAGAGATAGATGGAGTGAAGTTGGAGTCAACAAGGATCTACCAGATTTTGGCGATCTATTCAACTGTCGCCAGTTCATTGGTACTGTTGGTCTCCCTGGGGGCAATCAGTTTCTGGATGTGCTCTAATGGGTCTTTGCAGTGCAGAATATGTATT
>1971.50_STRAIN_A/swine/Wisconsin/1/1971_HOST_Swine_SUBTYPE_H1N1_n1
ATGAAGGCAATACTATTAGTCTTGTTATGTACATTTGAAGCCACAAATGCAGACACACTATGTATAGGTTATCATGCAAATAACTCAACTGACACTGTTGATACAGTACTAGAGAAGAATGTAACAGTAACACACTCTGTTAATCTGCTTGAAGACAGACATAACGGGAAACTATGTAAACTAGGGGGGATAGCCCCATTACACCTGGGTAAATGTAACATTGCCGGATGGCTTTTGGGAAACCCAGAATGTGAATTACTATTCACAGTAAGCTCATGGTCTTACATTGTGGAAACATCGAACTCAGACAATGGGACATGTTACCCAGGAGATTTCATCAATTATGAAGAGCTGAGAGAGCAGTTGAGCTCAGTGTCATCATTTGAAAGATTCGAGATATTCCCCAGGACAAGTTCGTGGCCCAATCATGAAACAAACGGTGTGACGGCAGCATGCCCTTATGCTGGAGCAAACAGCTTCTACAGAAATTTAATATGGCTGGTGAAAAAAGGAAATTCATACCCAAAGCTCAGCAAATCCTATGTTAACAATAAAGGGAAGGAAGTCCTTGTGCTATGGGGTATTCATCATCCGCCTACCAGTACTGATCAACAAAGTCTCTACCAGAATGCAGATGCCTATGTTTTTGTAGGGTCATCAAAATATAACAGGAAGTTCAAGCCAGAAATAGCAGCGAGACCCAAGGTGAGAGGTCAAGCAGGGAGGATGAACTATTACTGGACATTAATAGAACCTGGAGACACAATAACATTCGAGGCAACTGGAAATCTAGTGGTACCAAGATATGCTTTCGCAATGAACAGAGGTTCTGGATCTGGTATCATAATTTCGGATGCACCAGTTCATGATTGTAACACGAAGTGTCAAACACCCAAGGGTGCAATAAACACCAGCCTCCCCTTTCAGAATATACATCCAGTCACAATTGGAGAATGTCCAAAATATGTCAAAAGCACAAAATTGAGAATGGCTACAGGACTAAGGAATATCCCGTCTATTCAATCTAGAGGTCTGTTTGGAGCCATTGCTGGTTTTATTGAGGGGGGATGGACAGGAATGATAGATGGATGGTATGGTTATCACCATCAGAATGGGCAGGGATCAGGATATGCAGCGGACCAAAAGAGCACACAAAATGCCATTGACGGGATCACTAACAAAGTAAATTCTGTTATTGAAAAGATGAACACGCAATTCACAGCAGTGGGTAAAGAATTCAACAACCTGGAAAAAAGAATAGAGAATTTAAACAAAAAAGTTGATGATGGTTTTCTGGATGTTTGGACATATAATGCCGAACTGTTGGTTCTATTGGAAAATGAAAGAACTCTGGATTTCCACGACTCGAATGTAAAGAACCTGTATGAGAAAGTAAGAAGCCAGCTAAGAAACAATGCCAAAGAAATTGGGAATGGATGCTTTGAATTCTATCACAAATGTGATGATACATGCATGGAGAGCGTCAAAAATGGGACTTATGATTACCCAAAGTACTCAGAAGAATCAAAACTAAACAGAGAGGAGATAGATGGAGTGAAGTTGGAGTCAACAAGGATTTACCAGATTTTGGCGATCTATTCAACTGTCGCCAGTTCATTGGTACTGTTGGTCTCCCTGGGGGCAATCAGTTTCTGGATGTGCTCTAATGGGTCTTTGCAGTGCAGAATATGTATT
>1973.50_STRAIN_A/swine/Iowa/1973_HOST_Swine_SUBTYPE_H1N1_n1
ATGAAGGCAATACTATTAGTCTTGTTATGTACATTTGCAGCCACAAATGCAGACACACTATGTATAGGTTATCATGCAAATAACTCAACTGACACTGTTGATACAGTACTAGAGAAGAATGTAACAGTAACACACTCTGTTAATCTGCTTGAAGACAGACATAACGGGAAACTATGTAAACTAGGGGGGATAGCCCCATTACACCTGGGTAAATGTAACATTGCCGGATGGCTTTTGGGAAACCCAGAATGTGAATTACTATTCACAGTAAGCTCATGGTCTTACATTGTGGAAACATCGAACTCAGACAATGGGACATGTTACCCAGGAGATTTCATCAATTATGAAGAGCTGAGAGAGCAGTTGAGCTCAGTGTCATCATTTGAAAGATTCGAGATATTCCCCAAGACAAGTTCGTGGCCCAATCATGAAACAAACGGTGTGACGGCAGCATGCCCTTATGCTGGAGCAAACAGCTTCTACAGAAATTTAATATGGCTGGTGAAAAAAGGAAATTCATACCCAAAACTCAGCAAATCCTATGTTAACAATAAAGGGAAGGAAGTCCTTGTGCTATGGGGTATTCATCATCCGCCTACCAGTACTGATCAACAAAGTCTCTACCAGAATGCAGATGCCTATGTTTTTGTAGGGTCATCAAAATATAACAGGAAGTTCAAGCCAGAAATAGCAGCGAGACCCAAGGTGAGAGGTCAAGCAGGGAGGATGAACTATTACTGGACATTAATAGAACCTGGAGACACAATAACATTCGAGGCAACTGGAAATCTAGTGGTACCAAGATATGCTTTCGCAATGAACAGAGGTTCTGGATCTGGTATCATAATTTCGGATGCACCAGTTTATGATTGTAACACAAAGTGTCAAACACCCAAGGGTGCAATAAACACCAGCCTCCCCTTTCAGAATATACATCCAGTCACAATTGGAGAATGTCCAAAATATGTCAAAAGCACAAAATTGAGAATGGCTACAGGACTAAGGAATATCCCGTCTATTCAATCTAGAGGTCTGTTTGGAGCCATTGCTGGTTTTATTGAGGGAGGATGGACAGGAATGATAGATGGATGGTATGGTTATCACCATCAGAATGGGCAGGGATCAGGATATGCAGCGGACCAAAAGAGCACACAAAATGCCATTGACGGGATCACTAACAAAGTAAATTCTGTCATTGAAAAGATGAACACGCAATTTACAGCAGTGGGTAAAGAATTCAACAACCTGGAAAAAAGAATAGAGAATTTAAACAAAAAAGTTGATGATGGTTTTCTGGATGTTTGGACATATAATGCCGAACTGTTGGTTCTATTGGAAAATGAAAGAACTCTGGATTTCCACGACTCGAATGTAAAGAACCTGTATGAGAAAGTAAGAAGCCAGCTAAGAAACAATGCCAAAGAAATTGGGAATGGATGCTTTGAATTCTATCACAAATGTGATGATACATGCATGGAGAGCGTCAAAAATGGGACTTATGATTACCCAAAGTACTCAGAAGAATCAAAACTAAACAGAGAGGAGATAGATGGAGTGAAGTTGGAGTCAACAAGGATTTACCAGATTTTGGCGATCTATTCAACTGTCGCCAGTTCATTGGTACTGTTGGTCTCCCTGGGGGCAATCAGTTTCTGGATGTGCTCTAATGGGTCTTTGCAGTGCAGAATATGTATT
>1975.50_STRAIN_A/swine/Tennessee/1/1975_HOST_Swine_SUBTYPE_H1N1_n1
ATGAAGGCAATACTATTAGTCTTGTTATGTACATTTGCAGCCACAAATGCAGACACACTATGTATAGGCTATCATGCAAATAACTCAACTGACACTGTTGATACAGTACTAGAAAAGAATGTAACAGTAACACACTCTGTTAACCTACTTGAAGACAGACATAACGGGAAACTATGTAAACTAGGGGGGATAGCCCCATTGCACCTGGGTAAATGTAACATTGCCGGATGGCTTTTGGGAAACCCAGAATGTGAATTACTATTCACAGTAAGCTCATGGTCTTACATTGTTGAAACATCAAACTCAGACAATGGGACATGTTACCCAGGAGATTTCATCAATTATGAAGAGCTGAGAGAGCAGTTGAGCTCAGTGTCATCATTTGAAAGATTCGAGATATTTCCCAAGACAAGTTCGTGGCCCAATCATGAAACAAATGGTGTGACGGCAGCATGCCCTTATGCTGGAACAAACAGCTTCTACAGAAATTTAATATGGCTGGTGAAAAAAGGAAATTCATACCCAAAGCTCAGCAAATCCTATGTTAACAATAAAGGGAAGGAAGTCCTTGTGCTATGGGGTATTCACCATCCGCCTACCAGTACTGATCAACAAAGTCTCTACCAAAATGCAGATGCCTATGTTTTTGTAGGGTCGTCACAATATAACAGGAAGTTCAAGCCAGAAATAGCAGCGAGACCCAAGGTGAGAGGTCAAGCAGGGAGGATGAACTATTACTGGACATTAATAGAACCTGGAGACACAATAACATTCGAGGCAACTGGAAATCTAGTGGTACCAAGATATGCTTTCGCAATGAATAGAGGTTCTGGATCTGGTATTATAATTTCAGATGCACAAGTTCATGATTGTAACACGAAATGTCAAACACCCAAGGGTGCCATAAACACCAGCCTCCCATTTCAGAATATACATCCAGTCACAATTGGAGAATGTCCAAAATATGTCAAAAGCACAAAACTGAGAATGGCTACAGGATTAAGGAACATCCCGTCTATCCAATCAAGAGGTCTGTTTGGAGCCATTGCTGGTTTTATTGAGGGGGGATGGACAGGAATGATAGATGGATGGTATGGTTATCACCATCAGAATGGACAGGGATCAGGATATGCAGCGGACCAAAAGAGCACACAAAATGCCATTGACGGTATCACTAACAAAGTAAATTCTGTTATTGAAAAGATGAACACGCAATTCACAGCAGTGGGTAAAGAATTCAACCACCTGGAAAAAAGAATAGAGAATTTAAACAAAAAAGTTGATGATGGTTTTCTGGATGTTTGGACATATAATGCCGAACTGTTGGTTTTATTGGAAAATGAAAGAACTCTGGATTTCCACGACTCGAATGTAAAGAACCTGTATGAGAAAGTAAGAAGCCAGCTGAGGAACAATGCCAAAGAAATTGGGAATGGCTGCTTTGAATTCTATCACAAATGTGATGATACATGCATGGAGAGCGTCAAAAATGGGACTTATGATTATCCAAAGTACTCAGAAGAATCAAAACTAAACAGAGAGGAGATAGATGGAGTGAAGTTGGAGTCAACAAGGATTTACCAGATTTTGGCGATCTACTCAACTGTCGCCAGTTCATTGGTACTGTTGGTCTCCCTGGGGGCAATCAGTTTCTGGATGTGCTCTAATGGGTCTTTGCAGTGCAGAATATGTATT
>1975.50_STRAIN_A/swine/Minnesota/24/1975_HOST_Swine_SUBTYPE_H1N1_n2
ATGAAGGCAATACTATTAGTCTTGCTATGTACATTTGCAGCCACAAATGCAGACACACTATGTATAGGTTATCATGCAAATAATTCAACTGACACTGTTGATACAGTACTAGAAAAGAATGTAACAGTAACACACTCTGTTAACCTTCTTGAAGACAGACATAACGGGAAACTATGTAAACTAGGGGGGATAGCCCCATTGCACCTGGGTAAATGTAACATTGCCGGATGGCTTTTGGGAAACCCAGAATGTGAATTACTATTCACAGTAAGCTCATGGTCTTACATTGTGGAAACATCGAACTCAGACAATGGGACATGTTACCCAGGAGATTTCATCAATTATGAAGAGCTGAGAGAGCAGTTGAGCTCAGTGTCATCATTTGAAAGATTCGAGATATTCCCCAAGACAAGTTCGTGGCCCAATCATGAAACAAACGGTGTGACGGCAGCATGCCCTTATGCTGGAGCAAACAGCTTCTACAGAAATTTAATATGGCTGGTGAAAAAAGGAAATTCATACCCAAAGCTCAACAAATCCTATGTTAACAATAAAGGGAAGGAAGTCCTTGTGCTATGGGGCATTCACCATCCACCTACCAGTACTGATCAACAAAGTCTCTACCAGAATGCAGATGCCTATGTTTTTGTAGGGTCATCAAAATATAACAGGAAGTTCAAGCCAGAAATAGCAGCAAGACCCAAGGTGAGAGGTCAAGCAGGGAGGATGAACTATTACTGGACACTAATAGAACCTGGAGACACAATAACATTCGAAGCAACTGGAAATCTAGTGGTACCAAGATATGCTTTCGCAATGAATAGAGGTTCTGGATCTGGTATTATAATTTCGGATGCACCAGTTCATGATTGCAACACGAAGTGCCAAACGCCCAAGGGTGCCATAAACACAAGCCTCCCATTTCAGAATATACATCCAGTTACAATTGGAGAATGTCCAAAATATGTCAAAAGCACAAAATTGAGAATGGCTACAGGACTAAGGAATATCCCGTCTATTCAATCTAGAGGTCTGTTTGGAGCCATTGCTGGTTTTATTGAGGGGGGATGGACAGGAATGATAGATGGATGGTATGGTTATCACCATCAGAATGGACAGGGATCAGGATATGCAGCGGACCAAAAGAGCACACAAAATGCCATTGACGGGATCACTAACAAAGTAAATTCTGTTATTGAAAAGATGAACACACAATTCACAGCAGTGGGTAAAGAATTCAACCACTTGGAAAAAAGAATAGAGAATTTAAACAAAAAGGTTGATGATGGTTTTCTGGATGTTTGGACATACAATGCCGAACTGTTGGTTCTATTGGAAAATGAAAGAACTCTGGATTTCCACGACTCGAATGTAAAGAACCTGTATGAGAAAGTAAGAAGCCAGCTAAGGAACAATGCCAAGGAGATTGGGAATGGCTGCTTTGAATTCTATCACAAATGTGATGATACATGCATGGAGAGCGTCAAAAATGGGACTTATGATTACCCAAAGTACTCAGAAGAATCAAAACTAAATAGAGAGGAAATAGATGGAGTAAAATTGGAGTCAACAAGGATTTACCAGATTTTGGCGATCTATTCAACTGCCGCCAGTTCATTGGTACTGTTGGTCTCCCTGGGGGCAATCAGTTTCTGGATGTGCTCTAATGGGTCTTTACAGTGCAGAATATGTATT
>1975.50_STRAIN_A/swine/Illinois/1/1975_HOST_Swine_SUBTYPE_H1N1_n3
ATGAAGGCAATACTATTAGTCTTGTTATGTACATTTGCAGCCACAAATGCAGACACACTATGTATAGGCTATCATGCAAATAACTCAACTGACACTGTTGATACAGTACTAGAAAAGAATGTAACAGTAACACACTCTGTTAACCTACTTGAAGACAGACATAACGGGAAACTATGTAAACTAGGGGGGATAGCCCCATTGCACCTGGGTAAATGTAACATTGCCGGATGGCTTTTGGGAAACCCAGAATGTGAATTACTATTCACAGTAAGCTCATGGTCTTACATTGTTGAAACATCAAACTCAGACAATGGGACATGTTATCCAGGAGATTTCATCAATTATGAAGAGCTGAGAGAGCAGTTGAGCTCAGTGTCATCATTTGAAAGATTCGAGATATTTCCCAAGACAAGTTCGTGGCCCAATCATGAAACAAATGGTGTGACGGCAGCATGCCCTTATGCTGGAACAAACAGCTTCTACAGAAATTTAATATGGCTGGTGAAAAAAGGAAATTCATACCCAAAGCTCAGCAAATCCTATGTTAACAATAAAGGGAAGGAAGTCCTTGTGCTATGGGGTATTCACCATCCGCCTACCAGTACTGATCAACAAAGTCTCTACCAAAATGCAGATGCCTATGTTTTTGTAGGGTCGTCACAATATAACAGGAAGTTCAAGCCAGAAATAGCAGCGAGACCCAAGGTGAGAGGTCAAGCAGGGAGGATGAACTATTACTGGACATTAATAGAACCTGGAGACACAATAACATTCGAGGCAACTGGAAATCTAGTGGTACCAAGATATGCTTTCGCAATGAATAGAGGTTCTGGATCTGGTATTATAATTTCAGATGCACAAGTTCATGATTGTAACACGAAATGTCAAACACCCAAGGGTGCCATAAACACCAGCCTCCCATTTCAGAATATACATCCAGTCACAATTGGAGAATGTCCAAAATATGTGAAAAGCACAAAATTGAGAATGGCTACAGGATTAAGGAACATCCCGTCTATCCAATCAAGAGGTCTGTTTGGAGCCATTGCTGGTTTTATTGAGGGGGGATGGACAGGAATGATAGATGGATGGTATGGTTATCACCATCAGAATGGACAGGGATCAGGATATGCAGCGGACCAAAAGAGCACACAAAATGCCATTGACGGGATCACTAACAAAGTAAATTCTGTTATTGAAAAGATGAACACGCAATTCACAGCAGTGGGTAAAGAATTCAACCACCTGGAAAAAAGAATAGAGAATTTAAACAAAAAAGTTGATGATGGTTTTCTGGATGTTTGGACATATAATGCCGAACTGTTGGTTTTATTGGAAAATGAAAGAACTCTGGATTTCCACGACTCGAATGTAAAGAACCTGTATGAGAAAGTAAGAAGCCAGCTGAGGAACAATGCCAAAGAAATTGGGAATGGCTGTTTTGAATTCTATCACAAATGTGATGATACATGCATGGAGAGCGTCAAAAATGGGACTTATGATTATCCAAAGTACTCAGAAGAATCAAAACTAAACAGAGAGGAGATAGATGGAGTGAAGTTGGAGTCAACAAGGATTTACCAGATTTTGGCGATCTACTCAACTGTCGCCAGTTCATTGGTACTGTTGGTCTCCCTGGGGGCAATCAGTTTCTGGATGTGCTCTAATGGGTCTTTGCAGTGCAGAATATGTATT
>1976.50_STRAIN_A/swine/Tennessee/7/1976_HOST_Swine_SUBTYPE_H1N1_n1
ATGAAGGCAATACTATTAGTCTTGCTATGTACATTTGCAGCCACAACTGCAGACACACTATGTATAGGTTATCATGCAAATAATTCAACTGACACTGTTGATACAATACTAGAAAAGAATGTAACAGTAACACACTCTGTTAACCTTCTTGAAGACAGACATAACGGGAAACTATGTAAACTAGGGGGGATAGCCCCATTGCACCTGGGTAAATGTAACATTGCCGGATGGCTTTTGGGAAACCCAGAGTGTGAATTACTATTCACAGTAAGCTCATGGTCTTACATTGTGGAAACATCGAACTCAGACAATGGGACATGTTACCCAGGAGATTTCATCAATTATGAAGAGCTGAGAGAGCAGTTGAGCTCAGTGTCATCATTTGAAAAATTCGAGATATTCCCCAAGACAAGTTCGTGGCCCAATCATGAAACAAACGGTGTGACGGCAGCATGCCCTTATGCTGGAGCAAACAGCTTCTACAGAAATTTAATATGGCTGGTAAAAAAAGGAAATTCATACCCAAAGCTCAGCAAATCTTATGTTAACAATAAAGGGAAGGAAGTCCTTGTGCTATGGGGCATTCACCATCCACCTACCAGTACTGATCAACAAAGTCTCTACCAGAATGCAGATGCCTATGTTTTTGTAGGGACATCAAAATATAACAGGAAGTTCAAGCCAGAAATAGCAGCAAGACCCAAGGTGAGAGGTCAAGCAGGGAGGATGAACTATTACTGGACACTAATAGAACCTGGAGACACAATAACATTCGAAGCAACTGGAAATCTAGTGGTACCAAGATATGCTTTCGCAATGAATAGAGGTTTTGGATCTGGTATTATAATTTCGGATGCACCAGTTCATGATTGTAACACGAAGTGTCAAACACCCAAGGGTGCCATAAACACCAGCCTCCCATTTCAGAATATACATCCAGTCACAATTGGAGAATGTCCAAAATATGTCAAAAGCACAAAATTGAGAATGGCTACAGGACTAAGGAATATCCCGTCTATTCAATCTAGAGGTCTGTTTGGAGCCATTGCTGGTTTTATTGAAGGGGGATGGACAGGAATGATAGATGGATGGTATGGTTATCACCATCAGAATGGACAGGGATCAGGATATGCAGCGGACCAAAAGAGCACACAAAATGCCATTGACGGGATCACTAACAAAGTAAATTCTGTTATTGAAAAGATGAACACACAATTCACAGCAGTGGGTAAAGAATTCAACCACTTGGAAAAAAGAATAGAGAATTTAAACAAAAAGGTTGATGATGGTTTTCTGGATGTTTGGACATACAATGCCGAACTGTTGGTTCTATTGGAGAATGAAAGAACTCTGGATTTCCACGACTCGAATGTAAAGAGCCTGTATGAGAAAGTAAGAAGCCAGCTAAGGAACAATGCCAAGGAAATTGGGAATGGCTGCTTTGAATTCTATCACAAATGTGATGATACATGCATGGAGAGCGTCAAAAATGGGACTTATGATTACCCAAAGTACTCAGAAGAATCAAAACTAAACAGAGAGGAAATAGATGGAGTAAAGTTGGAGTCAACAAGGATTTACCAGATTTTGGCGATCTATTCAACTGCCGCCAGTTCATTGGTACTGTTGGTCTCCCTGGGGGCAATCAGTTTCTGGATGTGCTCTAATGGGTCTTTACAGTGCAGAATATGTATT
>1976.50_STRAIN_A/swine/Tennessee/15/1976_HOST_Swine_SUBTYPE_H1N1_n2
ATGAAGGCAATGCTATTAGTCTTGCTATGTACATTTGCAGCCACAAATGCAGACACACTATGTATAGGTTATCATGCAAATAATTCAACTGACACTGTTGATACAGTACTAGAAAAGAATGTAACAGTAACACACTCCGTTAACCTTCTTGAAGACAGACATAACGGGAAACTATGTAAACTAGGGGGGATAGCCCCATTGCACCTGGGTAAATGTAACATTGCCGGATGGCTTTTGGGAAACCCAGAATGTGAATTACTATTCACAGTAAGCTCATGGTCTTACATTGTGGAAACATCGAACTCAGACAATGGGACATGTTACCCAGGAGATTTCTTCAATTATGAAGAGCTGAGAGAGCAGTTGAGCTCAGTGTCATCATTTGAAAGATTCGAGATATTCCCCAAGACAAGTTCGTGGCCCAATCATGAAACAAACGGTGTGACGGCAGCATGCCCTTATGCTGGAGCAAACAGCTTCTACAGAAATTTAATATGGCTGGTGAAAAAAGGAAATTCATATCCAAAGCTCAGCAAATCCTATGTTAACAATAAAGGGAAGGAAGTCCTTGTGCTATGGGGCATTCACCATCCACCTACCAGTACTGATCAACAAAGTCTCTACCAGAATGCAGATGCCTATGTTTTTGTAGGGTCATCAAAATATAACAGGAAGTTCAAGCCAGAAATAGCAGCAAGACCCAAGGTGAGAGGTCAAGCAGGGAGGATGAACTATTACTGGACACTAATAGAACCTGGAGACACAATAACATTCGAAGCAACTGGAAATCTAGTGGTACCAAGATATGCTTTCGCAATGAATAGAGGTTCTGGATCTGGTATTATAATTTCGGATGCACCAGTTCATGATTGTAACACGAAGTGTCAAACACCCAAGGGTGCCATAAACACCAGCCTCCCATTTCAGAATATACATCCAGTCACAATTGGAGAATGTCCAAAATATGTCAAAAGCACAAAATTGAGAATGGCTACAGGATTAAGGAATATCCCGTCTATTCAATCTAGAGGTCTGTTTGGAGCCATTGCTGGTTTTATTGAGGGGGGATGGACAGGAATGATAGATGGATGGTATGGTTATCACCATCAGAATGGACAGGGATCAGGATATGCAGCGGACCAAAAGAGCACACAAAATGCCATTGACGGGATCACTAACAAAGTAAATTCTGTTATTGAAAAGATGAACACACAATTCACAGCAGTGGGTAAAGAATTCAACCACTTAGAAAAAAGAATAGAGAACTTAAACAAAAAGGTTGATGATGGTTTTCTGGATGTTTGGACATACAATGCCGAACTGTTGGTTCTATTGGAAAATGAAAGAACTCTGGATTTCCACGACTCGAATGTAAAGAACCTGTATGAGAAAGTAAGAAGCCAGCTAAGGAACAATGCCAAGGAAATTGGGAATGGCTGCTTTGAATTCTATCACAAATGTGATGATACATGCATGGAGAGCGTCAAAAATGGGACTTATGATTACCCAAAGTACTCAGAAGAATCAAAACTAAACAGAGAGGAAATAGATGGAGTAAAGTTGGAGTCAACAAGGATTTACCAGATTTTGGCGATCTATTCAACTGCCGCCAGTTCATTGGTACTGTTGGTCTCCCTGGGGGCAATCAGTTTCTGGATGTGCTCTAATGGGTCTTTACAGTGCAGAATATGTATT
>1976.50_STRAIN_A/swine/Wisconsin/30954/1976_HOST_Swine_SUBTYPE_H1N1_n3
ATGAAGGCAATACTATTAGTCTTGCTATGTACATTTGCAGCCACAAATGCAGACACACTATGTATAGGTTACCATGCAAATAATTCAACTGACACTGTTGATACAGTACTAGAAAAGAATGTAACAGTAACACACTCTGTTAACCTCCTTGAAGACAGACATAACGGAAAACTATGTAAACTAGGGGGGATAGCCCCATTGCACCTGGGTAAATGTAACATTGCCGGATGGCTTTTGGGAAATCCAGAATGTGAATTACTATTCACAGTAAGCTCATGGTCTTACATTGTGGAAACATCGAACTCAGACAATGGGACATGTTACCCAGGGGATTTCATCAATTATGAAGAGCTGAGAGAGCAGTTGAGCTCAGTGTCATCATTTGAAAGATTCGAGATATTCCCCAAGACAAGTTCGTGGCCCAATCATGAAACAAACGGTGTGACGGCAGCATGCCCTTATGCTGGAGCAAACAGCTTCTACAGAAATTTAATATGGCTGGTGAAAAAAGGAAACTCATATCCAAAGCTCAGCAAATCCTATGTTAACAATAAGGGGAAGGAAGTCCTTGTGCTATGGGGCATTCACCATCCACCTACCAGTACTGATCAACAAAGTCTCTACCAGAATGCAGATGCCTATGTTTTTGTAGGGTCATCAAAATATAACAGGAAGTTCAAGCCAGAAATAGCAGCAAGACCCAAGGTGAGAGGTCAAGCAGGGAGGATGAACTATTACTGGACACTAATAGAACCTGGAGACACAATAACATTCGAAGCAACTGGAAATCTAGTGGTACCAAGATATGCTTTCGCAATGAATAGAGGTCCTGGATCTGGTATTATAATTTCGGATGCACCAGTTCATGATTGTAACACGACGTGTCAAACACCCAAGGGTGCCATAAACACCAGCCTCCCATTTCAGAATATACATCCAGTCACAATTGGAGAATGTCCAAAATATGTCAAAAGCACAAAATTGAGAATGGCTACAGGACTAAGGAATATCCCGTCTATTCAATCTAGAGGTCTGTTTGGAGCCATTGCTGGTTTTATTGAGGGGGGATGGACAGGAATGATAGATGGATGGTATGGTTATCACCATCAGAATGAACAGGGATCAGGATATGCAGCGGACCAAAAAAGCACACAGAATGCCATTGACGGGATCACTAACAAAGTAAATTCTGTTATTAAAAAGATGAACACACAATTCACAGCAGTGGGTAAAGAATTCAACCACTTGGAAAAAAGAATAGAGAATTTAAACAAAAAGGTTGATGATGGTTTTCTGGATGTTTGGACATACAATGCCGAACTGTTGGTTCTATTGGAAAATGAAAGAACTCTGGATTTCCACGACTCGAATGTAAAGAACCTGTATGAGAAAGTAAGAAGCCAACTAAGGAACAATGCCAAGGAAATTGGGAATGGCTGCTTTGAATTCTATCACAAATGTGATGATACATGCATGGAGAGCGTCAAAAATGGGACTTATGATTACCCAAAGTACTCAGAAGAATCAAAACTAAACAGAGAGGAAATAGATGGAGTAAAGTTGGAGTCAACAAGGATTTACCAGATTTTGGCGATCTATTCAACTGCCGCCAGTTCATTGGTACTGTTGGTCTCCCTGGGGGCAATCAGTTTCTGGATGTGCTCCAATGGGTCTTTACAGTGCAGAATATGTATT
>1977.50_STRAIN_A/swine/Tennessee/107/1977_HOST_Swine_SUBTYPE_H1N1_n1
ATGAAGGCAATACTATTAGTCCTGCTATGTACATTTGCAGCCACAAATGCAGACACATTATGTATAGGTTATCATGCAAATAATTCAACTGACACTGTTGATACAGTACTAGAAAAGAATGTGACAGTAACACACTCCGTTAACCTTCTTGAAGACAGACATAACGGGAAACTATGTAAACTAGGGGGGATAGCCCCATTGCACCTGGGTAAATGTAACATTGCCGGATGGATTTTGGGAAACCCAGAATGTGAATTACTATTCACAGTAAGCTCATGGTCTTACATTGTGGAAACATCGAACTCAGACAATGGGACATGTTACCCAGGAGATTTCATCAATTATGAAGAGCTGAGAGAGCAGTTGAGCTCAGTGTCATCATTTGAAAGATTCGAAATATTCCCCAAGACAAGTTCGTGGCCCAATCATACAGACAGAGGTGTGACGGCAGCATGCCCTTATGCTGGAGCAAACAGCTTCTACAGAAATTTAATATGGCTGGTGAAAAAAGGAAATTCATACCCAAGGCTCAACAAATCCTATGTTAACAACAAAGGGAAGGAAGTCCTTGTGCTATGGGGCATTCACCATCCACCTACCAGTAATGATCAACAAAGTCTCTACCAGAATGCAGATGCCTATGTTTTTGTAGGGTCATCAAAATATAACAGGAAGTTCAAGCCAGAAATAGCAGCAAGACCCAAGGTGAGGGGTCAAGCAGGGAGGATGAACTATTACTGGACACTAATAGAACCTGGAGACACAATAACATTCGAAGCAACTGGAAATCTAGTGGTACCAAGGTATGCTTTCGCAATGAATAGAGGTTCTGGATCTGGTATTATAATTTCAGATGCACCAGTTCATGATTGTAACACGAAGTGCCAAACGCCCAAGGGTGCCATAAACACCAGCCTCCCATTTCAGAATATACATCCAATTACAATTGGGGAATGTCCAAAATATGTCAAAAGCACAAAATTGAGAATGGCTACAGGACTAAGGAATATCCCGTCTATTCAATCTAGAGGTCTGTTTGGAGCCATTGCTGGTTTTATTGAAGGGGGATGGACAGGAATGATAGATGGATGGTATGGTTATCACCATCAGAATGGACAGGGATCAGGATATGCAGCGGACCAAAAGAGCACACAAAACGCCATTGACGGGATCACTAACAAAGTAAATTCTGTTATTGAAAAGATGAACACACAATTCACAGCAGTGGGTAAAGAATTCAACCACTTGGAAAAAAGAATAGAGAATTTAAACAAAAAGGTTGATGATGGTTTTCTGGATGTTTGGACATACAATGCCGAACTATTGGTTCTATTGGAAAATGAAAGAACTCTGGATTTCCACGACTCGAATGTAAAGAATCTGTATGAGAAAGTAAGAAATCAGCTAAGGAACAATGCCAAGGAAATTGGGAATGGCTGCTTTGAATTCTATCACAAGTGTGATGATACATGCATGGAGAGCGTCAAAAATGGGACTTATGATTACCCAAAGTACTCAGAAGAATCAAAACTAAATAGAGAGGAAATAGATGGAGTAAAGTTGGAGTCAACAAGGATTTACCAGATTTTGGCGATCTATTCAACTGCCGCCAGTTCATTGGTACTGTTGGTCTCCCTGGGGGCAATCAGTTTCTGGATGTGCTCTAATGGGTCTTTACAGTGCAGAATATGTATT
>1977.50_STRAIN_A/swine/Tennessee/88/1977_HOST_Swine_SUBTYPE_H1N1_n2
ATGAAGGCAATACTATTAGTCTTGCTATGTACATTTACAGCCGCAAATGCAGACACACTATGTATAGGTTATCATGCAAATAATTCAACTGACACTGTTGATACAGTACTAGAAAAGAATGTAACAGTAACACACTCTGTTAACCTTCTTGAAGACAGACATAACGGAAAACTATGTAAACTAGGGGGGATAGCCCCATTGCACCTGGGTAAATGTAACATTGCTGGATGGCTTTTGGGAAACCCAGAATGTGAATTACTATTCACAGTAAGCTCATGGTCTTACATTGTGGAAACATCGAACTCAGACAATGGGACATGTTACCCAGGAGATTTCATCAATTATGAAGAGCTGAGAGAGCAGTTGAGCTCAGTGTCATCATTTGAAAGATTCGAGATATTCCCCAAGGCAAGTTCGTGGCCCAATCATGAAACAAACGGTGTGACGGCAGCATGCCCTTATGCTGGAGCAAACAGCTTCTACAGAAATTTAATATGGCTGGTGAAAAAAGGAAATTCATACCCAAAGCTCAGCAAATCCTATGTTAACAATAAGGGGAAGGAAGTCCTTGTGCTATGGGGCATTCACCATCCACCTACCAGTACTGATCAACAAAGTCTCTACCAGAATGCAGATGCCTATGTTTTTGTGGGGTCATCAAAGTATAACAGGAAGTTCAAGCCAGAAATAGCAGCAAGACCCAAGGTGAGAGGTCAAGCAGGGAGAATGAACTATTACTGGACACTAATAGAGCCTGGAGACACAATAACATTCGAAGCAACTGGAAATCTAGTGGTACCAAGATATGCTTTCGCAATGAATAGAGGTTCTGGATCTGGTATTATAATTTCGGATGCACCAGTTCACGATTGTAACACGACTTGTCAAACACCCAAGGGTGCCATAAACACCAGCCTCCCATTTCAGAATATACATCCAGTCTCAATTGGAGAATGTCCAAAATATGTCAAAAGCACAAAATTGAGAATGGCTACAGGACTAAGGAATATCCCGTCTATTCAATCTAGAGGTCTGTTTGGAGCCATTGCTGGTTTTATTGAGGGGGGATGGACAGGAATGATAGATGGATGGTACGGTTATCACCATCAGAATGGACAGGGATCAGGATATGCAGCGGACCAAAAGAGCACACAGAATGCCATTGACGGGATCACTAACAAAGTAAATTCTGTTATTGAAAAGATGAACACACAATTCACAGCAGTGGGTAAAGAATTCAACCACTTGGAAAAAAGAATAGAGAATTTAAACAAAAAGGTTGATGATGGTTTTCTGGATGTTTGGACATACAATGCCGAACTGTTGGTTCTATTGGAAAATGAAAGAACTCTGGATTTCCACGACTCGAATGTAAAGAACCTGTATGAGAAAGTAAGAAGCCAGCTAAGGAACAATGCCAAGGAAATTGGGAATGGCTGCTTTGAATTCTACCACAAATGTGATGATACATGCATGGAGAGCGTCAAAAATGGGACTTATGATTACCCAAAGTACTCAGAAGAATCAAAACTAAACAGAGAGGAAATAGATGGAGTAAAGCTGGAGTCAACAAGGATTTACCAGATTTTGGCGATCTATTCAACTGCCGCCAGTTCATTGGTACTGTTGGTCTCCCTGGGGGCAATCAGTTTCTGGATGTGCTCCAATGGGTCTTTACAGTGCAGAATATGTATT
>1977.50_STRAIN_A/swine/Tennessee/65/1977_HOST_Swine_SUBTYPE_H1N1_n3
ATGATGGCAATACTATTAGTCTTGCTATGTACATTTGCAGCCACAAATGCAGACACACTATGTATAGGTTATCATGCAAATAATTCAACTGACACAGTTGATACAATACTGGAAAAGAATGTAACAGTAACACACTCTGTTAACCTTCTTGAAGACAGACATAACGGGAAACTATGTAAACTAGGGGGGATAGCCCCATTGCACCTGGGTAAATGTAACATTGCCGGATGGCTTTTGGGAAACCCAGAATGTGAATTATTATTCACAGTAAGCTCATGGTCTTACATTGTGGAAACATCGAACACAGACAATGGAACATGTTACCCAGGAGATTTCATCAATTATGAAGAGCTGAGAGAGCAGTTGAGCTCAGTGTCATCATTTGAAAGATTCGAGATATTCCCCAAGACAAGTTCGTGGCCCAATCATGAAACAAACGGTGTTACGGCAGCATGCCCTTATGCTGGAGCAAACAGCTTCTACAGAAATTTAATATGGCTGGTAAAAAAGGGAAATTCATACCCAAAGCTCAGCAAATCTTATGTTAACAATAAAGGGAAGGAAGTCCTTGTGCTATGGGGCATTCACCATCCACCTACCAGTACTGATCAACAAAGCCTCTACCAGAATGCAGATGCCTATGTTTTTGTAGGGACATCAAAATATAACAGGAAGTTCAAGCCAGAAATAGCAGCAAGACCAAAGGTGAGAGGTCAAGCAGGGAGGATGAACTATTACTGGACACTAATAGAACCTGGAGACACAATAACATTCGAAGCAACTGGAAATTTAGTGGTACCAAGATATGCTTTCGCAATGGATAGAGGTTTTGGATCTGGTATTATAATTTCGGATGCACCAGTTCATGATTGTAACACGAAGTGTCAAACACCTAAGGGTGCCTTAAACACAAGCCTCCCATTTCAGAATATACATCCAGTCACAATTGGAGAATGTCCAAAATATGTCAAGAGCACAAAATTGAGAATGGCTACAGGACTAAGGAATATCCCGTCCATTCAATCTAGAGGTCTGTTTGGAGCCATTGCTGGTTTTATTGAGGGGGGATGGACAGGAATGATAGATGGATGGTATGGTTATCATCATCAGAATGGACAGGGATCAGGATATGCAGCGGACCAAAAGAGCACACAAAATGCCATTGACGGGATCACTAACAAAGTAAATTCTGTTATTGAAAAGATGAACACACAATTCACAGCAGTGGGTAAAGAATTCAACCACTTGGAAAAAAGAATAGAGAATTTAAACAAGAAGGTTGATGATGGTTTTCTGGATGTTTGGACATACAATGCCGAACTGTTGGTTCTATTGGAAAACGAAAGAACTCTGGATTTCCACGACTCGAATGTAAAGAACCTGTATGAGAAAGTAAGAAGCCAGCTAAGGAATAATGCCAAGGAAATTGGGAATGGCTGCTTTGAATTTTATCACAAATGTGATGATACATGCATGGAGAGTGTCAAAAATGGGACTTATGATTACCCAAAGTATTCAAAAGAATCAAAACTAAACAGAGAGGAAATAGATGGAGTAAAGTTGGAATCAACAAGGATTTACCAGATTCTGGCGATCTATTCAACTGCCGCCAGTTCATTGGTACTGTTGGTCTCCCTGGGGGCAATCAGTTTCTGGATGTGCTCTAATGGGTCTTTACAGTGCAGAATATGTATT
>1978.50_STRAIN_A/swine/Tennessee/11/1978_HOST_Swine_SUBTYPE_H1N1_n1
ATGATGGCAATACTATTAGTCTTGCTATGTACATTTGCAGCCACAAATGCAGACACACTATGTATAGGTTATCATGCAAATAATTCAACTGACACAGTTGATACAATACTGGAAAAGAATGTAACAGTAACACACTCTGTTAACCTTCTTGAAGACAGACATAACGGGAAACTGTGTAAACTAGGGGGGATAGCCCCATTGCACCTGGGTAAATGTAACATTGCCGGATGGCTTTTGGGAAACCCAGAATGTGAATCATCATTCACAGTAAGCTCATGGTCTTACATTGTGGAAACATCGAACACAGACAATGGGACATGTTACCCAGGAGATTTCATCGATTATGAAGAGCTGAGAGAGCAGTTGAGCTCAGTGTCATCATTTGAAAGATTCGAGATATTCCCCAAGACAAGTTCGTGGCCCAATCATGAAACAAACGGTGTCACGATAGCATGCCCTTATGCTGGAGCAAACAGCTTCTACAGAAATTTAATATGGCTGGTAAAAAAGGGAAATTCATACCCAAAGCTCAGCAAATCTTATGTTAACAATAAAGGGAAGGAAGTCCTTGTGCTATGGGGCATTCACCATCCACCTACCAGTACTGATCAACAAAGCCTCTACCAGAATGCAGATGCCTATGTTTTTGTAGGGACATCAAAATATAACAGGAAGTTCAAGCCAGAAATAGCAGCAAGACCAAAGGTGAGAGGTCAAGCAGGGAGGATGAACTATTACTGGACACTAATAGAACCTGGAGACACAATAACATTCGAAGCAACTGGAAATTTAGTAATACCAAGATATGCTTTCGCAATGGATAGAGGTTTTGGATCTGGTATTATAATTTCGGATGCACCAGTTCATGATTGTAACACGAAGTGTCAAACACCTAAGGGTGCCTTAAACACCAGCCTCCCATTTCAGAATATACATCCAGTCACAATTGGAGAATGTCCAAAATATGTCAGGAGCACAAAATTGAGAATGGCTACAGGACTAAGGAATATCCCGTCCATTCAATCTAGAGGTCTGTTTGGAGCCATTGCTGGTTTTATTGAGGGGGGATGGACAGGAATGATAGATGGATGGTATGGTTATCATCATCAGAATGGACAGGGATCAGGATATGCAGCGGACCAAAAGAGCACACAAAATGCCATTGACGGGATCACTAACAAAGTAAATTCTGTTATTGAAAAGATGAACACACAATTCACAGCAGTGGGTAAAGAATTCAACCACTTGGAAAAAAGAATAGAGAATTTAAACAAGAAGGTTGATGATGGTTTTCTGGATGTTTGGACATACAATGCCGAACTGTTGGTTCTATTGGAAAACGAAAGAACTCTGGATTTCCACGACTCGAATGTAAAGAACCTGTATGAGAAAGTAAGAAGCCAGCTAAGGAATAATGCCAAGGAAATTGGGAATGGCTGCTTTGAATTTTATCACAAATGTGATGATACATGCATGGAGAGCGTCAAAAATGGGACTTATGATTACCCAAAGTATTCAAAAGAATCAAAACTAAACAGAGAGGAAATAGATGGAGTAAAGTTGGAATCAACAAGGATTTACCAGATTCTGGCGATCTATTCAACTGCCGCCAGTTCATTGGTACTGTTGGTCTCCCTGGGGGCAATCAGTTTCTGGATGTGCTCTAATGGGTCTTTACAGTGCAGAATATGTATT
>1978.50_STRAIN_A/swine/Tennessee/8/1978_HOST_Swine_SUBTYPE_H1N1_n2
ATGAAGGCAATACTATTAGTCTTGCTATGTACATTTACAGCCGCAAATGCAGACACACTATGTATAGGTTATCATGCAAATAATTCAACTGACACTGTTGATACAGTACTAGAAAAGAATGTAACAGTAACACACTCTGTTAACCTTCTTGAAGACAGACATAACGGAAAACTATGTAAACTAGGGGGGATAGCCCCATTGCACCTGGGTAAATGTAACATTGCCGGATGGCTTTTGGGAAACCCAGAATGTGAATTACTATTCACAGTAAGCTCATGGTCTTACATTGTGGAAACATCGAACTCAGACAATGGGACATGTTACCCAGGAGATTTCATCAATTATGAAGAGCTGAGAGAGCAGTTGAGCTCAGTGTCATCATTTGAAAGATTCGAGATATTCCCCAAGGCAAGTTCGTGGCCCAATCATGAAACAAACGGTGTGACGGCAGCATGCCCTTATGCTGGAGCAAACAGCTTCTACAGAAATTTAATATGGCTGGTGAAAAAAGGAAATTCATACCCAAAGCTCAGCAAATCCTATGTTAACAATAAGGGGAAGGAAGTCCTTGTGCTATGGGGCATTCACCATCCACCTACCAGTACTGATCAACAAAGTCTCTACCAGAATGCAGATGCCTATGTTTTTGTGGGGTCATCAAAGTATAACAGGAAGTTCAAGCCAGAAATAGCAGCAAGACCCAAGGTGAGAGGTCAAGCAGGGAGAATGAACTATTACTGGACGCTAATAGGGCCTGGAGACACAATAACATTCGAAGCAACTGGAAATCTAGTAGTACCAAGATATGCTTTCGCAATGAATAGAGGTTCTGGATCTGGTATTATAACTTCGGATGCACCAGTTCACGATTGTAACACGACTTGTCAAACACCCAAGGGTGCCATAAACACCAGCCTCCCATTTCAGAATGTACATCCAGTCACAATTGGAGAATGTCCAAAATATGTCAAAAGCACAAAATTGAGAATGGCTACAGGACTAAGGAATATCCCGTCTATTCAATCTAGAGGTCTGTTTGGAGCCATTGCTGGTTTTATTGAGGGGGGATGGACAGGAATGATAGATGGATGGTACGGTTATCACCATCAGAATGGACAGGGATCAGGATATGCAGCGGACCAAAAGAGCACACAGAATGCCATTGACGGAATCACTAACAAAGTAAATTCTGTTATTGAAAAGATGAACACACAATTCACAGCAGTGGGTAAAGAATTCAACCACTTGGAAAAAAGAATAGAAAATTTAAACAAAAAGGTTGATGATGGTTTTCTGGATGTTTGGACATACAATGCCGAACTGTTGGTTCTATTGGAAAATGAAAGAACTCTGGATTTCCACGACTCGAATGTAAAGAACCTGTATGAGAAAGTAAGAAGCCAGCTAAGGAACAATGCCAAGGAAATTGGGAATGGCTGCTTTGAATTCTACCACAAATGTGATGATACATGCATGGAGAGCGTCAAAAATGGGACTTATGATTACCCAAAGTACTCAGAAGAATCAAAACTAAACAGAGAGGAAATAGATGGAGTAAAGCTGGAGTCAACAAGGATTTACCAGATTTTGGCGATCTATTCAACTGCCGCCAGTTCATTGGTACTGTTGGTCTCCCTGGGGGCAATCAGTTTCTGGATGTGCTCCAATGGGTCTTTACAGTGCAGAATATGTATT
>1978.50_STRAIN_A/swine/Tennessee/7/1978_HOST_Swine_SUBTYPE_H1N1_n3
ATGAAGGCAATACTATTAGTCTTGCTATGTACATTTACAGCCACAAATGCAGACACACTATGTATAGGTTATCATGCAAATAATTCAACTGACACTGTTGATACAGTACTAGAAAAGAATGTAACAGTAACACACTCTGTTAACCTTCTTGAAGACAGACATAATGGGAAACTATGTAAACTAGGGGGGATAGCTCCATTGCACCTGGGTAAATGTAACATTGCCGGATGGCTTTTGGGAAACCCAGAATGTGAATTACTATTCACAGTAAGCTCATGGTCTTACATTGTGGAAACATCGAACTCAGACAATGGGACATGTTACCCAGGAGATTTCATCAATTATGAGGAGCTGAGAGAGCAATTGAGCTCAGTGTCATCATTTGAAAGATTCGAGATATTCCCCAAGACAAGTTCGTGGCCCAATCATGAAACAAACGGTGTGACGGCAGCATGCCCTTATGCTGGAGCGAACAGCTTCTACAGAAATTTAATATGGCTGGTGAAAAAAGGAAATTCATACCCAAAACTCAACAAATCCTATGTTAACAATAAAGGGAAGGAAGTCCTTGTGCTATGGGGCATTCACCATCCACCTACCAGTACTGATCAACAAAGTCTCTACCAGAATGCAGATGCCTATGTTTTTGTAGGGTCATCAAAATATAACAGGAAGTTCAAGCCAGAAATAGCAGCAAGACCCAAGGTGAGAGGCCAAGCAGGGAGGATGAACTATTACTGGACACTAATAGAACCTGGAGACACAATAACATTCGAAGCAACTGGAAATCTAGTGGTACCAAGATATGCTTTCGCAATGAATAGAGGTTCTGGATCTGGCATTATAATTTCGGATGCACCAGTTCATGATTGTAACACGAAGTGCCAAACGCCCAAGGGTGCCATAAACACAAGCCTCCCATTCCAGAATATACATCCAGTTACAATTGGAGAATGTCCAAAATATGTCAAAAGCACAAAATTGAGAATGGCTACAGGACTAAGGAATGTCCCGTCTATTCAATCTAGAGGTCTGTTTGGAGCCATTGCTGGTTTTATTGAGGGGGGATGGACAGGAATGATAGATGGATGGTATGGTTATCACCATCAGAATGGACAGGGATCAGGATATGCAGCGGATCAAAAGAGCACACAAAATGCCATTGACGGGATCACTAACAAAGTAAATTCTGTTATTGAAAAGATGAACACACAATTCACAGCAGTGGGTAAAGAATTCAACCACTTGGAAAAAAGAATAGAGAATTTAAACAAAAAGGTTGATGATGGTTTTCTGGATGTTTGGACATACAATGCCGAACTGTTGGTTCTATTGGAAAATGAGAGAACTCTGGATTTCCACGACTCGAATGTAAAGAACCTGTATGAGAAAGTAAGAAGCCAGCTAAGGAACAATGCCAAGGAAATTGGGAATGGCTGCTTTGAATTCTATCACAAATGTGATGATACATGCATGGAGAGCGTCAAAAATGGGACTTATGATTACCCAAAGTACTCAGAAGAATCAAAACTAAATAGAGAGGAAATAGATGGAGTAAAGTTGGAGTCAACAAGGATTTACCAGATTTTGGCGATCTATTCAACTGCCGCCAGTTCATTGGTACTGTTGGTCTCCCTGGGGGCAATCAGTTTCTGGATGTGCTCTAATGGGTCTTTACAGTGCAGAATATGTATT
>1979.50_STRAIN_A/swine/Minnesota/5892-7/1979_HOST_Swine_SUBTYPE_H1N1_n1
ATGAAGGCAATACTATTAGTCTTGCTATATACATTTACAGCCGCAAATGCAGACACACTATGTATAGGTTATCATGCAAATAATTCAACTGACACTGTTGATACAGTACTAGAAAAGAATGTAACAGTAACACACTCTGTTAACCTTCTAGAAGACAGACATAACGGAAAACTATGTAAACTAGGGGGGATAGCCCCATTGCACTTGGGTAAATGTAACATTGCTGGATGGCTTTTGGGAAACCCTGAATGTGAATTACTCTTCACAGTAAGCTCATGGTCTTACATTGTGGAAACATCGAACTCAGACAATGGGACATGTTACCCAGGAGATTTCATCAATTATGAAGAGCTGAGAGAGCAGTTGAGCTCAGTGTCATCATTTGAAAGATTCGAGATATTCCCCAAGGCAAGTTCGTGGCCCAATCATGAAACAAACGGTGTGACGGCAGCATGCCCTCATGCTGGAGCAAACAGCTTCTACAGAAATTTAATATGGCTGGTGAAAAAAGGAAATTCATACCCAAAGCTCAGCAAATCCTATGTTAACAATAAGGGGAAGGAAGTCCTTGTGCTATGGGGCATTCACCATCCACCTACCAGTACTGATCAAGAAAGTCTCTACCAGAATGCAGACGCCTATGTTTTCGTGGGGTCATCAAAGTATAACAGGAAATTCAAGCCAGAAATAGCAGCAAGACCCAAGGTGAGAGGTCAAGCAGGGAGAATGAACTATTACTGGACACTAATAGAGCCTGGAGACACAATAACATTCGAAGCAACTGGAAATCTAGTGGTACCAAGATATGCTTTCGCAATGAATAGAGGTTCTGGATCTGGTATTATAATTTCGGATGTACCAGTCCACGATTGTAACACGACTTGTCAAACACCCAAAGGTGCTATAAACACCAGCCTCCCATTTCAGAATATACATCCAGTCACAATTGGAGAATGTCCAAAATATGTCAAAAGCACAAAATTGAGAATGGCTACAGGACTAAGGAATATCCCGTCTATTCAATCTAGAGGTCTGTTTGGAGCCATTGCTGGTTTTATTGAGGGGGGATGGACAGGAATGATAGATGGATGGTACGGTTATCACCATCAAAATGGACAGGGATCAGGATATGCAGCTGACCAAAAGAGCACACAGAATGCCATTGACGGGATCACTAACAAAGTAAATTCTGTTATTGAAAAGATGAACACACAATTCACAGCAGTGGGTAAAGAATTCAACCACTTGGAAAAAAGAATAGAGAATTTAAACAAAAAGGTTGATGATGGTTTTCTGGATGTTTGGACATACAATGCCGAACTGTTGGTTCTATTGGAAAATGAAAGAACTCTGGATTTCCATGACTCGAATGTAAAGAACCTGTATGAGAAAGTAAGAAGCCAGCTAAGGAACAATGCCAAGGAAATTGGGAATGGCTGCTTTGAATTCTACCACAAATGTGATGATACATGCATGGAGAGCGTCAAAAATGGGACTTATGATTACCCAAAATACTCAGAAGAATCAAAACTAAACAGAGAGGAAATAGATGGAGTAAAGCTGGAGTCAACAAAGATTTACCAGATTTTGGCGATCTATTCAACTGCCGCCAGTTCATTGGTACTGTTGGTCTCCCTGGGGGCAATCAGTTTCTGGATGTGTTCCAATGGGTCTTTACAGTGCAGAATATGTATT
>1979.50_STRAIN_A/swine/Kyoto/3/1979_HOST_Swine_SUBTYPE_H1N1_n2
ATGAAGGCAGTACTATTAGTCTTGCTATGTACATTTGCAGCCACAAATGCAGACACACTGTGTATAGGTTATCATGCAAATAATTCAACTGACACTGTTGATACAGTACTAGAAAAAAATGTAACAGTAACACACTCTGTTAACCTTCTTGAAGACATGCATAACGGAAAATTATGTAAACTAGGGGGGATAGCCCCGTTGCACCTGGGTAAATGTAACATTGCTGGATGGCTTTTGGGAAACCCAGAATGTGAATCACTATTCATAGTAAGCTCATGGTCTTACATTGTGGAAACATCGAACTCAGACAATGGGACATGTTACCCAGGAGATTTCACCAATTATGAAGAGCTGAGAGAGCAGTTGAGCTCAGTGTCATCATTTGAAAGATTCGAGATATTCCCCAAGACAAGTTCGTGGCCCAATTATGAAACAAACGGTGTGACGGCAGCATGCCCTTATGCTGGAGCAAACAGCTTCTACAGAAATTTAATATGGCTGGTGAAAAAAGGAAATTCATACCCAAAACTCAGCAAATCCTATGTTAACAATAAAGGGAAGGAAGTCCTTGTGCTATGGGGCATTCACCATCCACCTACCAGTGCTGATCAACAAAGTCTCTACCAGAATGCAGATGCCTATGTTTTTGTAGGGTCATCAACATATAACAGAAAGTTCAAGCCAGAAATAGCAGCAAGACCCAAGGTGAGAGGTCAAGCAGGGAGGATGAACTATTACTGGACACTAATAGAACCTGGAGACACAATAACATTCGAAGCAACTGGAAATCTAGTGGTACCAAGATATGCTTTCGCAATGAATAGAGGTTCTGGATCTGGTATTATAATTTCGGATGCACCAGTTCATGATTGTAACACGAAGTGTCAAACACCCAAGGGTGCCATAAACACCAGCCTCCCATTTCAGAATATACATCCAGTCACAATTGGAGAATGTCCAAAATATGTCAAAAGCACCAAATTAAGAATGGCTACAGGATTAAGGAATATCCCGTCAATTCAATCTAGAGGTCTGTTTGGAGCCATTGCTGGTTTTATTGAGGGGGGATGGACAGGAATGATAGATGGATGGTATGGTTATCATCATCAAAATGAACAGGGATCAGGATATGCAGCGGACCAAAAGAGCACACAAAATGCCATTGACGGGATCACTAACAAAGTAAATTCTGTTATTGAAAAGATGAACACACAATTCACAGCAGTGGGTAAAGAATTCAATCACTTAGAAAAAAGAATAGAGAATTTAAACAAAAAGGTTGATGATGGTTTTCTGGATGTTTGGACATATAATGCCGAACTGTTGGTTCTATTGGAAAATGAAAGGACTCTGGATTTCCACGACTCGAATGTAAAGAATCTGTATGAGAAAGTAAGAAGCCAGCTAAGGAACAATGCCAAGGAAATTGGGAATGGCTGCTTTGAATTCTATCACAAATGTGATGATACATGCATGGAGAGCGTCAAAAATGGGACTTATGATTATCCAAAGTACTCAAAAGAATCAAAACTAAACAGAGAGGAAATAGATGGAGTAAAATTGGAGTCAACAAGGATTTACCAGATTTTGGCGATCTATTCAACTGCCGCCAGTTCACTAGTACTGTTGGTCTCCCTGGGGGCAATCAGTTTCTGGATGTGCTCTAATGGGTCTTTACAGTGCAGAATATGTATT
>1980.50_STRAIN_A/swine/Wisconsin/641/1980_HOST_Swine_SUBTYPE_H1N1_n1
ATGAAGGCAATACTATTAGTCTTGCTATGTACATTTACAGTCGCAGATGCAGACACACTATGTATAGGTTATCATGCAAATAATTCAACTGACACTGTTGATACAGTACTAGAAAAGAATGTAACAGTAACACACTCTGTTAACCTTCTAGAAGACAGACATAACGGGAAACTATGTAAACTAGGGGGGATAGCCCCATTGCACCTGGGTAAATGTAACATTGCTGGATGGCTTTTGGGAAACCCAGAATGTGAATTACTATTCACAGTAAGCTCATGGTCTTACATTGTGGAAACATCGAACTCAGACAATGGGACATGTTACCCAGGAGATTTCATCAATTATGAAGAGCTGAGAGAGCAGTTGAGCTCAGTGTCATCATTTGAAAGATTCGAGATATTCCCCAAGGCAAGTTCATGGCCCAATCATGAAACAAACGGTGTGACGGCAGCATGCCCTTATGCTGGAGCAAACAGCTTCTACAGAAATTTAATATGGCTGGTGAAAAAAGGAAATTCATACCCAAAGCTCAGCAAATCCTATGTTAACAATAAGGGGAAGGAAGTCCTTGTGCTATGGGGCATTCACCATCCACCTACCAGTACTGATCAACAAAGTCTCTACCAGAATGCAGACGCCTATGTTTTTGTGGGGTCATCAAAGTATAACAGGAAATTCAAGCCAGAAATAGCAGCAAGACCCAAGGTGAGAGGTCAAGCAGGGAGAATGAACTATCATTGGACACTAATAGAGCCTGGAGACACAATAACATTCGAAGCAACTGGAAATCTAGTGGTACCAAGATATGCTTTCGCAATGAATAGAGGTTCTGGATCTGGTATTATAGTTTCGGATGCACCAGTCCACGATTGTAACACGACTTGTCAAACACCCAAAGGTGCTATAAACACCAGCCTCCCATTTCAGAATATACATCCAGTCACAATTGGAGAATGTCCAAAATATGTCAAAAGCACAAAATTGAGAATGGCTACAGGACTAAGGAATATCCCGTCTATTCAATCTAGAGGTCTGTTTGGAGCCATTGCTGGTTTTATTGAGGGGGGATGGACAGGAATGATAGATGGATGGTACGGTTATCACCATCAAAATGGACAGGGATCAGGATATGCAGCTGACCAAAAGAGCACACAGAATGCCATTGACGGGATCACTAACAAAGTAAATTCTGTTATTGAAAAGATGAACACACAATTCACAGCAGTGGGTAAAGAATTCAACCACTTGGAAAAAAGAATAGAGAATTTAAACAAAAAGGTTGATGATGGTTTTCTGGATGTTTGGACATACAATGCCGAACTGTTGGTTCTATTGGAAAATGAAAGAACTCTGGATTTCCACGACTCGAATGTAAAGAACCTGTATGAGAAAGTAAGAAGCCAGCTAAGGAACAATGCCAAGGAAATTGGGAATGGCTGCTTTGAATTCTACCACAAATGTGATGATACATGCATGGAGAGCGTCAAAAATGGGACTTATGATTACCCAAAATACTCAGAAGAATCAAAACTAAACAGAGAGGAAATAGATGGAGTAAAGCTGGAGTCAACAAGGATTTACCAGATTTTGGCGATCTATTCAACTGCCGCCAGTTCATTGGTACTGTTGGTCTCCCTGGGGGCAATCAGTTTCTGGATGTGCTCCAATGGGTCTTTGCAGTGCAGAATATGTATT
>1980.50_STRAIN_A/swine/Wisconsin/8/1980_HOST_Swine_SUBTYPE_H1N1_n2
ATGAAAGCAATACTATTAGTCTTGCTATGTACATTTACAGCCGCAGATGCAGACACACTATGTATAGGTTATCATGCAAATAATTCAACTGACACTGTTGATACAGTACTAGAAAAGAATGTAACAGTAACACACTCTGTTAACCTTCTAGAAGACAGACATAACGGGAAACTATGTAAACTAGGGGGGATAGCCCCATTGCACCTGGGTAAATGTAACATTGCTGGATGGCTTTTGGGAAACCCAGAATGTGAATTGCTATTCACAGTAAGCTCATGGTCTTACATTGTGGAAACATCGAACTCAGACAATGGGACATGTTACCCAGGAGATTTCATCAATTATGAAGAGCTGAGAGAGCAGTTGAGCTCAGTGTCATCATTTGAAAGATTCGAGATATTCCCCAAGGCAAGTTCGTGGCCCAATCATGAAACAAACGGTGTGACGGCAGCATGCCCTTATGCTGGAGCAAACAGCTTCTACAGAAATTTAATATGGCTGGTGAAAAAAGGAAATTCGTACCCAAAGCTCAGCAAATCCTATGTTAACAATAAGGGGAAGGAAGTCCTTGTGCTATGGGGCATTCATCATCCACCTACCAGTACTGATCAACAAAGTCTCTACCAGAATGCAGACGCCTATGTTTTTGTGGGATCATCAAAGTATAACAGGAAATTCAAGCCAGAAATAGCAGCAAGACCCAAGGTGAGAGGTCAAGCAGGGAGAATGAACTATCATTGGACACTAATAGAGCCTGGAGACACAATAACATTCGAAGCAACTGGAAATCTAGTGGTACCAAGATATGCTTTCGCAATGAATAGAGGTTCTGGATCTGGTATTATAGTTTCGAATGCACCAGTCCACGATTGTAACACGACTTGTCAAACACCCAAAGGTGCTATAAACACCAGCCTCCCATTTCAGAATATACATCCAGTCACAATTGGAGAATGTCCCAAATATGTCAAAAGCACAAAATTGAGAATGGCTACAGGACTAAGGAATATCCCGTCTATTCAATCTAGAGGTCTGTTTGGAGCCATTGCTGGTTTTATTGAGGGGGGATGGACAGGAATGATAGATGGATGGTACGGTTATCACCATCAAAATGGACAGGGATCAGGATATGCAGCTGACCAAAAGAGCACACAGAATGCCATTGACGGGATAACTAACAAAGTAAATTCTGTTATTGAAAAGATGAACACACAATTCACAGCAGTGGGTAAAGAATTCAACCACTTGGAAAAAAGAATAGAGAATTTAAACAAAAAGGTTGATGATGGTTTTCTGGATGTTTGGACATACAATGCCGAACTGTTGGTTCTATTGGAAAATGAAAGAACTCTGGATTTCCACGACTCGAATGTAAAGAACCTGTATGAGAAAGTAAGAAGCCAGCTAAGGAACAATGCCAAGGAAATTGGGAATGGCTGCTTTGAATTCTACCACAAATGTGATGATACATGCATGGAGAGCGTCAAAAATGGGACTTATGATTACCCAAAATACTCAGAAGAATCAAAACTAAACAGAGAGGAAATAGATGGAGTAAAGCTGGAGTCAACAAGGATTTACCAGATTTTGGCGATCTATTCAACTGCCGCCAGTTCATTGGTACTGTTGGTCTCCCTGGGGGCAATCAGTTTCTGGATGTGCTCCAATGGGTCTTTGCAGTGCAGAATATGTATT
>1980.50_STRAIN_A/swine/Wisconsin/663/1980_HOST_Swine_SUBTYPE_H1N1_n3
ATGAAGGCAATACTATTAGTCTTGCTATGTACATTTACAGTCGCAGATGCAGACACACTATGTATAGGTTATCATGCAAATAATTCAACTGACACTGTTGATACAGTACTAGAAAAGAATGTAACAGTAACACACTCTGTTAACCTTCTAGAAGACAGACATAACGGGAAACTATGTAAACTAGGGGGGATAGCCCCATTGCACCTGGGTAAATGTAACATTGCTGGATGGCTTTTGGGAAACCCAGAATGTGAATTACTATTCACAGTAAGCTCATGGTCTTACATTGTGGAAACATCGAACTCAGACAATGGGACATGTTACCCAGGAGATTTCATCAATTATGAAGAGCTGAGAGAGCAATTGAGCTCAGTGTCATCATTTGAAAGATTCGAGATATTCCCCAAGGCAAGTTCATGGCCCAATCATGAAACAAACGGTGTGACGGCAGCATGCCCTTATGCTGGAGCAAACAGCTTCTACAGAAATTTAATATGGCTGGTGAAAAAAGGAAATTCATACCCAAAGCTCAGCAAATCCTATGTTAACAATAAGGGGAAGGAAGTCCTTGTGCTATGGGGCATTCACCATCCACCTACCAGTACTGATCAACAAAGTCTCTACCAGAATGCAGACGCCTATGTTTTTGTGGGGTCATCAAAGTATAACAGGAAATTCAAGCCAGAAATAGCAGCAAGACCCAAGGTGAGAGGTCAAGCAGGGAGAATGAACTATCATTGGACACTAATAGAGCCTGGAGACACAATAACATTCGAAGCAACTGGAAATCTAGTGGTACCAAGATATGCTTTCGCAATGAATAGAGGTTCTGGATCTGGTATTATAGTTTCGGATGCACCAGTCCACGATTGTAACACGACTTGTCAAACACCCAAAGGTGCTATAAACACCAGCCTCCCATTTCAGAATATACATCCAGTCACAATTGGAGAATGTCCAAAATATGTCAAAAGCACAAAATTGAGAATGGCTACAGGACTAAGGAATATCCCGTCTATTCAATCTAGAGGTCTGTTTGGAGCCATTGCTGGTTTTATTGAGGGGGGATGGACAGGAATGATGGATGGATGGTACGGTTATCACCATCAAAATGGACAGGGATCAGGATATGCAGCTGACCAAAAGAGCACACAGAATGCCATTGACGGGATCACTAACAAAGTAAATTCTGTTATTGAAAAGATGAACACACAATTCACAGCAGTGGGTAAAGAATTCAACCACTTGGAAAAAAGAATAGAGAATTTAAACAAAAAGGTTGATGATGGTTTTCTGGATGTTTGGACATACAATGCCGAACTGTTGGTTCTATTGGAAAATGAAAGAACTCTGGATTTCCACGACTCGAATGTAAAGAACCTGTATGAGAAAGTAAGAAGCCAGCTAAGGAACAATGCCAAGGAAATTGGGAATGGCTGCTTTGAATTCTACCACAAATGTGATGATACATGCATGGAGAGCGTCAAAAATGGGACTTATGATTACCCAAAATACTCAGAAGAATCAAAACTAAACAGAGAGGAAATAGATGGAGTAAAGCTGGAGTCAACAAGGATTTACCAGATTTTGGCGATCTATTCAACTGCCGCCAGTTCATTGGTACTGTTGGTCTCCCTGGGGGCAATCAGTTTCTGGATGTGCTCCAATGGGTCTTTGCAGTGCAGAATATGTATT
>1981.50_STRAIN_A/swine/Ontario/4/1981_HOST_Swine_SUBTYPE_H1N1_n1
ATGAAGGCAATACTATTAGTCTTGCTATATACATTTACAGCCGCAAATGCAGACACACTATGTGTAGGTTATCATGCAAATAATTCAACTGACACTGTTGATACAGTACTAGAAAAGAATGTAACAGTAACACACTCTGTTAACCTTCTAGAAGACAGACATAACGGAAAACTATGTAAACTGGGGGGGATAGCCCCATTGCACTTGGGTAAATGCAACATTGCTGGATGGCTTTTGGGAAACCCAGAATGTGAATTACTATTCACAGTAAGCTCATGGTCTTACGTTGTGGAAACATCGAACTCAGACAATGGGACATGTTACCCAGGAGATTTCATCAATTATGAAGAACTGAGAGAGCAGTTGAGCTCAGTGTCATCATTTGAAAGATTCGAGATATTCCCCAAGGCAAGTTCGTGGCCCAATCATGAAACAAACGGTGTGACGGCAGCATGCCCTTATGCCGGAGCAAACAGCTTCTACAGAAATTTAATATGGCTGGTGAAAAAAGGAAATTCATACCCAAAGCTCAGCAAATCCTATGTTAACAATAAGGGGAAGGAAGTCCTTGTGCTATGGGGCATTCACCATCCACCTACCAGTACTGATCAACAAAGTCTCTACCAGAATGCAGACGCCTATGTTTTCGTGGGGTCATCAAAGTATAACAGGAAATTCAAGCCAGAAATAGCGGCAAGACCCAAGGTGAGAGGTCAAGCAGGGAGAATGAACTATTACTGGACACTAATAGAGCCTGGAGACACAATAACATTCGAAGCAACTGGAAATCTAGTGGTACCAAGATATGCTTTCGCAATGAGTAGAGGTTCTGGATCTGGTATTATAATTTCGGATACACCAATCCACGATTGTGATACGACTTGTCAAACACCCAAAGGTGCTATAAACACCAGCCTCCCATTTCAGAATATACATCCAGTCACAATTGGAGAATGTCCAAAATATGTCAAAAGCACAAAATTGAGAATGGCTACAGGACTAAGGAATATCCCGTCTATTCAATCTAGAGGTCTGTTTGGAGCCATTGCTGGTTTTATTGAGGGGGGATGGACAGGAATGATAGATGGATGGTACGGTTATCACCATCAAAATGGACAGGGATCAGGATATGCAGCTGACCAAAAGAGCACACAGAATGCCATTGACGGGATCACTAACAAAGTAAATTCTGTTATTGAAAAGATGAACACACAATTCACAGCAGTGGGTAAAGAATTCAACCACTTGGAAAAAAGAATAGAGAATTTAAACAAAAAGGTTGATGATGGTTTTCTGGATGTTTGGACATACAATGCCGAACTGTTGGTTCTATTGGAAAATGAAAGAACTCTGGATTTCCATGACTCGAATGTAAAGAACCTATATGAGAAAGTAAGAAGCCAGCTAAGGAACAATGCCAAGGAAATTGGGAATGGCTGCTTTGAATTCTACCACAAATGTGATGATACATGCATGGAGAGCGTCAAAAATGGGACTTATGATTACCCAAAATACTCAGAAGAATCAAAACTAAACAGAGAGGAAATAGATGGAGTAAAGCTGGAGTCAACAAGGATTTACCAGATTTTGGCGATCTATTCAACTGCCGCCAGTTCATTGGTACTGTTGGTCTCCCTGGGGGCAATCAGTTTCTGGATGTGCTCCAATGGGTCTTTACAGTGCAGAATATGTATT
>1981.50_STRAIN_A/swine/Hokkaido/2/1981_HOST_Swine_SUBTYPE_H1N1_n2
ATGAAGGCAATACTATTAGTCTTGCTATGTACATTTGCAGCCACAAATGCAGATACACTATGTATAGGTTACCATGCAAATAATTCAACTGACACTGTTGATACAATACTAGAAAAGAATGTAACAGTAACACACTCTGTTAACCTTCTTGAAGACAAACATAACGGAAAACTATGTAAACTAGGGGGGATAGCACCATTACACCTGGGTAAATGTAACATTGCCGGATGGCTTTTGGGAAATCCAGAATGTGAATTACTATTCACAGTAAGCTCATGGTCTTACATTGTGGAAACATCGAATTCAGACAATGGGACATGTTACCCAGGGGATTTCATCAATTATGAAGAACTGAGAGAGCAGTTGAGCTCAGTGTCATCATTTGAAAGATTCGAGATATTCCCCAAGACAAGTTCGTGGCCCGATCATGAAACAAACGGTGTGACGGCAGCATGCCCTTATGCTGGAGCAAACAGCTTCTACAGAAATTTAATATGGCTGGTGAAAAAAGGAAACTCATATCCAAAGCTCAGCAAATCCTATGTTAACAATAAGGGGAAGGAAGTCCTTGTGCTATGGGGCATTCACCATCCACCCACCAGTACTGATCAACAAAGTCTCTACCAGAATGCAGATGCCTATATTTTTGTAGGGTCATCAAAATATAACAGGAAGTTCAAGCCAGAAATAGCAGAAAGACCCAAGGTGAGAGGTCAAGCAGGGAGGATGAACTATTATTGGACACTAATAGAACCTGGAGACACAATAAAATTCGAAGCAACTGGAAATCTAGTGGTACCAAGATATGCTTTCGCAATGAATAGAGATCCTGGATCAGGTATTATAACTTCGGATGCACCAGTTCATGATTGTAACACGACATGTCAAACACCCAAAGGTGCCATAAATACCAGTCTCCCATTTCAGAATATACATCCAGTCACAATTGGGGAATGTCCAAAATATGTCAAAAGCACAAAATTGAGAATGGCTACAGGGCTAAGGAATATCCCATCTATTCAATCTAGAGGTCTGTTTGGGGCCATTGCTGGTTTTATTGAGGGGGGATGGACAGGAATGATAGATGGATGGTATGGTTATCATCATCAGAATGAACAGGGATCAGGATATGCAGCGGACCAAAAAAGCACACAGAATGCCGTTGACGGGATCACCAACAAAGTAAATTCTGTTATTAAAAAGATGAACACACAATTCGCAGCAGTGGGCAAAGAATTCAACCACTTGGAAAAAAGAATAGAGAATTTAAACAAAAAGGTTGATGATGGTTTTCTGGATGTTTGGACATACAATGCCGAACTGTTGGTTCTATTGGAAAATGAAAGAACCCTGGATTTTCATGACTCGAATGTAAAGAACCTGTATGAGAAAGTAAGAAGTCAACTAAGGAACAATGCCAAGGAAATTGGGAATGGCTGCTTTGAATTCTATCACAAATGTGATGATACATGTATGGAGAGCGTTAAAAATGGAACTTATGATTATCCAAGGTACTCAGAAGAATCAAAACTAAACAGAGAGGAAATAGATGGAGTAAAGTTGGAGTCAACAAGGATTTACCAGATTTTGGCGATCTATTCAACTGCCGCCAGTTCTTTGGTACTGTTGGTCTCCCTGGGGGCAATCAGTTTCTGGATGTGCTCCAATGGGTCTTTACAGTGCAGAATATGTATT
>1981.50_STRAIN_A/swine/Ontario/7/1981_HOST_Swine_SUBTYPE_H1N1_n3
ATGAAGGCAATACTATTAGTCTTGCTATATACATTTACAGCCGCAAATGCAGACACACTATGTGTAGGTTATCATGCAAATAATTCAACTGACACTGTTGATACAGTACTAGAAAAGAATGTAACAGTAACACACTCTGTTAACCTTCTAGAAGACAGACATAACGGAAAACTATGTAAACTGGGGGGGATAGCCCCATTGCACTTGGGTAAATGCAACATTGCTGGATGGCTTTTGGGAAACCCAGAATGTGAATTACTATTCACAGTAAGCTCATGGTCTTACATTGTGGAAACATCGAACTCAGACAATGGGACATGTTACCCAGGAGATTTCATCAATTATGAAGAACTGAGAGAGCAGTTGAGCTCAGTGTCATCATTTGAAAGATTCGAGATATTCCCCAAGGCAAGTTCGTGGCCCAATCATGAAACAAACGGTGTGACGGCAGCATGCCCTTATGCCGGAGCAAACAGCTTCTACAGAAATTTAATATGGCTGGTGAAAAAAGGAAATTCATACCCAAAGCTCAGCAAATCCTATGTTAACAATAAGGGGAAGGAAGTCCTTGTGCTATGGGGCATTCACCATCCACCTACCAGTACTGATCAACAAAGTCTCTACCAGAATGCAGACGCCTATGTTTTCGTGGGGTCATCAAAGTATAACAGGAAATTCAAGCCAGAAATAGCGGCAAGACCCAAGGTGAGAGGTCAAGCAGGGAGAATGAACTATTACTGGACACTAATAGAGCCTGGAGACACAATAACATTCGAAGCAACTGGAAATCTAGTGGTACCAAGATATGCTTTCGCAATGAATAGAGGTTCTGGATCTGGTATTATAATTTCGGATACACCAATCCACGATTGTGATACGACTTGTCAAACACCCAAAGGTGCTATAAACACCAGCCTCCCATTTCAGAATATACATCCAGTCACAATTGGAGAATGTCCAAAATATGTCAAAAGCACAAAATTGAGAATGGCTACAGGACTAAGGAATATCCCGTCTATTCAATCTAGAGGTCTGTTTGGAGCCATTGCTGGTTTTATTGAGGGGGGATGGACAGGAATGATAGATGGATGGTACGGTTATCACCATCAAAATGGACAGGGATCAGGATATGCAGCTGACCAAAAGAGCACACAGAATGCCATTGACGGGATCACTAACAAAGTAAATTCTGTTATTGAAAAGATGAACACACAATTCACAGCAGTGGGTAAAGAATTCAACCACTTGGAAAAAAGAATAGAGAATTTAAACAAAAAGGTTGATGATGGTTTTCTGGATGTTTGGACATACAATGCCGAACTGTTGGTTCTATTGGAAAATGAAAGAACTCTGGATTTCCATGACTCGAATGTAAAGAACCTATATGAGAAAGTAAGAAGCCAGCTAAGGAACAATGCCAAGGAAATTGGGAATGGCTGCTTTGAATTCTACCACAAATGTGATGATACATGCATGGAGAGCGTCAAAAATGGGACTTATGATTACCCAAAATACTCAGAAGAATCAAAACTAAACAGAGAGGAAATAGATGGAGTAAAGCTGGAGTCAACAAGGATTTACTATATTTTGGCGATCTATTCAACTGCCGCCAGTTCATTGGTACTGTTGGTCTCCCTGGGGGCAATCAGTTTCTGGATGTGCTCCAATGGGTCTTTACAGTGCAGAATATGTATT
>1985.50_STRAIN_A/swine/Iowa/3/1985_HOST_Swine_SUBTYPE_H1N1_n1
ATGAAGGCAATACTATTAGTCTTGCTATATACATTTACAGCCGCAAATGCAGACACATTATGTATAGGTTATCATGCAAATAATTCAACTGACACTGTTGATACAGTACTAGAAAAGAATGTAACAGTAACACACTCTGTTAACCTTCTAGAAGACAGACATAACGGAAAACTATGTAAACTAGGGGGGATAGCCCCACTGCATTTGGGTAAATGTAACATTGCTGGATGGCTCCTGGGAAACCCAGAATGTGAATTACTATTCACAGCAAGCTCATGGTCTTACATTGTGGAAACATCTAACTCAGACAATGGGACATGTTACCCAGGAGATTTCATCAATTATGAAGAGCTAAGAGAGCAGTTGAGCTCAGTGTCATCATTTGAAAGATTTGAGATATTCCCCAAGGCAAGTTCATGGCCCAATCATGAAACAAACGGTGTGACGGCAGCATGCCCTTATGCTGGAGCAAACAGCTTCTACAGAAATTTAATATGGCTGGTAAAAAAAGGAAATTCATACCCAAAGCTAAGCAAATCCTATGTTAACAATAAGGGGAAGGAAGTCCTTGTGCTATGGGGCATTCACCATCCACCTACCAGTACTGACCAACAAAGTCTCTACCAGAATGCAGATGCCTATGTTTTTGTGGGGTCATCAAAGTACAACAAGAAATTCAAGCCAGAAATAGCAACAAGACCCAAGGTGAGAGGTCAAGCAGGGAGAATGAACTATTACTGGACACTAGTAGAGCCTGGAGACACAATAACATTCGAAGCAACTGGAAATCTAGTGGTACCAAGATATGCCTTCGCAATGAATAGAGGTTCTGGATCTGGTATTATCATTTCAGATACACCAGTCCACGATTGTAATACGACTTGTCAAACACCCAAAGGTGCTATAAACACCAGCCTCCCATTTCAGAATATACATCCAGTCACAATTGGAGAATGTCCAAAATATGTCAAAAGCACAAAATTGAGAATGGCTACAGGACTAAGGAATATCCCGTCTATTCAATCTAGAGGTCTGTTTGGAGCCATTGCTGGCTTTATTGAGGGGGGATGGACAGGGATGATAGATGGATGGTACGGTTATCACCATCAAAATGAGCAGGGATCAGGATATGCAGCTGACCGAAAGAGCACACAGAATGCCATTGACGGGATCACTAACAAAGTAAATTCTGTTATTGAAAAGATGAACACACAATTCACAGCAGTGGGTAAAGAATTCAACCACTTGGAAAAAAGAATAGAGAATTTAAACAAAAAGGTTGATGATGGTTTTCTGGATGTTTGGACTTACAATGCCGAACTGTTGGTTCTATTGGAAAATGAAAGAACTTTGGATTTCCATGACTCAAATGTGAAGAACCTATATGAGAAAGTAAGAAGCCAGCTAAGGAACAATGCCAAGGAAATTGGAAATGGCTGCTTTGAATTTTACCACAAATGTGATGACACGTGCATGGAGAGCGTCAAAAATGGGACTTATGATTACCCAAAATACTCAGAAGAATCAAAACTAAACAGAGAGGAAATAGATGGGGTAAAGCTGGAATCAACAAGGATTTACCAGATTTTGGCGATCTATTCAACTGTCGCCAGTTCATTGGTACTGTTGGTCTCCCTGGGGGCAATCAGTTTCTGGATGTGCTCCAATGGGTCTTTACAGTGCAGAATATGTATT
>1985.50_STRAIN_A/swine/Iowa/1/1985_HOST_Swine_SUBTYPE_H1N1_n2
ATGAAGGCAATACTATTAGTCTTGCTATATACATTTACAGCCGCAAATGCAGACACATTATGTATAGGTTATCATGCAAATAATTCAACTGACACTGTTGATACAGTACTAGAAAAGAATGTAACAGTAACACACTCTGTTAACCTTCTAGAAGACAGACATAACGGAAAACTATGTAAACTAGGGGGGATAGCCCCACTGCATTTGGGTAAATGTAACATTGCTGGATGGCTCCTGGGAAACCCAGAATGTGAATTACTATTCACAGCAAGCTCATGGTCTTACATTGTGGAAACATCTAACTCAGACAATGGGACATGTTACCCAGGAGATTTCATCAATTATGAAGAGCTAAGAGAGCAGTTGAGCTCAGTGTCATCATTTGAAAGATTTGAGATATTCCCCAAGGCAAGTTCATGGCCCAATCATGAAACAAACGGTGTGACGGCAGCATGCCCTTATGCTGGAGCAAACAGCTTCTACAGAAATTTAATATGGCTGGTAAAAAAAGGAAATTCATACCCAAAGCTAAGCAAATCCTATGTTAACAATAAGGGGAAGGAAGTCCTTGTGCTATGGGGCATTCATCATCCACCTACCAGTACTGACCAACAAAGTCTCTACCAGAATGCAGATGCCTATGTTTTTGTGGGGTCATCAAAGTACAACAAGAAATTCAAGCCAGAAATAGCAACAAGACCCAAGGTGAGAGGTCAAGCAGGGAGAATGAACTATTACTGGACACTAGTAGAGCCTGGAGACACAATAACATTCGAAGCAACTGGAAATCTAGTGGTACCAAGATATGCCTTCGCAATGAATAGAGGTTCTGGATCTGGTATTATCATTTCAGATACACCAGTCCACGATTGTAATACGACTTGTCAAACACCCAAAGGTGCTATAAACACCAGCCTCCCATTTCAGAATATACATCCAGTCACAATTGGAGAATGTCCAAAATATGTCAAAAGCACAAAATTGAGAATGGCTACAGGACTAAGGAATATCCCGTCTATTCAATCTAGAGGTCTGTTTGGAGCCATTGCTGGCTTTATTGAGGGGGGATGGACAGGGATGATAGATGGATGGTACGGTTATCACCATCAAAATGAGCAGGGATCAGGATATGCAGCTGACCGAAAGAGCACACAGAATGCCATTGACGGGATCACTAACAAAGTAAATTCTGTTATTGAAAAGATGAACACACAATTCACAGCAGTGGGTAAAGAATTCAACCACTTGGAAAAAAGAATAGAGAATTTAAACAAAAAGGTTGATGATGGTTTTCTGGATGTTTGGACTTACAATGCCGAACTGTTGGTTCTATTGGAAAATGAAAGAACTTTGGATTTCCATGACTCAAATGTGAAGAACCTATATGAGAAAGTAAGAAGCCAGCTAAGGAACAATGCCAAGGAAATTGGAAATGGCTGCTTTGAATTTTACCACAAATGTGATGACACGTGCATGGAGAGCGTCAAAAATGGGACTTATGATTACCCAAAATACTCAGAAGAATCAAAACTAAACAGAGAGGAAATAGATGGGGTAAAGCTGGAATCAACAAGGATTTACCAGATTTTGGCGATCTATTCAACTGTCGCCAGTTCATTGGTACTGTTGGTCTCCCTGGGGGCAATCAGTTTCTGGATGTGCTCCAATGGGTCTTTACAGTGCAGAATATGTATT
>1986.50_STRAIN_A/swine/Iowa/1/1986_HOST_Swine_SUBTYPE_H1N1_n1
ATGAAGGCAATACTATTAGTCTTGCTATATACATTTACAGCCGCAAATGCAGACACATTATGTATAGGTTATCATGCAAATAATTCAACTGACACTGTTGATACAGTACTAGAAAAGAATGTAACAGTAACACACTCTGTTAACCTTCTAGAAGACAGACATAACGGAAAACTATGTAAACTAGGGGGGATAGCCCCATTGCATTTGGGTAAATGTAACATTGCTGGATGGCTCCTGGGAAACCCAGAATGTGAATTACTATTCACAGCAAGCTCATGGTCTTACATTGTGGAAACATCTAACTCAGACAATGGGACATGTTACCCAGGAGATTTCATCAATTATGAAGAGCTAAGAGAGCAGTTGAGCTCAGTGTCATCATTTGAAAGATTTGAGATATTCCCCAAGGCAAGTTCGTGGCCCAATCATGAAACAAACGGTGTGACGGTAGCATGCCCTTATGCTGGAGCAAACAGCTTCTACAGAAATTTAATATGGCTGGTAAAAAAGGGAAATTCATACCCAAAGCTCAGCAAATCCTATGTTAACAATAAAGGGAAGGAAGTCCTTGTGCTATGGGGCATTCACCATCCACCTACCAGTACTGACCAACAAAGTCTCTACCAGAATGCAGATTCCTATGTTTTTGTGGGGTCATCAAAGTACAACAAGAAATTCAAGCCAGAAATAGCAACAAGGCCCAAGGTGAGAGGTCAAGCAGGGAGAATGAACTATTACTGGACACTAGTAGAGCCTGGAGACACAATAACATTCGAAGCAACTGGAAATCTAGTGGTTCCAAGATATGCCTTCGCAATGAATAGAGGTTCTGGATCTGGTATTATAATTTCAGATACACCAGTTCACGATTGTAATACGACTTGTCAGACACCCAAAGGTGCTATAAACAGCAGCCTCCCATTTCAGAATATACATCCAGTCACAATTGGAGAATGTCCAAAATATGTTAAAAGCACAAAATTGAGAATGGCTACAGGACTAAGGAACATCCCGTCTATTCAATCTAGAGGTCTGTTTGGAGCCATTGCTGGCTTTATTGAGGGGGGATGGACAGGAATGATAGATGGATGGTACGGTTATCACCATCAAAATGGACAGGGATCAGGATATGCAGCTGACCGAAAGAGCACACAGAATGCCATTGACGGGATCACTAACAAAGTAAATTCTGTTATTGAAAAGATGAACACACAATTCACAGCAGTGGGTAAAGAATTCAACCACTTGGAAAAAAGAATAGAGAATTTAAACAAAAAGGTTGATGATGGTTTTCTGGATGTTTGGACTTACAATGCCGAACTGTTGGTTCTATTGGAAAATGAAAGAACTTTGGATTTCCATGACTCAAATGTGAAGAACCTATATGAGAAAGTAAGAAGCCAGCTAAGGAACAATGCCAAGGAAATTGGAAATGGCTGCTTTGAATTTTACCACAAATGTGATGACACATGCATGGAGAGCGTCAAAAATGGGACTTATGATTACCTAAAATACTCAGAAGAATCAAAACTAAACAGAGAGGAAATAGATGGGGTAAAGCTGGAATCAACAAGGATTTACCAGATTTTGGCGATCTATTCAACTGTCGCCAGTTCATTGGTACTGTTGGTCTCCCTGGGGGCAATCAGTTTCTGGATGTGCTCCAATGGGTCTTTACAGTGCAGAATATGTATT
>1987.50_STRAIN_A/swine/Kansas/3024/1987_HOST_Swine_SUBTYPE_H1N1_n1
ATGAAGGCAATACTATTAGTCTTGCTATACACATTTACAGCCGCAAATGCAGACACATTATGTATAGGTTACCATGCAAATAATTCAACTGACACTGTTGATACAGTACTAGAAAAGAATGTAACAGTAACACACTCTGTTAACCTTCTAGAAGACAGACATAACGGAAAACTATGTAAACTAAGGGGGATAGCCCCATTGCATTTGGGTAAATGTAACATTGCTGGATGGCTCCTGGGAAACCCAGAATGTGAATTACTATTCACAGCAAGCTCATGGTCTTACATTGTGGAAACATCTAATTCGGACAATGGGACATGTTACCCAGGAGATTTCATCAATTATGAAGAGCTAAGAGAGCAGTTGAGCTCAGTGTCATCATTTGAAAGATTTGAGATATTCCCCAAGGCAAGTTCATGGCCCAATCATGAAACGAACGGTGTGACGGCAGCATGCCCTTATGCTGGAGCAAACAGCTTCTACAGAAACTTAATATGGCTGGTAAAAAAAGGAAATTCATACCCAAAGCTCAGCAAATCCTATGTTAACAATAAGGAGAAGGAAGTCCTCGTGCTATGGGGCATTCACCATCCACCTACCAGTACTGACCAACAAAGTCTCTACCAGAATGCAGATGCCTATGTTTTTGTGGGGTCATCAAAGTACAACAAGAAATTCAAGCCAGAAATAGCAACAAGACCCAAGGTGAGAGGTCAAGCAGGGAGAATGAACTATTACTGGACACTAGTAGAGCCTGGAGACACAATAACATTTGAAGCAACTGGAAATCTAGTGGTACCAAGATATGCCTTCGCAATGAATAGAGGTTCTGGATCTGGTATTATCATTTCAGATACACCAGTCCACGATTGTAATACGACTTGTCAAACACCCAAAGGTGCTATAAACACCAGCCTCCCATTTCAGAATATACATCCAGTCACAATTGGAGAATGTCCAAAATATGTCAAAAGCACAAAATTGAGAATGGCTACAGGACTAAGGAATATCCCGTCTATTCAATCTAGAGGTCTGTTTGGAGCCATTGCTGGCTTTATTGAGGGGGGATGGACAGGAATGATAGATGGATGGTACGGTTATCACCATCAAAATGAGCAGGGATCAGGATATGCAGCTGACCGAAAGAGCACACAGAATGCCATTGACGGGATCACTAACAAAGTAAACTCTGTTATTGAAAAGATGAACACACAATTCACAGCAGTGGGTAAAGAATTCAACCACTTGGAAAAAAGAATAGAGAATTTAAACAAAAAGGTTGATGATGGTTTTCTGGATGTTTGGACTTACAATGCCGAACTGTTGGTTCTATTGGAAAATGAAAGAACTTTGGATTACCATGACTCAAATGTGAAGAACCTATATGAGAAAGTAAGAAGCCAGCTAAGAAACAATGCCAAGGAAATTGGAAATGGCTGCTTTGAATTTTACCACAAATGTGATGACACGTGCATGGAGAGCGTCAAAAATGGGACTTATGATTACCCAAAATACTCAGAAGAATCAAAACTAAACAGAGAGGAAATAGATGGGGTAAAGCTGGAATCAACAAGGATTTACCAGATTTTGGCGATCTATTCAACTGTCGCCAGTTCATTGGTACTGTTAGTCTCCCTGGGGGCAATCAGTTTCTGGATGTGCTCCAATGGGTCTTTACAGTGCAGAATATGTATT
>1987.50_STRAIN_A/swine/Iowa/2/1987_HOST_Swine_SUBTYPE_H1N1_n2
ATGAAGGCAATACTATTAGTCTTGCTATATACATTTACAGCCGCAAATGCAGACACACTATGTATAGGTTATCATGCAAATAATTCAACTGACACTGTTGATACAGTACTAGAAAAGAATGTAACAGTAACACACTCTGTTAACCTTCTAGAAGACAGACATAACGGAAAACTATGTAAACTAGGGGGAATAGCCCCATTGCACTTGGGTAAATGTAACATTGCTGGATGGCTTTTGGGAAACCCAGAATGTGAATTACTATTCACAGTAAGCTCATGGTCTTACATTGTGGAAACATCTAACTCAGACAATGGGACATGTTACCCAGGAGATTTCATCAATTATGAAGAGCTGAGAGAGCAGTTGAGCTCAGTGTCATCATTTGAAAGATTTGAGATATTCCCCAAGGCAAGTTCATGGCCCAACCATGAAACAAACGGGGTGACGGCAGCATGCCCTTATGCTGGAGCAAACAGCTTCTACAGAAATTTAATATGGCTGGTGAAAAAAGGAAATTCATACCCAAAGCTCAGCAAATCCTATGTTAACAATAAGGGGAAGGAAGTCCTTGTGCTATGGGGCATTCACCATCCACCTACCAGTACTGATCAACAAAGTCTCTACCAGAATGCAGATGCCTATGTTTTTGTGGGGTCATCAAAGTATAACAAGAAATTCAAGCCAGAAATAGCAACAAGACCCAAGGTGAGAGGTCAAGCAGGGAGAATGAACTATTACTGGACACTAGTAGAGCCTGGAGACACAATAACATTCGAAGCAACTGGAAACCTAGTGGTACCAAGGTATGCCTTTGCAATGAATAGAGGTTCTGGATCTGGTATTATAATTTCAGATACACCAGTTCACGATTGTAATACGACTTGTCAGACACCCAAAGGTGCTATAAACACCAGCCTCCCATTTCAGAATGTACATCCAGTCACAATTGGAGAATGTCCCAAATATGTCAAAAGCACAAAATTGAGAATGGCTACAGGATTAAGAAATATCCCGTCTATTCAATCTAGAGGTCTGTTTGGAGCCATTGCTGGTTTTATTGAAGGGGGGTGGACAGGAATGATAGATGGATGGTACGGTTATCACCACCAAAATGGGCAGGGATCAGGATATGCAGCTGACCGAAAGAGCACACAGAATGCCATTGACGGGATCACTAACAAAGTAAATTCTGTTATTGAAAAGATGAACACACAGTTCACAGCAGTGGGTAAAGAATTCAACCACTTGGAAAAAAGAATAGAGAATTTAAACAAAAAGGTTGATGATGGTTTTCTGGATGTTTGGACTTACAATGCCGAACTGTTGGTTCTATTGGAAAATGAAAGAACTTTGGATTTCCATGACTCAAATGTGAAGAACCTATATGAGAAAGTAAGAAGCCAGCTAAGGAACAATGCCAAGGAAATTGGGAATGGATGCTTTGAATTCTACCACAAATGTGATGATACATGTATGGAGAGCGTCAAAAATGGGACTTATGATTACCCAAAATACTCAGAAGAATCAAAACTAAACAGAGAGGAAATAGATGGGGTAAAGCTGGATTCAACAAGGATTTACCAGATTTTGGCGATCTATTCAACTGTCGCCAGTTCATTGGTACTGTTGGTCTCCCTGGGGGCAATCAGTTTCTGGATGTGCTCCAATGGGTCTTTACAGTGCAGAATATGTATT
>1987.50_STRAIN_A/swine/Iowa/1/1987_HOST_Swine_SUBTYPE_H1N1_n3
ATGAAGGCAATACTATTAGTCTTGCTATATACATTTACAGCCGCAAATGCAGACACATTATGTATAGGTTATCATGCAAATAATTCAACTGACACTGTTGATACAGTACTAGAAAAGAATGTAACAGTAACACACTCTGTTAACCTTCTAGAAGACAGACATAACGGAAAACTATGTAAACTAAGGGGGATAGCCCCATTGCATTTGGGTAAATGTAATATTGCTGGATGGCTCCTGGGAAACCCAGAATGTGAATTACTATTCACGGCAAGCTCATGGTCTTACATTGTGGAAACATCTAACTCAGACAATGGGACATGTTACCCAGGAGATTTCATCAATTATGAAGAGCTAAGAGAGCAGTTGAGCTCAGTGTCATCATTTGAAAGATTTGAGATATTCCCCAAGGCAAGTTCATGGCCCAATCATGAAACGAACGGTGTGACGGCAGCATGCCCTTATGCTGGAGCAAACAGCTTCTACAGAAATTTAATATGGCTGGTAAAAAAAGGAAATTCATACCCAAAGCTCAGCAAATCCTATGTTAACAATAAGGAGAAGGAAGTCCTTGTGCTGTGGGGCATTCACCATCCACCTACCAGTACTGACCAACAAAGTCTCTACCAGAATGCAGATGCCTATGTTTTTGTGGGGTCATCAAAGTACAACAAGAAATTCAAGCCAGAAATAGCAACAAGACCCAAGGTGAGAGGTCAAGCAGGGAGAATGAACTATTACTGGACACTAGTAGAGCCTGGAGACACAATAACATTCGAAGCAACTGGAAATCTAGTGGTACCAAGATATGCCTTCGCAATGAATAGAGGTTCTGGATCTGGTATTATCATTTCAGATACACCAGTCCACGATTGTAATACGACTTGTCAAACACCCGAAGGTGCTATAAACACCAGCCTCCCATTTCAGAATATACATCCAGTCACAATTGGAGAATGTCCAAAATATGTCAAAAGCACAAAATTGAGAATGGCTACAGGACTAAGGAATATCCCGTCTATTCAATCTAGAGGTCTGTTTGGAGCCATTGCTGGCTTTATTGAGGGGGGATGGACAGGAATGATAGATGGATGGTACGGTTATCACCATCAAAATGAGCAGGGATCAGGATATGCAGCTGACCGAAAGAGCACACAGAATGCCATTGACGGGATCACTAACAAAGTAAACTCTGTTATTGAAAAGATGAACACACAATTCACAGCAGTGGGTAAAGAATTCAACCACTTGGAAAAAAGAATAGAGAATTTAAACAAAAAGGTTGATGATGGTTTTCTAGATGTTTGGACTTACAACGCCGAACTGTTGGTTCTATTGGAAAATGAAAGAACTTTGGATTACCATGACTCAAATGTGAAGAACCTATATGAGAAAGTAAGAAGCCAGCTAAGGAACAATGCCAAGGAAATTGGAAATGGCTGCTTTGAATTTTACCACAAATGTGATGACACGTGCATGGAGAGCGTCAAAAATGGGACTTATGATTACCCAAAATATTCAGAAGAATCAAAACTAAACAGAGAGGAAATAGATGGGGTAAAGCTGGAATCAACAAGGATTTACCAGATTTTGGCGATCTATTCAACTATCGCCAGTTCATTGGTACTGTTAGTCTCCCTGGGGGCTATCAGTTTCTGGATGTGCTCCAATGGGTCTTTACAGTGCAGAATATGTATT
>1988.50_STRAIN_A/swine/Wisconsin/1915/1988_HOST_Swine_SUBTYPE_H1N1_n1
ATGAAGGCAATACTATTAGTCTTGCTATATACATTTACAGCCGCAAATGCAGACACATTATGTATAGGTTACCATGCAAATAATTCAACTGACACTGTTGATACAGTACTAGAAAAGAATGTAACAGTAACACACTCTGTTAACCTTCTAGAAGACAGACATAACGGAAAACTATGTAAACTAAGGGGGGTAGCCCCATTGCATTTGGGTAAATGTAACATTGCTGGATGGCTCCTGGGAAACCCAGAATGTGAATCACTGTTCACAGCAAGCTCATGGTCTTACATTGTGGAAACATCTAACTCAGACAATGGGACATGTTACCCAGGAGATTTCATCAATTATGAAGAGCTAAGAGAGCAGTTGAGCTCAGTGTCATCATTTGAAAGGTTTGAGATATTCCCCAAGGCAAGTTCATGGCCCAATCATGAAACGAACGGTGTGACGGCAGCATGCCCTTATGCTGGAGCAAACAGCTTCTACAGAAATTTAATATGGCTGGTAAAAAAAGGAAATTCATACCCAAAGCTCAGCAAATCCTATGTTAACAATAAGGAGAAGGAAGTCCTCGTGCTATGGGGCATTCACCATCCACCTACCAGTACTGACCAACAAAGTCTCTACCAGAATGCAGATGCCTATGTTTTTGTGGGGTCATCAAAGTACAACAAGAAATTCAAGCCAGAAATAGCAACAAGACCCAAGGTGAGAGGTCAAGCAGGGAGAATGAACTATTACTGGACACTAGTAGAGCCTGGAGACACAATAACATTCGAAGCAACTGGAAATCTAGTGGTACCAAGATATGCCTTCGCAATGAAAAGAGGTTCTGGATCTGGTATTATCATTTCAGATACACCGGTCCACGATTGTAATACGACTTGTCAAACACCCAAAGGTGCTATAAACACCAGCCTCCCATTTCAGAATATACATCCAGTCACAATTGGAGAATGTCCAAAATATGTCAAAAGCACAAAATTGAGAATGGCTACAGGACTAAGGAATATCCCGTCTATTCAATCTAGAGGTCTGTTTGGAGCCATTGCTGGATTTATTGAGGGGGGATGGACAGGAATGATAGATGGATGGTACGGTTATCACCATCAAAATGAGCAGGGAACAGGATATGCAGCTGACCGAAAGAGCACACAGAATGCCATTGACGGGATCACTAACAAAGTAAACTCTGTTATTGAAAAGATGAACACACAATTCACAGCAGTGGGTAAAGAATTCAACCACCTGGAGAAAAGAATAGAGAATTTAAACAAAAAGGTTGATGATGGTTTTCTGGATGTTTGGACTTACAATGCCGAACTGTTGGTTCTATTGGAAAATGAAAGAACTTTGGATTACCATGACTCAAATGTGAAGAACCTATATGAGAAAGTAAGAAGCCAGCTAAAAAACAATGCCAAGGAAATTGGAAATGGCTGCTTTGAATTTTACCACAAATGTGATGACACGTGCATGGAGAGCGTCAAAAATGGGACTTATGATTACCCAAAATACTCAGAAGAATCAAAACTAAACAGAGAGGAAATAGATGGGGTGAAGCTGGAATCAACAAGGATTTACCAGATTTTGGCGATCTATTCAACTGTCGCCAGTTCATTGGTACTGTTAGTCTCCCTGGGGGCAATCAGTTTCTGGATGTGCTCCAATGGGTCTTTACAGTGCAGAATATGTATT
>1988.50_STRAIN_A/Swine/Indiana/1726/1988_HOST_Swine_SUBTYPE_H1N1_n2
ATGAAGGCAATACTATTAGTCTTGCTATATACATTTACAGCCGCAAATGCAGACACATTATGTATCGGTTATCATGCAAATAATTCAACTGACACTGTTGATACAGTACTAGAAAAGAATGTAACAGTAACACACTCTGTTAACCTTCTAGAAGACAGACATAACGGAAAACTATGTAAACTAAGGGGGGTAGCCCCATTGCATTTGGGTAAATGTAACATTGCAGGATGGCTCCTGGGAAACCCAGAATGTGAATTACTATTCACAGCAAGCTCATGGTCTTACATTGTGGAAACATCTAACTCAGACAATGGGACATGTTACCCAGGAGATTTCATCAATTATGAAGAGCTAAGAGAGCAGTTGAGCTCAGTGTCATCATTTGAAAGATTTGAGATATTCCCCAAGGCAAGTTCATGGCCCAATCATGAAACGAATGGTGTGACGGCAGCATGCCCTTATGCTGGAGCAAACAGCTTCTACAGAAATTTAATATGGCTGGTAAAAAAAGGAAATTCATACCCAAAGCTCAGCAAATCCTATGTTAACAATAAGGAGAAGGAAGTCCTCGTGCTATGGGGCATTCACCATCCACCTACCAGTACTGACCAACAAAGTCTCTACCAGAATGCAGATGCCTATGTTTTTGTGGGGTCATCAAAGTACAACAAGAAATTCAAGCCAGAAATAGCAACAAGACCCAAGGTGAGAGGTCAAGCAGGGAGAATGAACTATTACTGGACACTAGTAGAGCCTGGAGACACAATAACATTCGAAGCAACTGGAAATCTAGTGGTACCAAGATATGCCTTCGCAATGAAAAGAGGTTCTGGATCTGGTATTATCATTTCAGATACACCAGTCCACGATTGTAATACGACTTGTCAAACACCCAAAGGTGCTATAAACACCAGCCTCCCATTTCAGAATATACATCCAGTCACAATTGGAGAATGTCCAAAATATGTCAAAAGCACAAAATTGAGAATGGCTACAGGACTAAGGAATATCCCGTCTATTCAATCTAGAGGTCTGTTTGGAGCCATTGCTGGCTTTATTGAGGGGGGATGGACAGGAATGATAGATGGATGGTACGGTTATCACCATCAAAATGAGCAGGGATCAGGATATGCAGCTGACCGAAAGAGCACACAGAATGCCATTGACGGGATCACTAACAAAGTAAACTCTGTTATTGAAAAGATGAACACACAATTCACAGCAGTGGGTAAAGAATTCAACCACCTGGAAAAAAGAATAGAGAATTTAAACAAAAAGGTTGATGATGGTTTTCTGGATGTTTGGACTTACAATGCCGAACTGTTGGTTCTATTGGAAAATGAAAGAACTTTGGATTACCATGACTCAAATGTGAAGAACCTATATGAGAAAGTAAGAAGCCAGCTAAAAAACAATGCCAAGGAAATTGGAAATGGCTGCTTTGAATTTTACCACAAATGTGATGACACGTGCATGGAGAGCGTCAAAAATGGGACTTATGATTACCCAAAATACTCAGAAGAATCAAAACTAAACAGAGAGGAAATAGATGGGGTAAAGCTGGAATCAACAAGGATTTACCAGATTTTGGCGATCTATTCAACTGTCGCCAGTTCATTGGTACTGTCAGTCTCCCTGGGGGCAATCAGTTTCTGGATGTGCTCCAATGGGTCTTTACAGTGCAGAATATGTATT
>1988.50_STRAIN_A/swine/Iowa/31483/1988_HOST_Swine_SUBTYPE_H1N1_n3
ATGAAGGCAATACTATTAGTCTTGCTATATACATTTACAGCCGCAAATGCAGACACATTATGTATAGGTTACCATGCAAATAATTCAACTGACACTGTTGATACAGTACTAGAAAAGAATGTAACAGTAACACACTCTGTTAACCTTCTAGAAGACAGACATAACGGAAAACTATGTAAACTAAGGGGGGTAGCCCCATTGCATTTGGGTAAATGTAACATTGCTGGATGGCTCCTGGGAAACCCAGAATGTGAATTACTATTCACAGCAAGCTCATGGTCTTACATTGTGGAAACATCTAACTCAGACAATGGGACATGTTACCCAGGAGATTTCATCAATTATGAAGAGCTAAGAGAGCAATTGAGCTCAGTGTCATCATTTGAAAGATTTGAGATATTCCCCAAGGCAAGTTCATGGCCCAATCATGAAACGAACGGTGTGACGGCAGCATGCCCTTATGCTGGAGCAAACAGCTTCTACAGAAATTTAATATGGCTGGTAAAAAAAGAAAATTCATACCCAAAGCTCAGCAAATCCTATGTTAACAATAAGGAGAAGGAAGTCCTCGTGCTATGGGGCATTCACCATCCACCTACCAGTACTGACCAACAAAGTCTCTACCAGAATGCAGATGCCTATGTTTTTGTGGGGTCATCAAAGTACAACAAGAAATTCAAGCCAGAAATAGCAACAAGACCCAAGGTGAGAGGTCAAGCAGGGAGAATGAACTATTACTGGACACTAGTAGAGCCTGGAGACACAATAACATTCGAAGCAACTGGAAATCTAGTAGTACCAAGATATGCCTTCGCAATGAAAAGAGGTTCTGGATCTGGTATTATCATTTCAGATACACCAGTCCACGATTGTAATACGACTTGTCAAACACCCAAAGGTGCTATAAACACCAGCCTCCCATTTCAGAATATACATCCAGTCACAATTGGAGAATGTCCAAAATATGTCAAAAGCACAAAATTGAGAATGGCTACAGGACTAAGGAATATCCCGTCTATTCAATCTAGAGGTCTGTTTGGAGCCATTGCTGGCTTTATTGAGGGGGGATGGACAGGAATGATAGATGGATGGTACGGTTATCACCATCAAAATGAGCAGGGATCAGGATATGCAGCTGACCGAAAGAGCACACAGAATGCCGTTGACGGGATCACTAACAAAGTAAACTCTGTTATTGAAAAGATGAACACACAATTCACAGCAGTGGGTAAAGAATTCAACCACCTGGAAAAAAGAATAGAGAATTTAAACAGAAAGGTTGATGATGGTTTTCTGGATGTTTGGACTTACAATGCCGAACTGTTGGTTCTATTGGAAAATGAAAGAACTTTGGATTACCATGACTCAAATGTGAAGAACCTATATGAGAAAGTAAGAAGCCAGCTAAAAAACAATGCCAAGGAAATTGGAAATGGCTGCTTTGAATTTTACCACAAATGTGATGACACGTGCATGGAGAGCGTCAAAAATGGGACTTATGATTACCCAAAATACTCAGAAGAATCAAAACTAAACAGAGAGGAAATAGATGGGGTAAAGCTGGAATCAACAAGGATTTACCAGATTTTGGCGATCTATTCAACTGTCGCCAGTTCATTGGTACTGTTAGTCTCCCTGGGGGCAATCAGTTTCTGGATGTGCTCCAATGGGTCTTTACAGTGCAGAATATGTATT
>1990.50_STRAIN_A/swine/Memphis/1/1990_HOST_Swine_SUBTYPE_H1N1_n1
ATGAAGGCAATACTAGTAGTCTTGCTATATACATTTACAACCGCAAATGCAGACACATTATGTATAGGTTACCATGCAAATAATTCAACTGACACTGTTGACACAGTACTAGAAAAGAATGTAACAGTAACACACTCTGTTAACCTTCTAGAAGACAGACATAACGGGAAACTATGTAAACTAAGAGGGGTAGCCCCATTGCATTTGGGTAAATGTAACATTGCTGGATGGCTCCTGGGAAACCCAGAGTGTGAATTACTATTCACAGCAAGCTCATGGTCTTACATTGTGGAAACATCTAATTCAGACAATGGGACATGTTACCCAGGAGATTTCATCAATTATGAAGAGCTAAGAGAGCAGTTGAGCTCAGTGTCATCATTTGAAAGATTTGAGATATTCCCCAAGGCAAGTTCATGGCCCAATCATGAAACGAACGGTGTGACGGCAGCATGTCCTTATGCTGGAGCAAACAGCTTCTACAGAAATTTAATATGGCTGGTAAAAAAAGGAAATTCATACCCAAAGCTCAGCAAATCCTATATTAACAATAAGGAGAAGGAAGTCCTCGTGCTATGGGGCATTCACCATCCACCTACCAGTACTGACCAACAAAGTCTCTACCAGAATGCAGATGCCTATGTTTTTGTGGGGTCATCAAAATACAACAAGAAATTCAAGCCAGAAATAGCAACAAGACCCAAGGTGAGAGGTCAAGCAGGGAGAATGAACTATTACTGGACACTAGTAGAGCCTGGAGACACAATAACATTCGAAGCAACTGGAAATCTAGTGGTACCAAGATATGCCTTCGCAATGAAAAGAGGTTCTGGATCTGGTATTATCATTTCAGATACACCAGTCCACGATTGTAATACGACTTGTCAAACACCCAAAGGTGCTATAAACACCAGCCTTCCATTTCAGAATATACATCCAGTCACAATTGGAGAATGTCCAAAATATGTCAAAAGCACAAAATTGAGAATGGCTACAGGATTAAGGAATATCCCGTCTATTCAATCTAGAGGCCTGTTTGGAGCCATTGCTGGCTTTATTGAGGGGGGATGGACAGGAATGATAGATGGATGGTACGGTTATCACCATCAAAATGAGCAGGGATCAGGATATGCAGCCGACCGAAAGAGCACACAGAATGCCATTGACGGGATCACTAACAAAGTAAATTCTGTTATTGAAAAGATGAACACACAATTCACAGCAGTGGGTAAAGAATTCAACCACCTGGAAAAAAGAATAGAGAATTTAAACAAAAAGGTTGATGATGGTTTTCTGGATGTTTGGACTTACAATGCCGAACTGTTGGTTCTATTGGAAAATGAAAGAACTTTGGATTATCACGATTCAAATGTGAAGAACCTATATGAGAAAGTAAGAAGCCAGCTAAAAAACAATGCCAAGGAAATTGGAAATGGCTGCTTTGAATTTTACCACAAATGTGATGACACGTGCATGGAGAGCGTCAAAAATGGGACTTATGATTACCCAAAATACTCAGAAGAAGCAAAACTAAACAGAGAGGAGATAGATGGGGTAAAGCTGGAATCAACAAGGATTTACCAGATTTTGGCGATCTATTCAACTGTCGCCAGTTCATTGGTACTGTTAGTCTCCCTGGGGGCAATCAGTTTCTGGATGTGCTCCAATGGGTCTTTACAGTGCAGAATATGTATT
>1990.50_STRAIN_A/swine/Iowa/3421/1990_HOST_Swine_SUBTYPE_H1N1_n2
ATGAAGGCAATACCATTAGTCTTGCTATACACACTTACAACCGCAAATGCAGACACATTATGTATAGGTTACCATGCAAATAATTCAACTGACACTGTTGATACAGTACTGGAAAAGAATGTAACAGTAACACACTCTGTTAATCTTCTAGAAGACAAACATAACGGAAAACTATGTAAACTAAGGGGGGTAGCCCCATTGCATTTGGGTAAATGTAACATTGCTGGATGGCTCCTGGGAAACCCAGAATGTGAATTACTATTCACAGCAAGCTCATGGTCTTACATTGTGGAAACATCTAACTCAGACAATGGGACATGTTACCCAGGGGATTTCATCAATTACGAAGAGCTAAGAGAGCAATTGAGCTCAGTGTCATCATTTGAAAGATTTGAGATATTCCCCAAGGCAAGTTCATGGCCCAATCATGAGACGAACGGTGTGACGGCAGCATGCCCTTATGCTGGAGCAAACAGCTTCTACAGAAATTTAATATGGCTGGTAAAAAAGGGAAATTCATACCCAAAGCTCAGCAAATCCTATGTTAACAATAAGGAGAAGGAAGTCCTCGTGCTATGGGGCATTCACCATCCACCTACCAGTACTGACCAACAAAGTCTCTACCAGAATGCAGATGCTTATGTTTTTGTGGGGTCATCAAAGTACAACAAGAAATTCAAGCCAGAAATAGCAACAAGACCCAAGGTGAGAGGTCAAGCAGGGAGAATGAACTATTACTGGACACTAGTAGAGCCTGGAGACACAATAACATTCGAAGCAACTGGAAATCTAGTGGTACCAAGGTATGCCTTCGCAATGAAAAGAGGTTCTGGATCTGGTATTATCATTTCAGATACACCAGTCCACGATTGTAATACGACTTGTCAAACACCCAAAGGTGCTATAAACACCAGCCTCCCATTTCAGAATATACATCCAGTCACAATTGGAGAATGTCCAAAGTATGTCAAAAGCACAAAATTGAGAATGGCTACAGGACTAAGGAATATCCCGTCTATTCAATCTAGAGGTCTGTTTGGAGCCATTGCTGGCTTTATTGAGGGGGGATGGACAGGAATGATAGATGGATGGTACGGTTATCACCATGAAAATGAGCAGGGATCAGGATATGCAGCTGACCGAAAGAGCACACAGAATGCCATTGACGGGATCACTAATAAAGTAAACTCTGTTATTGAAAAGATGAACACACAATTCACAGCAGTGGGTAAAGAATTCAACCACCTGGAAAAAAGAATAGAGAATTTAAACAGAAAGGTTGATGATGGTTTTCTGGATGTTTGGACTTACAATGCCGAACTGTTGGTTCTATTGGAAAATGAAAGAACCTTAGATTACCATGACTCAAATGTGAAGAACCTATATGAGAAAGTGAGAAGCCAGCTAAAAAACAATGCCAAGGAAATTGGAAATGGCTGCTTTGAATTTTACCACAAATGTGATGACACGTGCATGGAGAGCGTCAAAAATGGGACTTATGATTACCCAAAATACTCAGAAGAATCAAAACTAAACAGAGAGGAAATAGATGGGGTAAAGCTGGAATCAACAAGGATTTACCAGATCTTGGCGATCTATTCAACTGTCGCCAGTTCATTGGTACTGTTAGTCTCCCTGGGGGCAATCAGTTTCTGGATGTGCTCCAATGGGTCTTTACAGTGCAGAATATGTATT
>1991.50_STRAIN_A/swine/Maryland/23239/1991_HOST_Swine_SUBTYPE_H1N1_n1
ATGAAGGCAATACTAGTAGTCTTGCTATATACATTTACAACCGCAAATGCAGACACATTATGTATAGGTTACCATGCAAATAATTCAACTGACACTGTTGACACAGTACTAGAAAAGAATGTAACAGTAACACACTCTGTTAACCTTCTAGAAGACAGACATAACGGGAAACTATGTAAACTAAGAGGGGTAGCCCCATTGCATTTGGGTAAATGTAACATTGCTGGATGGCTCCTGGGAAACCCAGAGTGTGAATTACTATTCACAGCAAGCTCATGGTCTTACATTGTGGAAACATCTAATTCAGACAATGGGACATGTTACCCAGGAGATTTCATCAATTATGAAGAGCTAAGAGAGCAGTTGAGCTCAGTGTCATCATTTGAAAGATTTGAGATATTCCCCAAGGCAAGTTCATGGCCCAATCATGAAACGAACGGTGTGACGGCAGCATGTCCTTATGCTGGAGCAAACAGCTTCTACAGAAACTTAATATGGCTGGTAAAAAAAGGAAATTCATACCCAAAGCTCAGCAAATCCTATATTAACAATAAGGAGAAGGAAGTCCTCGTGCTATGGGGCATTCACCATCCACCTACCAGTACTGACCAACAAAGTCTCTACCAGAATGCAGATGCCTATGTTTTTGTGGGGTCATCAAAATACAACAAGAAATTCAAGCCAGAAATAGCAACAAGACCCAAGGTGAGAGGTCAAGCAGGGAGAATGAACTATTACTGGACGCTAGTAGAGCCTGGAGACACAATAACATTCGAAGCAACTGGAAATCTAGTGGTACCAAGATATGCCTTCGCAATGAAAAGAGGTTCTGGATCTGGTATTATCATTTCAGATACACCAGTCCACGATTGTAATACGACTTGTCAAACACCCAAAGGTGCTATAAACACCAGCCTTCCATTTCAGAATATACATCCAGTCACAATTGGAGAATGTCCAAAATATGTCAAAAGCACAAAATTGAGAATGGCTACAGGATTAAGGAATATCCCGTCTATTCAATCTAGAGGCCTGTTTGGAGCCATTGCTGGCTTTATTGAGGGGGGATGGACAGGAATGATAGATGGATGGTACGGTTATCACCATCAAAATGAGCAGGGATCAGGATATGCAGCCGACCGAAAGAGCACACAGAATGCCATTGACGGGATCACTAACAAAGTAAACTCTGTTATTGAAAAGATGAACACACAATTCACAGCAGTGGGTAAAGAATTCAACCACCTGGAAAAAAGAATAGAGAATTTAAACAAAAAGGTTGATGATGGTTTTCTGGATGTTTGGACTTACAATGCCGAACTGTTGGTTCTATTGGAAAATGAAAGAACTTTGGATTATCACGATTCAAATGTGAAGAACCTATATGAGAAAGTAAGAAGCCAGCTAAAAAACAATGCCAAGGAAATTGGAAATGGCTGCTTTGAATTTTACCACAAATGTGATGACACGTGCATGGAGAGCGTCAAAAATGGGACTTATGATTACCCAAAATACTCAGAGGAAGCAAAACTAAACAGAGAGGAGATAGATGGGGTAAAGCTGGAATCAACAAGGATTTACCAGATTTTGGCGATCTATTCAACTGTCGCCAGTTCATTGGTACTGTTAGTCTCCCTGGGGGCAATCAGTTTCTGGATGTGCTCCAATGGGTCTTTACAGTGCAGAATATGTATT
>1991.50_STRAIN_A/swine/Iowa/24297/1991_HOST_Swine_SUBTYPE_H1N1_n2
ATGAAGGCAATACTAGTAGTCTTGCTATATACATTTACAACCGCAAATGCAGACACATTATGTATAGGTTACCATGCAAATAATTCAACTGACACTGTTGACACAGTACTAGAAAAGAATGTAACAGTAACACACTCTGTTAACCTTCTAGAAGACAGACATAACGGGAAACTATGTAAACTAAGAGGGGTAGCCCCATTGCACTTGGGTAAATGTAACATTGCTGGATGGCTCCTGGGAAACCCAGAGTGTGAATTACTATTCACAGCAAGCTCATGGTCTTACATTGTGGAAACATCTAATTCAGACAATGGGACATGTTACCCAGGAGATTTCATCAATTATGAAGAGCTAAGAGAGCAGTTGAGCTCAGTGTCATCATTTGAAAGATTTGAGATATTCCCCAAGGCAAGTTCATGGCCCAACCATGAAACGAACGGTGTGACGGCAGCATGTCCTTATGCTGGAGCAAACAGCTTCTACAGAAATTTAATATGGCTGGTAAAAAAAGGAAATTCATACCCAAAGCTCAGCAAATCCTATATTAACAATAAGGGGAAGGAAGTCCTCGTGCTATGGGGCATTCACCATCCACCTACCAGTACTGACCAACAAAGTCTCTACCAGAATGCAGATGCCTATGTTTTTGTGGGGTCATCAAAATACAACAAGAAATTCAAGCCAGAAATAGCAACAAGACCCAAGGTGAGAGGTCAAGCAGGGAGAATGAACTATTACTGGACACTAGTAGAGCCTGGAGACACAATAACATTCGAAGCAACTGGAAATCTAGTGGTACCAAGATATGCCTTCGCAATGAAAAGAGGTTCTGGATCTGGTATTATCATTTCAGATACACCAGTCCACGATTGTAATACGACTTGTCAAACACCCAAAGGTGCTATAAACACCAGCCTTCCATTTCAGAATATACATCCAGTCACAATTGGAGAATGTCCAAAATATGTCAAAAGCACAAAATTGAGAATGGCTACAGGATTAAGGAATATCCCGTCTATTCAATCTAGAGGCCTGTTTGGAGCCATTGCTGGCTTTATTGAGGGGGGATGGACAGGAATGATAGATGGATGGTACGGTTATCACCATCAAAATGAGCAGGGATCAGGATATGCAGCCGACCGAAAGAGCACACAGAATGCCATTGACGGAATCACTAACAAAGTAAACTCTGTTATTGAAAAGATGAACACACAATTCACAGCTGTGGGTAAAGAATTCAACCACCTGGAAAAAAGAATAGAGAATTTAAACAAAAAGGTTGATGATGGTTTTCTGGATGTTTGGACTTACAATGCCGAACTGTTGGTTCTATTGGAAAATGAAAGAACTTTGGATTATCACGATTCAAATGTGAAGAACCTATATGAGAAAGTAAGAAGCCAGCTAAAAAACAATGCCAAGGAAATTGGAAATGGCTGCTTTGAATTTTACCACAAATGTGATGACACGTGCATGGAGAGCGTCAAAAATGGGACTTATGATTACCCAAAATACTCAGAAGAAGCAAAACTAAACAGAGAGGAGATAGATGGGGTAAAGCTGGAATCAACAAGGATTTACCAGATTTTGGCGATCTATTCAACTGTCGCCAGTTCATTGGTACTGTTAGTCTCCCTGGGGGCAATCAGTTTCTGGATGTGCTCCAATGGGTCTTTACAGTGCAGAATATGTATT
>1991.50_STRAIN_A/swine/California/T9001707/1991_HOST_Swine_SUBTYPE_H1N1_n3
ATGAAGGCAATACTAGTAGTCTTGCTATATACAGTTACAACCGCAAATGCAGACACATTATGTATAGGTTACCATGCAAATAATTCAACTGACACTGTTGACACAGTACTAGAAAAGAATGTAACAGTAACACACTCTGTTAACCTTCTAGAAGACAGACATAACGGGAAACTATGTAAACTAAGAGGGGTAGCCCCATTGCATTTGGGTAAATGTAACATTGCTGGATGGCTCCTGGGAAACCCAGAGTGTGAATTACTATTCACAGCAAGCTCATGGTCTTACATTGTGGAAACATCTAATTCAGACAATGGGACATGTTACCCAGGAGATTTCATCAATTATGAAGAGCTAAGAGAGCAGTTGAGCTCAGTGTCATCATTTGAAAGATTTGAGATATTCCCCAAGGCAAGTTCATGGCCCAATCATGAAACGAACGGTGTGACGGCAGCATGTCCTTATGCTGGAGCAAACAGCTTCTACAGAAATTTAATATGGCTGGTAAAAAAAGAAAATTCATACCCAAAGCTCAGCAAATCCTATATTAACAATAAGGAGAAGGAAGTCCTCGTGCTATGGGGCATTCACCATCCACCTACCAGTACTGACCAACAAAGTCTCTACCAGAATGCAGATGCCTATGTTTTTGTGGGGTCATCAAAATACAACAAGAAATTCAAGCCAGAAATAGCAACAAGACCCAAGGTGAGAGGTCAAGCAGGGAGAATGAACTATTACTGGACACTAGTAGAGCCTGGAGACACAATAACATTCGAAGCAACTGGAAATCTAGTGGTACCAAGATATGCCTTCGCAATGAAAAGAGGTTCTGGATCTGGTATTATCATTTCAGACACACCAGTCCACGATTGTAATACGACTTGTCAAACACCCAAAGGTGCTATAAACACCAGCCTTCCATTTCAGAATATACATCCAGTCACAATTGGAGAATGTCCCAAATATGTCAAAAGCACAAAATTGAGAATGGCTACAGGATTAAGGAATATCCCGTCTATTCAATCTAGAGGCCTGTTTGGAGCCATTGCTGGCTTTATTGAGGGGGGATGGACAGGAATGATAGATGGATGGTACGGTTATCACCATCAAAATGAGCAGGGATCAGGATATGCAGCCGACCGAAAGAGCACACAGAATGCCATTGACGGGATCACTAACAAAGTAAATTCTGTTATTGAAAAGATGAACACACAATTCACAGCAGTGGGTAAAGAATTCAACCACCTGGAAAAAAGAATAGAGAATTTAAACAAAAAGGTTGATGATGGTTTTCTGGATGTTTGGACTTACAATGCCGAACTGTTGGTTCTATTGGAAAATGAAAGAACTTTGGATTATCACGATTCAAATGTGAAGAACCTATATGAGAAAGTAAGAAGCCAGCTAAAAAACAATGCCAAGGAAATTGGAAATGGCTGCTTTGAATTTTACCACAAATGTGATGACACGTGCATGGAGAGCGTCAAAAATGGGACTTATGATTACCCAAAATACTCAGAAGAAGCAAAACTAAACAGAGAGGAGATAGATGGGGTAAAGCTGGAATCAACAAGGATTTACCAGATTTTGGCGATCTATTCAACTGTCGCCAGTTCATTGGTACTGTTAGTCTCCCTGGGGGCAATCAGTTTCTGGATGTGCTCCAATGGGTCTTTACAGTGCAGAATATGTATT
>1992.50_STRAIN_A/swine/Nebraska/1/1992_HOST_Swine_SUBTYPE_H1N1_n1
ATGAAGGCAATACCATTAGTCTTGCTATATACATTTACAGCCGCAAATGCAGACACACTATGTATAGGTTACCATGCAAATAATTCAACTGACACTGTTGATACAGTACTAGAAAAGAATGTAACAGTAACACACTCTGTTAACCTTCTAGAAGACAGACATAACGGAAAACTGTGTAAACTAGGGGGCATAGCCCCATTGCACTTAGGTAAATGTAACATTGCTGGATGGCTTTTGGGAAACCCAGAATGTGAATCACTATCCACAATAAGCTCATGGTCTTACATCGTGGAAACATCTAACTCAGACAATGGAACATGTTACCCGGGAGATTTCATCAATTATGAAGAGCTGAGAGAGCAGTTGAGCTCAGTTTCATCATTTGAAAGATTTGAGATATTCCCCAAAGCAAGTTCGTGGCCCAATCATGAAACAAACGGTGTGACGACAGCATGCCCTTATGCTGGAGCAAAGAGCTTCTACAGAAATTTAATATGGCTAGTGAAAAAGGGAAATTCATATCCAAAGCTCAGCAAATCCTATGTTAACAATAAGGGGAAGGAAGTCCTTGTGTTATGGGGCATTCATCATCCACCTACCAGTAATGATCAACAAGCTCTCTACCAGAACGCAGATGCCTATGTTTTTGTGGGGTCATCAAAGTATAACAAGATGTTCAAGCCAGAAATAGCAACGAGACCCAAGGTGAGAAATCAAACAGGGAGAATGAACTATTACTGGACACTAGTAGAGCCTGGAGACACAATAACATTCGAGGCAACTGGAAACCTAGTGGTACCAAGATATGCCTTTGCAATGAATAGAGGTTCTGAATCTGGTATTATAATTTCAGATACCCCAGTTCACGATTGTAATACGACTTGTCAAACACCCAAAGGTGCTATAAACACTAGCCTCCCATTTCAGAATGTACATCCAGCCACAATTGGAGAATGTCCAAAGTATGTCAAAAGCACGAAATTGAGAATGGCTACAGGATTAAGAAATATCCCGTCTATTCAATCTAGAGGTCTGTTTGGAGCCATTGCTGGTTTTATTGAAGGGGGGTGGACAGGAATGATAGATGGGTGGTACGGTTATCACCACCAAAATGGGCAGGGATCAGGGTACGCAGCTGACCAAAAGAGCACACAGAATGCCATTGACGGGATCACTAACAAAGTAAATTCTGTTATTGAAAAGATGAACACACAGTTCACAGCGGTGGGTAAAGAATTCAACCACTTGGAAAAGAGAATAGAGAATTTAAACAAAAAGGTTGATGATGGGTTTCTGGATGTTTGGACTTACAATGCCGAACTTTTGGTTCTATTGGAAAATGAAAGAACTTTGGATTTCCATGACTCAAATGTGAAGAACCTATATGAGAAAGTAAGAAGCCAGCTAAGGAACAATGCCAAGGAAATTGGGAATGGATGCTTTGAATTCTATCACAAATGTGATGACACATGTATGGAGAGTGTCAAAAATGGGACTTATGATTACTCAAAATACTCAGAAGAGTCAAAACTAAACAGAGAGGTAATAGATGGGGTAAAACTGGATTCAACAAGGATTTACCAGATTTTGGCGATCTATTCAACTGTCGCCAGTTCATTGGTACTGTTGGTCTCCCTGGGGGCAATCAGTTTCTGGATGTGCTCCAATGGGTCTTTACAGTGCAGAATATGTATT
>1992.50_STRAIN_A/swine/Nebraska/1/1992_HOST_Swine_SUBTYPE_H1N1_n2
ATGAAGGCAATACCATTAGTCTTGCTATATACATTTACAGCCGCAAATGCAGACACACTATGTATAGGTTACCATGCAAATAATTCAACTGACACTGTTGATACAGTACTAGAAAAGAATGTAACAGTAACACACTCTGTTAACCTTCTAGAAGACAGACATAACGGAAAACTGTGTAAACTAGGGGGCATAGCCCCATTGCACTTAGGTAAATGTAACATTGCTGGATGGCTTTTGGGAAACCCAGAATGTGAATCACTATCCACAATAAGCTCATGGTCTTACATCGTGGAAACATCTAACTCAGACAATGGAACATGTTACCCGGGAGATTTCATCAATTATGAAGAGCTGAGAGAGCAGTTGAGCTCAGTTTCATCATTTGAAAGATTTGAGATATTCCCCAAAGCAAGTTCGTGGCCCAATCATGAAACAAACGGTGTGACGACAGCATGCCCTTATGCTGGAGCAAAGAGCTTCTACAGAAATTTAATATGGCTAGTGAAAAAGGGAAATTCATATCCAAAGCTCAGCAAATCCTATGTTAACAATAAGGGGAAGGAAGTCCTTGTGTTATGGGGCATTCATCATCCACCTACCAGTAATGATCAACAAGCTCTCTACCAGAACGCAGATGCCTATGTTTTTGTGGGGTCATCAAAGTATAACAAGATGTTCAAGCCAGAAATAGCAACGAGACCCAAGGTGAGAAATCAAACAGGGAGAATGAACTATTACTGGACACTAGTAGAGCCTGGAGACACAATAACATTCGAGGCAACTGGAAACCTAGTGGTACCAAGATATGCCTTTGCAATGAATAGAGGTTCTGAATCTGGTATTATAATTTCAGATACCCCAGTTCACGATTGTAATACGACTTGTCAAACACCCAAAGGTGCTATAAACACTAGCCTCCCATTTCAGAATGTACATCCAGCCACAATTGGAGAATGTCCAAAGTATGTCAAAAGCACGAAATTGAGAATGGCTACAGGATTAAGAAATATCCCGTCTATTCAATCTAGAGGTCTGTTTGGAGCCATTGCTGGTTTTATTGAAGGGGGGTGGACAGGAATGATAGATGGGTGGTACGGTTATCACCACCAAAATGGGCAGGGATCAGGGTACGCAGCTGACCAAAAGAGCACACAGAATGCCATTGACGGGATCACTAACAAAGTAAATTCTGTTATTGAAAAGATGAACACACAGTTCACAGCGGTGGGTAAAGAATTCAACCACTTGGAAAAGAGAATAGAGAATTTAAACAAAAAGGTTGATGATGGGTTTCTGGATGTTTGGACTTACAATGCCGAACTTTTGGTTCTATTGGAAAATGAAAGAACTTTGGATTTCCATGACTCAAATGTGAAGAACCTATATGAGAAAGTAAGAAGCCAGCTAAGGAACAATGCCAAGGAAATTGGGAATGGATGCTTTGAATTCTATCACAAATGTGATGACACATGTATGGAGAGTGTCAAAAATGGGACTTATGATTACTCAAAATACTCAGAAGAGTCAAAACTAAACAGAGAGGTAATAGATGGGGTAAAACTGGATTCAACAAGGATTTACCAGATTTTGGCGATCTATTCAACTGTCGCCAGTTCATTGGTACTGTTGGTCTCCCTGGGGGCAATCAGTTTCTGGATGTGCTCCAATGGGTCTTTACAGTGCAGAATATGTATT
>1992.50_STRAIN_A/swine/Beijing/216/1992_HOST_Swine_SUBTYPE_H1N1_n3
ATGAAGGCAATACTGGTAGTCTTGCTATATACATTTACAACCGGAAATGCAGACACATTATGTATAGGTTACCATGCAAATAATTCAACTGACACTGTTGACACAGTACTAGAAAAGAATGTAACAGTAACACACTCTGTTAACCTTCTAGAAGACAGACATAACGGGAAACTATGTAAACTAAGAGGGGTAGCCCCATTGCATTTGGGTAAATGTAACATTGCTGGATGGCTCCTGGGAAACCCAGAGTGTGAATTACTATTCACAGCAAGCTCATGGTCTTACATTGTGGAAACATCTAATTCAGACAATGGGACATGTTACCCAGGAGATTTCATCAATTATGAAGAGCTAAGAGAGCAGTTGAGCTCAGTGTCATCATTTGAAAGATTTGAGATATTCCCCAAGGCAAGTTCATGGCCCAATCATGAAACGAACGGTGTGACGGCAGCATGTCCTTATGCTGGAGCAAACAGCTTCTACAGAAATTTAATATGGCTGGTAAAAAAAGGAAATTCATACCCAAAGCTCAGCAAATCCTATATTAACAATAAGGAGAAGGAAGTCCTCGTGCTATGGGGCATTCACCATCCACCTACCAGTACTGACCAACAAAGTCTCTACCAGAATGCAGATGCCTATGTTTTTGTGGGGTCATCAAAATACAGCAAGAAATTCAAGCCAGAAATAGCAACAAGACCCAAGGTGAGAGGTCAAGCAGGGAGAATGAACTATTACTGGACACTAGTAGAGCCTGGAGACACAATAACATTCGAAGCAACTGGAAATCTAGTGGTACCAAGATATGCCTTCGCAATGAAAAGAGGTTCTGGATCTGGTATTATCATTTCAGATACACCAGTCCACGATTGTAATACGACTTGTCAAACACCCAAAGGTGCTATAAACACCAGCCTTCCATTTCAGAATATACATCCAGTCACAATTGGAGAATGTCCAAAATATGTCAAAAGCACAAAATTGAGAATGGCTACAGGATTAAGGAATATCCCGTCTATTCAATCTAGAGGCCTGTTTGGAGCCATTGCTGGCTTTATTGAGGGGGGATGGACAGGAATGATAGATGGATGGTACGGTTATCACCATCAAAATGAGCAGGGATCAGGATATGCAGCCGACCGAAAGAGCACACAGAATGCCATTGACGGGATCACTAACAAAGTAAATTCTGTTATTGAAAAGATGAACACACAATTCACAGCAGTGGGTAAAGAATTCAACCACCTGGAAAAAAGAATAGAGAATTTAAACAAAAAGGTTGATGATGGTCTTCTGGATGTTTGGACTTACAATGCCGAACTGTTGGTTCTATTGGAAAATGAAAGAACTTTGGATTATCACGATTCAAATGTGAAGAACCTATATGAGAAAGTAAGAAGCCAGCTAAAAAACAATGCCAAGGAAATTGGAAATGGCTGCTTTGAATTTTACCACAAATGTGATGACACGTGCATGGAGAGCGTCAAAAATGGGACTTATGATTACCCAAAATACTCAGAAGAAGCAAAACTAAACAGAGAGGAGATAGATGGGGTAAAGCTGGAATCAACAAGGATTTACCAGATTTTGGCGATCTATTCAACTGTCGCCAGTTCATTGGTACTGTTAGTCTCCCTGGGGGCAATCAGTTTCTGGATGTGCTCCAATGGGTCTTTACAGTGCAGAATATGTATT
>1992.69_STRAIN_A/swine/Taichung/E3/1992_HOST_Swine_SUBTYPE_H1N1_n1
ATGGAGGCAATACTATTAGTCTTGCTATATACATTTACAGCCGCAAATACTGATACACTATGTATAGGTTATCATGCAAATAATTCGACTGACACTGTTGATACAGTACTAGAAAGGAATGTAACAGTAACACACTCTGTTAACCTTCTAGAAGACAGACATAACGGAAAACTATGTAAACTAAGGGGAATAGCCCCATTGCACTTGGGTAAATGTAACATTGCTGGATGGCTTTTGGGAAACCCAGAATGTGAATTACTGTCCACAGTAAGCTCGTGGTCTTACATTGTGGAAACATCTAACTCAGACAATGGGACGTGTTACCCAGGAGATTTTATCAATTATGAAGAGCTGAGAGAGCAGTTGAGCTCAGTGTCATCATTTGAAATGTTTGAGATATTCCCCAAGGCAAGTTCATGGCCCAACCATGAAACAAACGGTGTAACGGCAGCATGCCCTTATGCTGGAGCAAACAGCTTCTACAGAAATTTAATATGGCTGGTGAAAAAAGGAAACTCATACCCAAAGCTCAGCAAATCCTATGTTAACAATAAGGGGAAGGAAGTCCTTGTGCTATGGGGCATTCACCATCCACCTACCAGTACTGACCAACAAAGTCTCTATCAAAATGCAGATGCCTATGTTTTCGTGGGGTCATCAAAGTATAACACGAAATTCAAGCCAGAAATAGCAACAAGACCCAAGGTGAGGGGTCAAGCAGGGAGAATGAACTATTACTGGACATTAGTAGAGCCTGGAGACACAATAACATTCGAAGCAACTGGAAATCTAGTAGTACCAAGGTATGCCTTCGCAATGAATAGAGGCTCTGGATCTGGTATTATAATTTCAGATACACCAGTTCATGATTGTAATACGAATTGTCAAACACCCAAAGGTGCTATAAACACCAGCCTTCCGTTTCAGAATATACATCCAGTCACAATTGGAGAATGTCCAAAATATGTCAAAAGCACAAAATTGAGAATGGCTACAGGATTAAGGAATATTCCGTCAATTCAATCTAGAGGTCTGTTTGGAGCCATTGCTGGTTTTATTGAGGGGGGATGGACAGGAATGATAGATGGATGGTACGGTTATCACCATCAGAATGAGCAGGGATCAGGATTTGCAGCTGACCGAAAGAGCACACAAAATGCCATCGACGGGATCACTAACAAAGTAAACTCTGTAATTGAAAAGATGAACACACAGTTCACAGCAGTGGGTAAAGAATTCAATCACTTGGAAAGAAGAATAGAGAATTTAAACAAAAAGGTTGATGATGGTTTTCTGGATGTTTGGACTTACAATGCCGAGCTGTTGGTTCTATTGGAAAATGAAAGAACTTTGGATTTCCATGACTCAAATGTGAAGAATCTATATGAGAAAGTAAGAAGCCAGCTAAGGAACAATGCCAAGGAAATTGGGAATGGCTGCTTTGAATTCTACCACAAATGTGATGACACATGCATGGAGAGCGTCAAAAATGGGACTTATGACTACCCAAAATACTCAGAAGAATCAAAATTAAACAGAGAGGAAATAGATGGGGTAAAGCTGGAATCAACAAGAATCTACCAGATTTTGGCGATCTATTCAACCGTCGCCAGTTCATTGGTACTGTTGGTCTCCCTGGGGGCAATCAGTTTTTGGATGTGCTCCAATGGGTCTTTACAGTGCAGAATATGTATT
>1997.50_STRAIN_A/Swine/Wisconsin/235/97_HOST_Swine_SUBTYPE_H1N1_n1
ATGAAGGCAATACTAGTAGTCTTGCTATATACATTTACAACCGCAAATGCAGACACATTATGTATAGGTTACCATGCAAATAATTCAACTGACACTGTTGACACAGTATTAGAAAAGAATGTAACAGTAACACACTCTGTTAACCTTCTAGAAGACAGACATAACGGGAAACTATGTAAACTAAAAGGGATAGCCCCATTGCATTTGGGTAAATGTAACATTGCTGGATGGCTCCTGGGAAACCCAGAGTGTGAATTACTATTCACAGCAAGCTCATGGTCTTATATTGTGGAAACTTCTAATTCAGACAATGGGACATGTTACCCAGGAGATTTCATCAATTATGAAGAGCTAAGAGAGCAGTTGAGCTCAGTGTCATCATTTGAAAGATTTGAGATATTCCCCAAGGCAAGTTCATGGCCCAATCATGAAACGAACGGTGTGACATCAGCGTGTCCTTATGCTGGAGCAAACAGCTTCTACAGAAACTTAATATGGCTGGTAAAAAAAGGAAATTCATACCCAAAACTCAGCAAATCCTATATTAACAATAAGGGGAAGAAAGTCCTCGTGCTATGGGGCATTCACCATCCACCTACCAGTACTGACCAACAAAGTCTCTACCAGAATGCAGATGCCTATGTTTTTGTGGGGTCATCAAAATACAACAAGAAATTCATGCCAGAAATAGCAACAAGACCCAAAGTGAGAGGTCAAGCAGGGAGAATGAACTATTACTGGACACTAATAGAGCCTGGAGACACAATAACATTCGAAGCAACTGGAAATCTAGTGGTACCAAGATATGCCTTTGCAATGGAAAGAGGCTATGGATCTGGTATTATCATTTCAGATACACCAGTCCATGATTGTAATACGACTTGTCAGACACCCAAAGGTGCTATAAACACCAGCCTTCCATTTCAAAATATACATCCAGTCACAATTGGAGAATGTCCAAAATATGTCAAAAGCACAAAATTGAGAATGGCTACAGGGTTAAGGAATATCCCGTCTATACAATCTAGAGGCCTGTTTGGAGCCATTGCTGGCTTTATTGAGGGGGGATGGACAGGAATGATTGATGGATGGTACGGTTATCATCACCAAAATGAGCAGGGATCAGGGTATGCAGCAGACCGAAAGAGCACACAGAATGCCATAGACGGGATCACTAACAAAGTAAACTCTGTTATTGAAAAGATGAACACACAATTCACAGCAGTGGGTAAAGAATTCAATCACCTGGAGAAAAGAATAGAGAATTTAAACAAAAAGGTTGATGATGGTTTTCTGGATGTTTGGACTTACAATGCCGAACTGTTAGTTCTATTGGAAAATGAAAGAACTTTGGATTATCACGATTCGAATGTGAAGAACCTATATGAGAAAGTAAAAAGCCAACTAAAAAACAATGCCAAGGAAATTGGAAATGGCTGCTTTGAATTTTACCACAAATGTGATGACACGTGCATGGAGAGCGTCAAAAATGGGACTTATGATTATCCAAAATACTCAGAAGAAGCAAAACTAAACAGAGAAGAGATAGATGGGGTAAAGCTGGAATCAACAAGGATTTACCAGATTTTGGCGATCTATTCAACTATCGCCAGTTCATTGGTACTGTTAGTCTCCCTGGGGGCAATCAGTTTTTGGATGTGCTCCAATGGGTCTTTACAGTGCAGAATATGTATT
>1997.50_STRAIN_A/Swine/Wisconsin/163/97_HOST_Swine_SUBTYPE_H1N1_n2
ATGAAGGCAATACTATTAGTCTTGCTATATACATTCACAGCCGCAAATGCAGACACATTATGTATAGGCTATCATGCAAATAATTCAACTGACACTGTTGATACAGTACTAGAAAAGAATGTAACAGTAACACACTCTGTTAACCTTCTAGAAGACAGACATAACGGAAAACTATGTAAGCTAAGGGGGATAGCCCCATTGCATTTGGGTAAATGTAACATTGCTGGATGGCTCCTGGGAAACCCAGAATGTGAATTACTATTCACAGCAAGCTCATGGTCTTACATTGTGGAAACATCTAATTCAGACAATGGGACATGTTACCCAGGAGATTTCATCAATTATGAAGAGCTAAGAGAGCAGTTGAGCTCAGTGTCATCATTTGAAAGGTTTGAGATATTCCCTAAGGCAAGTTCATGGCCCAATCATGAAACGAACGGTGTGACGGCAGCATGTCCTTATGCAGGAGCAAACAGCTTCTACAGAAATTTAATATGGCTGGTAAAAAAAGGAAATTCATACCCAAAGCTCAGCAAATCCTATATTAACAATAAAGAGAAAGAAGTCCTCGTGCTATGGGGTATCCACCATCCACCTACCAGTACTGACCAACAAAGTCTCTACCAGAATGCAGATGCCTATGTTTTTGTGGGGTCTTCAAAGTACAACAAGAAATTCAAGCCAGAAATAGCATCAAGACCCAAGGTGAGAGGTCAAGCAGGGAGGATGGACTATTACTGGACACTAGTTGAGCCTGGAGACACAATAACATTCGAAGCAACTGGAAATCTAGTGGTGCCAAGATATGCCTTCGCAATGAAAAGAGGTTCTGGATCTGGTATTATCATTTCAGATACACCAGTCCACGATTGTAATACGACTTGTCAAACACCCAAAGGTGCTATAAACACCAGCCTCCCATTTCAGAATATACATCCAGTCACAATTGGAGAATGTCCAAAATATGTCAAAAGTACAAAATTGAGAATGGCTACAGGATTAAGGAATATCCCGTCTATTCAGTCTAGGGGTCTATTTGGAGCCATTGCTGGCTTTATTGAGGGGGGATGGACAGGAATGATAGATGGATGGTACGGTTATCACCATCAAAATGAGCAGGGATCAGGATATGCAGCCGACCGAAAGAGCACACAGAATGCCATTGACGGGGTCACTAACAAAGTAAACTCTGTTATTGAAAAGATGAACACACAATTCACAGCAGTGGGTAAAGAATTCAATCACCTGGAAAAAAGAATAGAAAATTTAAATAAAAAGGTTGATGATGGTTTTCTGGATGTTTGGACTTACAATGCCGAATTGTTGGTTCTATTGGAAAATGAGAGAACCTTGGATTACCATGATTCAAATGTGAAGAACCTATATGAGAAAGTAAGAAGCCAGCTAAAAAACAATGCCAAGGAAATTGGAAATGGCTGCTTTGAATTTTACCACAAATGTGATGACACGTGCATGGAGAGCGTCAAAAATGGGACTTATGATTACCCCAAATACTCAGAAGAATCAAAACTAAACAGAGAGGAGATAGATGGAGTAAAGCTGGAATCAACAAGGATTTACCAGATTTTGGCGATATATTCAACTGTCGCCAGTTCATTGATACTGTTAGTCTCCCTGGGGGCAATCAGTTTCTGGATGTGCTCCAATGGGTCTTTACAGTGCAGAATATGTATT
>1997.50_STRAIN_A/swine/Wisconsin/125/97_HOST_Swine_SUBTYPE_H1N1_n3
ATGAAGGCAATACTAGTAGTCTTGCTATATACATTTACAACCGCAAATGCAGACACATTATGTATAGGTTACCATGCAAATAATTCAACTGACACTGTTGACACAGTACTAGAAAAAAATGTAACAGTAACACACTCTGTTAACCTTCTAGAAAACAGACATAACGGGAAACTATGTAAACTAAAAGGGGTAGCCCCATTGCATTTGGGTAAATGTAACATTGCTGGATGGCTCCTGGGAAACCCAGAGTGTGAATTACTATTCACAGCAAGCTCATGGTCTTACATTGTGGAAACTTCTAATTCAGACAATGGGACATGTTACCCAGGAGATTTCATCAATTATGAAGAGCTAAGAGAGCAGTTGAGCTCAGTGTCATCATTTGAAAGATTTGAGATATTCCCCAAGGCAAATTCATGGCCCAATCATGAAACGAACGGTGTGACATCAGCGTGTCCTTATGCTGGAGCAAACAGCTTCTACAGAAACTTAATATGGCTGGTAAAAAAAGGAAATTCATACCCAAAACTCAGCAAATCCTATATTAACAATAAGGGGAAGGAAGTCCTCGTGCTATGGGGCATTCACCATCCACCTACCAGTAATGATCAACAAAGTCTCTACCAGAATGCAGATGCCTATGTTTTTGTGGGGTCATCAAAATACAACAAGAAATTCATGCCAGAAATAGCAACAAGACCCAAAGTGAGAGGTCAAGCAGGGAGAATGAACTATTACTGGACACTAATAGAGCCTGGAGACACAATAACATTCGAAGCAACTGGAAACCTAGTGGCACCAAGATATGCCTTCGCAATGGAAAGAGGCTCTGGATCTGGTATTATCATTTCAGATACACCAGTCCACGATTGTAATGCGACCTGTCAAACACCCAAAGGTGCTATAAACACCAATCTTCCATTTCAAAATATACATCCAGTCACGATTGGAGAATGTCCAAAATATGTCAAAAGCACAAGATTGAGAATGGCTACAGGATTAAGGAATATCCCGTCTATTCAATCTAGAGGCCTGTTTGGAGCCATTGCTGGCTTTATTGAGGGGGGATGGACAGGAATGATAGATGGATGGTATGGTTACCATCACCAAAATGAGCAGGGATCAGGATATGCAGCAGACCGAAAGAGCACACAGAATGCCATAGACGGGATCACTAACAAAGTAAACTCTGTTATTGAAAAGATGAACACACAATTCACAGCAGTGGGTAAAGAATTCAATCACCTGGAAAAAAGAATAAAGAATTTAAACAAAAAGGTTGATGATGGTTTTCTGGATGTTTGGACTTACAATGCCGAACTGTTGGTTCTATTGGAAAATGAAAGAACTTTGGATTATCACGATTCAAATGTGAAGAACCTATATGAGAAAGTAAGAAGCCAACTAAGAAACAATGCCAAGGAAATTGGAAATGGCTGCTTTGAATTTTACCACAAATGTGATGACACGTGCATGGAGAGCATCAAAAATGGGACTTATGATTATCCAAAATACTCAGAAGAAGCAAAACTAACCAGAGAAGAGATAGATGGAGTAAAGCTGGAATCAACAAGGATTTATCAGATTTTGGCGATCTATTCAACTATCGCCAGTTCATTGGTACTGTTAGTCTCCCTGGGGGCAATCAGTTTCTGGATGTGCTCCAATGGGTCTTTACAGTGCAGAATATGTATT
>1998.50_STRAIN_A/swine/Wisconsin/464/98_HOST_Swine_SUBTYPE_H1N1_n1
ATGAAGGCAATACTAGTAGTCTTGCTATATGCATTTACAACCGCAAATGCAGACACATTATGTATAGGTTACCATGCAAATAATTCAACTGACACTGTTGACACAGTACTAGAAAAGAATGTAACAGTAACACACTCTGTTAACCTTTTAGAAGACAGACATAACGGGAAACTATGTAAACTAAAAGGGGTAGCCCCATTGCATTTGGGTAAATGTAACATTGCTGGATGGCTACTGGGAAACCCAGAGTGTGAATTACTATTCACAGCAAGCTCATGGTCTTACATTGTGGAAACTTCTAATTCAGACAATGGGACATGTTACCCAGGAGATTTCATCAATTATGAAGAGCTAAGAGAGCAGTTGAGCTCAGTGTCATCATTTGAAAGATTTGAGATATTCCCCAAGGCAAGTTCATGGCCCAATCATGAAACGAACGGTGTGACATCAGCATGTCTCTTATTCTGGAGCAAACAGCTTCTACAGAAACTTAATATGGCTGGTAAAAAAGGAAATTCATACCCAAAACTCAGCAAATCCTATATTAACAATAAGGGGAAGGAAGTTCTTGTTCTATGGGGCATTCACCATCCACCTACCAGTACTGACCAACAAAGTCTCTACCAGAATGCAGATGCCTATGTTTTTGTGGGGTCATCAAAATACAACAAGAAATTCATGCCAGAAATAGCAACAAGACCCAAAGTGAGAGGTCAAGCAGGGAGAATGAACTATTACTGGACACTAATTGAGCCTGGAGACACAATAACATTCGAAGCAACTGGAAATCTAGTGGCACCAAGATATGCCTTCGCAATGGAAAGAGGCTCTGGATCTGGTATTATAATTTCAGATACACCAGTCTACGATTGTAATACGGCTTGTCAAACACCCAAAGGTGCTATAAACACCAGTCTTCCATTTCAAAATATACATCCAGTCACAATTGGAGAATGTCCAAAATATGTCAAAAGCACAAAATTGAGAATGGCTACAGGATTAAGGAACATCCCGTCTATTCAATCTAGAGGCCTGTTTGGAGCCATTGCTGGCTTTATTGAGGGGGGGTGGACAGGAATGATAGATGGATGGTATGGTTATCATCACCAAAATGAGCAGGGGTCAGGATATGCAGCAGACCGAAAGAGCACACAGAATGCCATAGACGGGATCACTAACAAAGTAAACTCTGTTATTGAAAAGATGAACACACAATTCACAGCAGTGGGTAAAGAATTCAATCACTTGGAGAAAAGAATAGAGAATTTAAACAAAAAGGTTGATGATGGTTTTCTGAATGTTTGGACTTACAATGCCGAACTGTTGGTTCTATTGGAAAATGAAAGAACTTTGGATTATCACGATTCAAATGTGAAGAACCTATATGAGAAAGTAAGAAGCCAACTAAAAAACAATGCCAAGGAAATTGGAAATGGCTGCTTTGAATTTTACCACAAATGTGATGACACGTGCATGGAGAGCGTCAAAAATGGGACTTATGATTATCCAAAATACTCAGAAGAAGCAAGACTAAACAGAGAAGAGATAGATGGGGTAAAGCTGGAATCAACAAGGATTTACCAGATTTTGGCGATCTATTCAACTATCGCCAGTTCATTGGTACTGTTAGTCTCCCTGGGGGCAATCAGTTTCTGGATGTGCTCCAATGGGTCTTTACAGTGCAGAATATGTATT
>1998.50_STRAIN_A/swine/Wisconsin/458/98_HOST_Swine_SUBTYPE_H1N1_n2
ATGAAGGCAATACTAGTAGTCTTGCTATATGCATTTACAACCGCAAATGCAGACACATTATGTATAGGTTACCATGCAAATAATTCAACTGACACTGTTGACACAGTACTAGAAAAGAATGTAACAGTAACACACTCTGTTAACCTTTTAGAAGACAGACATAACGGGAAACTATGTAAACTAAAAGGGGTAGCCCCATTGCATTTGGGTAAATGTAACATTGCTGGATGGCTACTGGGAAACCCAGAGTGTGAATTACTATTCACAGCAAGCTCATGGTCTTACATTGTGGAAACTTCTAATTCAGACAATGGGACATGTTACCCAGGAGATTTCATCAATTATGAAGAGCTAAGAGAGCAGTTGAGCTCAGTGTCATCATTTGAAAGATTTGAGATATTCCCCAAGGCAAGTTCATGGCCCAATCATGAAACGAACGGTGTGACATCAGCATGTCCTTATTCTGGAGCAAACAGCTTCTACAGAAACTTAATATGGCTGGTAAAAAAAGGAAATTCATACCCAAAACTCAGCAAATCCTATATTAACAATAAGGGGAAGGAAGTTCTTGTTCTATGGGGCATTCACCATCCACCTACCAGTACTGACCAACAAAGTCTCTACCAGAATGCAGATGCCTATGTTTTTGTGGGGTCATCAAAATACAACAAGAAATTCATGCCAGAAATAGCAACAAGACCCAAAGTGAGAGGTCAAGCAGGGAGAATGAACTATTACTGGACACTAATTGAGCCTGGAGACACAATAACATTCGAAGCAACTGGAAATCTAGTGGCACCAAGATATGCCTTCGCAATGGAAAGAGGCTCTGGATCTGGTATTATAATTTCAGATACACCAGTCTACGATTGTAATACGGCTTGTCAAACACCCAAAGGTGCTATAAACACCAGTCTTCCATTTCAAAATATACATCCAGTCACAATTGGAGAATGTCCAAAATATGTCAAAAGCACAAAATTGAGAATGGCTACAGGATTAAGGAACATCCCGTCTATTCAATCTAGAGGCCTGTTTGGAGCCATTGCTGGCTTTATTGAGGGGGGGTGGACAGGAATGATAGATGGATGGTATGGTTATCATCACCAAAATGAGCAGGGGTCAGGATATGCACCAGACCGAAAGAGCACACAGAATGCCATAGACGGGATCACTAACAAAGTAAACTCTGTTATTGAAAAGATGAACACACAATTCACAGCAGTGGGTAAAGAATTCAATCACTTGGAGAAAAGAATAGAGAATTTAAACAAAAAGGTTGATGATGGTTTTCTGAATGTTTGGACTTACAATGCCGAACTGTTGGTTCTATTGGAAAATGAAAGAACTTTGGATTATCACGATTCAAATGTGAAGAACCTATATGAGAAAGTAAGAAGCCAACTAAAAAACAATGCCAAGGAAATTGGAAATGGCTGCTTTGAATTTTACCACAAATGTGATGACACGTGCATGGAGAGCGTCAAAAATGGGACTTATGATTATCCAAAATACTCAGAAGAAGCAAGACTAAACAGAGAAGAGATAGATGGGGTAAAGCTGGAATCAACAAGGATTTACCAGATTTTGGCGATCTATTCAACTATCGCCAGTTCATTGGTACTGTTAGTCTCCCTGGGGGCAATCAGTTTCTGGATGTGCTCCAATGGGTCTTTACAGTGCAGAATATGTATT
>1998.50_STRAIN_A/Swine/Wisconsin/457/98_HOST_Swine_SUBTYPE_H1N1_n3
ATGAAGGCAATACTATTAGTCTTGCTATATACATTCACAGCCGCAAATGCAGACACATTATGTATAGGCTATCATGCAAATAATTCAACTGACACTGTTGATACAGTACTAGAAAAGAATGTAACAGTAACACACTCTGTTAACCTTCTAGAAGACAGACATAACGGAAAACTATGTAAGCTAAGGGGGATAGCCCCATTGCATTTGGGTAAATGTAACATTGCTGGATGGCTCCTGGGAAACCCAGAATGTGAATTACTATTCACAGCAAGCTCATGGTCTTACATTGTGGAAACATCTAATTCAGACAATGGGACATGTTACCCAGGAGATTTCATCAATTATGAAGAGCTAAGAGAGCAGTTGAGCTCAGTGTCATCATTTGAAAGGTTTGAGATATTCCCTAAGGCAAGTTCATGGCCCAATCATGAAACGAACGGTGTGACGGCAGCATGTCCTTATGCAGGAGCAAACAGCTTCTACAGAAATTTAATATGGCTGGTAAAAAAAGGAAATTCATACCCAAAGCTCAGCAAATCCTATATTAACAATAAAGAGAAAGAAGTCCTCGTGCTATGGGGTATCCACCATCCACCTACCAGTACTGACCAACAAAGTCTCTACCAGAATGCAGATGCCTATGTTTTTGTGGGGTCTTCAAAGTACAACAAGAAATTCAAGCCAGAAATAGCATCAAGACCCAAGGTGAGAGGTCAAGCAGGGAGGATGGACTATTACTGGACACTAGTTGAGCCTGGAGACACAATAACATTCGAAGCAACTGGAAATCTAGTGGTGCCAAGATATGCCTTCGCAATGAAAAGAGGTTCTGGATCTGGTATTATCATTTCAGATACACCAGTCCACGATTGTAATACGACTTGTCAAACACCCAAAGGTGCTATAAACACCAGCCTCCCATTTCAGAATATACATCCAGTCACAATTGGAGAATGTCCAAAATATGTCAAAAGTACAAAATTGAGAATGGCTACAGGATTAAGGAATATCCCGTCTATTCAGTCTAGGGGTCTATTTGGAGCCATTGCTGGCTTTATTGAGGGGGGATGGACAGGAATGATAGATGGATGGTACGGTTATCACCATCAAAATGAGCAGGGATCAGGATATGCAGCCGACCGAAAGAGCACACAGAATGCCATTGACGGGGTCACTAACAAAGTAAACTCTGTTATTGAAAAGATGAACACACAATTCACAGCAGTGGGTAAAGAATTCAATCACCTGGAAAAAAGAATAGAAAATTTAAATAAAAAGGTTGATGATGGTTTTCTGGATGTTTGGACTTACAATGCCGAATTGTTGGTTCTATTGGAAAATGAGAGAACCTTGGATTACCATGATTCAAATGTGAAGAACCTATATGAGAAAGTAAGAAGCCAGCTAAAAAACAATGCCAAGGAAATTGGAAATGGCTGCTTTGAATTTTACCACAAATGTGATGACACGTGCATGGAGAGCGTCAAAAATGGGACTTATGATTACCCCAAATACTCAGAAGAATCAAAACTAAACAGAGAGGAGATAGATGGAGTAAAGCTGGAATCAACAAGGATTTACCAGATTTTGGCGATATATTCAACTGTCGCCAGTTCATTGATACTGTTAGTCTCCCTGGGGGCAATCAGTTTCTGGATGTGCTCCAATGGGTCTTTACAGTGCAGAATATGTATT
>1999.50_STRAIN_A/swine/Minnesota/37866/1999_HOST_Swine_SUBTYPE_H1N1_n1
ATGAAGGCAATACTAGTAGTCTTGCTATATGCATTTACAACCGCAAATGCAGACACATTATGTATAGGTTATCATGCAAATAATTCAACTGACACTGTTGACACAGTACTAGAAAAGAATGTAACAGTAACACACTCTGTTAACCTTCTAGAAGAAAAACATAACGGGAAACTATGTAAACTAAGAGGAGTAGCCCCATTGCATTTGGGTAAATGTAACATTGCTGGATGGATCCTGGGAAATCCAGAGTGTGAATCACTATTCACAGCAAGCTCATGGTCTTACATTGTGGAAACATCTAATTCAGACAATGGGACATGTTACCCAGGAGATTTCATCAATTATGAAGAGCTAAGAGAGCAGTTGAGCTCAGTGTCATCATTTGAAAGATTTGAGATATTCCCCAAGGCAAGTTCATGGCCCAATTATACAAGCAGAGGTGTGACGGCAGCATGTCCTTATGCTGGAGCAAACAGCTTCTACAGAAATTTAATATGGCTGGTAAAAAAAGGAAATTCATACCCAAAGCTCAGCAAATCTTATATTAACAATAAGGAGAAGGAAGTCCTCGTGCTATGGGGCATTCACCATCCATCTACTAGTACTGACCAACAAAGTCTCTACCAGAATGCAGATGCCTATGTTTTTGTAGGATCATCAAAATACAGCAAGAAATTCAAGCCAGAAATAGCAACAAGACCCAAAGTGAGGGACCAAGCAGGGAGAATGAACTATTACTGGACACTAGTAGAGCCTGGAGACACAATAACATTCGAAGCAACCGGAAATCTAGTGGTACCAAGATATGCCTTCGCAATGAAGAGAGGCTCTGGATCTGGTATTATCATTTCAGATACATCAGTCCACGATTGCAATACGAATTGTCAAACACCCAAAGGTGCTATAAACACCAGTCTTCCATTTCAGAACATACATCCAGTCACAATAGGAGAATGTCCGAAATATGTCAAAAGCAAAAAATTGAGAATGGCTACAGGATTAAGGAATATCCCGTCCATTCAATCTAGAGGCCTGTTTGGAGCCATTGCTGGCTTTATTGAGGGGGGATGGACAGGAATGATAGATGGATGGTACGGTTATCACCATCAAAATGAGCAGGGATCAGGATATGCAGCCGACCGAAAAAGCACACAGAGTGCCATTGACGGGATCACTAACAAGGTAAATTCTATTATTGAAAAGATGAACTCACAATTCACAGCAGTGGGCAAAGAATTCAACCACCTGGAAAAGAGAATAGAGAATTTGAACAGAAAGGTTGATGATGGTTTTCTGGATGTTTGGACTTACAATGCCGAGCTGTTGGTTCTGTTGGAAAATGAAAGGACTTTGGATTATCACGATTCAAATGTGAAGAACCTATATGAAAAAGTAAGAAGCCAGCTAAAAAACAATGCCAAGGAAATTGGAAATGGCTGCTTTGAATTTTACCACAAATGTGATGACACATGCATGGAGAGCGTCAAAAATGGGACTTATGATTACCCAAAATACTCAGAAGAAGCAAAACTAAACAGAGAGGAGATAGATGGGGTAAAGCTGGAATCAACAGAGGTTTACCAGATTTTGGCGATCTATTCAACTGTCGCCAGTTCATTGGTACTGTTAGTCTCCCTGGGGGCAATCAGCTTCTGGATGTGCTCCAATGGGTCTTTACAGTGCAGAATATGTATT
>2000.50_STRAIN_A/swine/NorthCarolina/47834/2000_HOST_Swine_SUBTYPE_H1N1_n1
ATGAAGACAATACTAGTAGTCTTACTATATACATTTACAACTGCAGATGCAGACACATTATGTATAGGCTATCATGCAAATAATTCAACTGACACTGTTGACACAGTACTAGAAAAGAATGTAACAGTAACACACTCTGTTAACCTTCTAGAAAACAAACATAACGGGAAACTCTGTAAACTAAGAGGAGTAGCCCCATTGCATTTGGGTAAATGTAACATTGCTGGTTGGCTCTTGGGAAACCCAGAGTGTGAATCGCTACTCACAGCAAGCTCATGGTCTTACATAGTGGAAACGCCTAATTCAGACAATGGGACATGTTACCCAGGAGATTTCATCAATTATGAGGAGCTAAGAGAGCATTTAAGCTCAGTGTTATCATTTGAAAGATTTGAGATATTCCCCAAGGCAAATTCATGGCCCAATCATACGGATAAAGGTGTAACGGCAGCATGTCCTTATGCTGGAGCAAGCAGCTTCTACAGAAATTTAATATGGCTGGTAAAAAAAGGAAATTCATACCCAAAGCTCAGTAAATCCTATATTAACAACAAAAAGAAGGAAGTCCTCGTGATATGGGGCATTCACCATCCACCTACCAGTAATGACCAACAAACTCTCTACCAGAATGCAGATGCCTATGTTTTTGTGGGATCATCAAAATACAGCAAGAAATTCAAGCCAGAAATAGCAACAAGACCCAAGGTGAGGGATCAAGCAGGAAGAATGAACTATTACTGGACACTAATAGAGCCTGGAGACACAATAACATTCGAAGCAACTGGAAATCTAGTGGTACCAAGATATGCCTTCGCAATGAAAAGAGGCTCTGGATCTGGTATTATCATTTCAGATAAACCAGTCCATGATTGTAATACGATTTGTCAAACACCCAAAGGTGCTATAAACACCAGCCTCCCATTTCAGAATATACACCCAGTCACAATTGGAGAATGTCCAAAATATGTCAAAAGCACAAAATTGAGAATGGCTACAGGATTAAGAAATATCCCGTCTATTCAATCAAGAGGCCTATTTGGGGCCATTGCTGGCTTCATTGAGGGGGGATGGACAGGAATGATAGATGGATGGTACGGTTATCACCATCAAAATGAGCAAGGATCAGGATATGCAGCAGACCAAAAGAGCACACAGAATGCCATTGACGGGATCACTAACAAAGTAAATTCTGTTATTGAAAAGATGAACACACAATTCACAGCAGTGGGTAAAGAATTCAACCAACTGGAAAAAAGAATAGAGAGTTTAAACAATAAGGTTGATGATGGTTTTCTGGATATTTGGACTTACAATGCCGAACTGTTGGTTCTATTAGAAAATGAAAGAACTTTGGATTATCACGATTCAAATGTGAAGAACCTATATGAAAAAGTAAGAAGCCAGCTACAAAACAATGCCAAAGAAATTGGAAATGGCTGCTTTGAATTTTACCACAAATGTGATGACACATGCATGGAGAGCGTCAAAAATGGGACTTATGATTATCCAAAATATTCAGAAGAGGCAAAACTAAACAGAGAGGAGATAGATGGGGTAAAGCTGGAATCAACAAGAATTTACCAGATTTTGGCGATCTATTCAACTGTCGCCAGCTCATTGGTACTGTTAGTCTCTCTGGGGGCGATCAGTTTCTGGATGTGCTCCAATGGGTCTTTACAGTGCAGAATATGTATC
>2002.50_STRAIN_A/swine/NorthCarolina/36883/2002_HOST_Swine_SUBTYPE_H1N1_n1
ATGAAGACAATACTAGTAGTCTTGCTATATACATTTACAACTGCAGATGCAGACACATTATGTATAGGCTATCATGCAAATAATTCAACTGACACTGTTGACACAGTATTAGAAAAGAATGTAACAGTAACACACTCTGTTAACCTTCTAGAAAACAAACATAACGGGAAACTATGTAAACTAAGAGGAGTAGCCCCATTGCATTTGGGTAAATGTAACATTGCTGGATGGCTCTTGGGAAACCCAGAGTGTGAATCGCTATTCACAGCAAGCTCATGGTCTTACATAGTGGAAACGTCTAATTCAGACAATGGGACATGTTACCCAGGAGATTTCATCAATTATGAGGAGCTAAGAGAGCATTTGAGCTCAGTGTCATCATTTGAAAGATTTGAGATATTCCCCAAGGCAAATTCATGGCCCAATCATACGGATAAAGGTGTGACGGCAGCATGTCCTTATGCTGGAGCAAACAGCTTCTACAGAAATTTAATATGGCTGGTAAAAAAAGGAAATTCATACCCAAAGCTCAGTAAATCCTATATTAACAACAAGAAGAAGGAAGTCCTCGTGATATGGGGCATTCACCATCCACCTACCAGTACTGACCAACAAACTCTCTACCAGAATGCAGATGCCTATGTTTTTGTGGGATCATCAAAATACAGCAAGGAATTCAAGCCAGAAATAGCAGCAAGACCCAAAGTGAGGGATCAAGCAGGAAGAATGAACTATTACTGGACACTAATAGAGCCTGGAGACACAATAACATTCGAAGCAACTGGAAATCTAGTGGTACCAAGATATGCCTTCGCAATGAAAAGAGGCTCGGGATCTGGTATTATCATTTCAGATAAACCAGTCCACGATTGTAACACGACTTGTCAAACACCCAAAGGTGCTATAAACACCAGCCTTCCATTTCAGAATATACACCCAGTCACAATTGGAGAATGTCCAAAATATGTCAAAAGCACAAAATTGAGAATGGCTACAGGATTAAGAAATATTCCGTCTATTCAATCAAGAGGCCTATTTGGGGCCATTGCTGGTTTCATTGAGGGGGGATGGACAGGAATGATAGATGGATGGTACGGTTATCACCATCAAAATGAGCAGGGATCAGGATATGCAGCAGACCAAAAGAGCACACAGAATGCCATTGACGGGATCACTAACAAAGTAAATTCTGTTATTGAAAAGATGAACACACAATTCACAGCAGTGGGTAAAGAATTCAACCAACTGGAAAAAAGAATAGAGAGTTTGAACAATAAGGTTGATGATGGTTTTCTAGATATTTGGACTTACAATGCCGAACTGTTGGTTCTATTAGAAAATGAAAGAACTTTGGATTATCACGATTCAAATGTGAAGAACCTATATGAAAAAGTAAGAAGCCAGCTAAAAAACAATGCCAAAGAAATTGGAAATGGCTGCTTTGAATTTTACCACAAATGTGATGATACATGCATGGAGAGCGTCAAAAATGGGACTTATGATTATCCAAAATACTCAGAAGAGGCAAAACTAAACAGAGAGGAGATAGATGGGGTAAAGCTGGAATCAACAAGAATTTACCAGATTTTGGCGATCTATTCAACTGTCGCCAGCTCATTGGTACTGTTAGTCTCTCTGGGGGCAATCAGTTTCTGGATGTGCTCCAATGGGTCTTTACAGTGCAGAATATGTATC
>2002.50_STRAIN_A/swine/NorthCarolina/18161/2002_HOST_Swine_SUBTYPE_H1N1_n2
ATGAAGGCAATACTAGTAGTCTTGCTATATACATTTACAACCGCAAATGCAGACACATTATGTATAGGTTATCATGCAAACAATTCAACTGACACTGTAGACACAGTACTAGAAAAGAATGTAACAGTAACACACTCTGTTAATCTTCTAGAAGACAAGCATAACGGGAAACTATGTAAACTAAGAGGGGTAGCCCCATTGCATTTGGGTAAATGTAACATTGCTGGATGGCTCCTGGGAAATCCAGAGTGTGAATCACTCTTCACAGCAAGCTCATGGTCTTACATTGTGGAAACACCTAATTCTGACAATGGGACGTGTTACCCAGGAGATTTCATCAATTATGAAGAGCTAAGAGAACAGTTGAGCTCAGTCTCATCATTTGAAAGATTTGAGATATTCCCCGAGACAAGTCCATGGCCCAATCATGACACGAACGGTGTGACGGCAGCATGTCCTCATGCTGGAATAAAAAGCTTCTACAGAAATTTAATATGGCTGGTTAAAAAAGGAGATTCATACCCAAAGCTCAGCAAATCTTATATCAACAATAAGGAGATGGAAGTCCTCGTGCTATGGGGCATTCACCACCCATCTAACGATGCCGACCAGCAAACTCTCTACAAGAATGCAGATGCCTATGCTTTTGTGGGGACATCAAGATACAGCAAGAAGTTCAAGCCAGAAATAGCAATGAGACCCAAGGTGAGGGATCAATCAGGAAGAATGAACTATTACTGGACACTAGTAGAGCCTGGAGATAAAATAACATTCGAAGCAACTGGAAATCTAGTGGTACCGAAATATGCCTTCGCAATGAAAAGAAGTTCAGGATCTGGTATTATCATTTCAAATACATCAGTCCACGATTGTAATACGACTTGTCAAACACCCAAGGGTGCTATAAACACCAGCCTCCCATTTCAGAATGTACATCCAGTCACGATTGGAGAATGTCCAAAATATGTCAAAAGCACAAAGTTGAGAATGGCCACAGGATTAAGGAATATCCCGTCTATTCAATCTAGAGGCCTGTTTGGGGCCATTGCCGGCTTTATTGAGGGGGGATGGACAGGAATGATAGATGGATGGTACGGTTATCACCATCAAAATGAGCAGGGATCAGGATATGCAGCTGATCTGAAGAGCACACAGAATGCCATTGACGGGATCACTACCAAAGTAAATTCCGTTATTGAAAAGATGAACACACAATTCACAGCAGTGGGTAAAGAGTTCAATCACCTGGAAAAAAGAATAGAGAATTTAAACAAAAAGGTTGATGATGGTTTTCTGGATGTTTGGACTTACAATGCAGAACTGTTGGTTCTGTTGGAAAATGAAAGAACTTTGGATTACCACGATTCAAATGTGAAGAACTTATATGAAAAGGTAAGAAGCCAGCTAAAAAACAATGCAAAGGAAATTGGAAATGGCTGCTTTGAATTTTACCACAAATGTGATGACACATGCATGGAAAGCGTCAAAAATGGAACTTATGATTACCCAAAATACTCAGAGGAAGCAAAACTAAACAGAGAGGAAATAGATGGGGTAAAACTTGAATCAACAAGGATTTACCAGATTTTGGCGATCTATTCAACTGTCGCCAGTTCATTGGTACTGGTAGTCTCCCTGGGGGCAATCAGTTTCTGGATGTGCTCTAATGGGTCTTTACAATGCAGAATATGTATT
>2002.37_STRAIN_A/swine/Minnesota/SG1138/2002_HOST_Swine_SUBTYPE_H1N1_n3
ATGAAGGCAATACTAGTAGTCTTGCTATATACATTTGCAACTGCAGATGCTGACACATTATGTATAGGCTATCATGCAAATAATTCAACTGACACTGTTGACACAGTACTAGAAAAGAATGTAACAGTAACACACTCTGTTAACCTTCTAGAAAACAAGCATAACGGGAAACTATGTAAACTAAGAGGGATAGCCCCATTGCATTTGGGTAAATGTAACATTGCTGGATGGCTCTTGGGAAACCCAGAGTGTGAATCACTATTCACAGCAAGCTCATGGTCCTACATAGTGGAAACGCCTAATTCAGACAATGGGACATGTTACCCAGGAGATTTCATCAATTATGAGGAGCTAAGAGAGCATTTGAGCTCAGTGTCATCATTTGAAAGGTTTGAGATATTCCCCAAGGCAAATTCATGGCCCAATCATGATACGAATGGGGTGACGGCAGCATGTCCTTATGCTGGAGCAAACAGCTTTTACAGAAATTTAATATGGCTAGTAAAAAAAGGAAATTCATACCCAAAGCTCAGTAAATCCTACATTAACAATAAGAAGAAGGAAGTCCTCGTGATATGGGGCATCCACCATCCACCTACCAGTACTGACCAACAAACTCTCTACCAGAATGCAGATGCCTATGTTTTTGTGGGATCATCAAAATACAGCAAGAGATTCAAGCCAGAAATAGCAGCAAGACCCAAGGTGAGGGATCAAGCAGGAAGAATGAACTATTACTGGACACTAATAGAACCTGGAGACACAATAACATTCGAAGCAACTGGAAATCTAGTGGTACCAAGATATGCCTTCGCAATGAAAAGAGGCTCTGGATCTGGTATTATCGTTTCAGACGCACCAGTCCACGATTGTAATACGACTTGTCAAACACCCAAAGGTGCTATAAACACCAGCCTTCCATTTCAGAATATACATCCAGTCACAATTGGAGAATGTCCAAAATATGTCAAAAGCACAAAATTGAGAATGGCTACAGGATTAAGAAATATCCCGTCTATTCAATCAAGAGGCCTATTTGGGGCCATTGCTGGCTTCATTGAAGGGGGGTGGACAGGAATGATAGATGGATGGTACGGTTATCACCATCAAAATGAGCAGGGATCAGGATATGCAGCCGACCAAAAGAGCACACAGAATGCCATTGACGGGATCACTAACAAAGTAAATTCTATTATTGAAAAGATGAACACACAATTCACAGCAGTGGGTAAAGAATTCAGCCAATTGGAAAAAAGAATAGAGAGTTTAAACAATAAGGTTGATGATGGTTTTCTGGATATTTGGACTTACAATGCCGAACTGCTGGTTCTATTGGAAAATGAAAGAACTCTGGATTATCACGATTCAAATGTGAAGAACCTATATGAAAAAGTAAGAAGCCAGCTAAAAAACAATGCCAAAGAAATTGGAAATGGCTGCTTTGAATTTTACCACAAATGCGATGACACGTGCATGGAGAGTGTCAAAAATGGGACTTATGATTACCCAAAATACTCAGAAGAAGCAAAGCTAAACAGAGAGGAGATAGATGGGGTAAAGCTGGAATCAACAAGGATTTACCAGATTTTGGCGATCTATTCAACTGTCGCCAGCTCATTGGTACTGTTAGTCTCTCTGGGGGCAATCAGTTTCTGGATGTGCTCCAATGGGTCTTTACAGTGCAGAATATGTATC
>2003.50_STRAIN_A/swine/Ratchaburi/NIAH550/2003_HOST_Swine_SUBTYPE_H1N1_n1
ATGAAGGCAACAATATTAGTCGTGCTATGTATATTTACAGCCTCAAATGCAGACACAATATGTATAGGTTACCATGCAAATAATTCAACTGACACTGTTGATACAATACTCGAAAAGAATGTGACAGTAACACATTCTGTTAACCTTCTAGAAGACAGACATAACGGAAAACTATGTAAACTAAGGGGACTGGCCCCATTGCATCTGGGTAAATGTAACATTGCTGGATGGCTCCTGGGAAACCCAGAATGTGAATTACTATTCACAGCAAGCTCATGGTCTTACATTGTGGAAACATCTAACTCAGACAATGGGACATGTTATCCAGGGGATTTCACCAATTATGAAGAACTAAAAGAGCAATTGAGCTCAGTGTCATCATTTGAAAGATTTGAAATATTCCCCAAGGCAAGTTCATGGCCCAATCATGAAACAAACGGTGTAACAGCAGCATGTCCTTATGCTGGAGCAAACAGCTTTTACAGAAATTTATTATGGCTGGTAAAAAAGGGAAATTCATACCCAAAGCTCAGCAAATCTTATGTTAACAATAAGGGGAAGGAAGTCCTCGTACTATGGGGCATTCACCATCCACCTACCAATAATGACCAACAAACTATTTACCAGAATAACGATGCCTATGTTTTTGTGGGGTCATCAAAATACAGCCAAAAATTCAAGCCAGAAATAGGAACAAGACCCAAGATAAGGGATCAAGCAGGAAGAATGAACTATTACTGGACACTAGTGGAGCCTGGGGACACAATAACATTTGAAGCAACTGGAAATCTAGTGGTGCCAAGGTATGCCTTCGCACTAAAAAGAGGATCTAGGTCTGGCATTATCATTTCAGATACACCAGTTCATGATTGTAATACGACTTGTCAAACACCCAAAGGTGCTATAAACACCAGCCTACCATTTCAGAATATACATCCAGTCTCAATTGGAGAATGTCCAAAATATGTCAAAAGCACAAAATTAAGGATGGCTACAGGACTAAGGAATATCCCGTCTATTCAATCCAGAGGTCTGTTTGGAGCTATTGCTGGCTTTATTGAAGGGGGATGGACAGGAATGATAGATGGATGGTACGGTTATCACCATCAAAATGAACAGGGATCAGGATATGCAGCAGACCGAAAGAGCACGCAGAATGCCATTGATGGAATCACTAACAAGGTGAACTCTGTTATTGAAAAGATGAATACACAATTCACATCAGTGGGCAAAGAATTCAACCACCTGGAGAAAAGAATAGAGAATCTAAACAGAAAGGTTGATGATGGGTTTCTGGATGTTTGGACTTATAACGCCGAACTGTTGGTTCTATTGGAAAATGAAAGAACCTTGGATTACCATGACTCAAATGTGAAGAACCTATATGAGAAAGTAAGAAGCCAGTTAAAAAACAATGCCAAGGAAATTGGAAATGGATGCTTTGAGTTTTACCACAAATGTGATGACTCGTGCATGGAGAGCGTCAAAAATGGGACTTATGATTACCCAAAGTATTCAGAAGAATCAAAACTAAACAGAGAGGAAATAGATGGAGTGAAACTGGAATCAACAAGGATTTACCAGATTTTGGCGATCTATTCAACTGTCGCCAGTTCATTGGTATTGTTAGTCTCCCTGGGGGCAATCAGTTTCTGGATGTGCTCTAATGGGTCTTTACAGTGCAGAATATGTATA
>2003.50_STRAIN_A/swine/NorthCarolina/9647/2003_HOST_Swine_SUBTYPE_H1N1_n2
ATGAAGGCAATACTAGTAGTCTTGCTATATACATTTACAACCGCAAATGCAGACACATTATGTATAGGTTACCATGCAAACAATTCAACTGACACTGTAGACACAGTACTAGAAAAGAATGTAACAGTAACACACTCTGTTAACCTTCTAGAAGACAGGCATAACGGGAAACTATGTAAACTAAGAGGGGTAGCCCCATTGCATTTGGGTAAATGTAACATTGCTGGATGGCTCCTGGGAAATCCAGAGTGTGAATCACTCTTCACAGCAAGCTCATGGTCTTACATTGTGGAAACACCTAATTCTGACAATGGGACGTGTTACCCAGGAGATTTCATCAATTATGAAGAACTAAGAGAGCAGTTGAGCTCAGTCTCATCATTTGAAAGATTTGAGATATTCCCCGAGACAAGTTCATGGCCTAATCATGACACGAACGGTTTGACGGCAGCATGTCCTCATGCTGGAGCAAATAGCTTCTACAGAAATTTAATATGGCTGGTTAAAAAGGGGAATTCATACCCAAAGCTCAGCAAATCCTATATCAACAATAAGGAGATGGAAGTCCTCGTGCTATGGGCCATTCACCACCCACCTACCAATGACGACCAGCAACGGCTCTACCAGAATGCAGATGCCTATGTTTTTGTGGGGACATCAAGATACAGCAAGAAGTTCAAGCCAGAAATAGCAATAAGACCCAAGGTGAGGGATCAAGCAGGAAGAATGAACTATTACTGGACACTAGTAGAGCCTGGAGATAAAATAACATTCGAAGCAACTGGAAATCTAGTGGTACCGAGATATGCCTTCGCAATGAAAAGAAGTTCAGGATCTGGTATTATCATTTCAGATACATCAGTCCACGATTGTAATACAACTTGTCAGACACCCAAGGGTGCTATAAACACTAGTCTCCCATTTCAGAATGTACATCCAGTCACGATTGGAGAATGTCCAAAATACGTCAAAAGCACAAAATTGAGAATGGCCACAGGATTAAGGAATATCCCGTCTATTCAATCTAGAGGCCTGTTTGGGGCCATTGCCGGCTTTATTGAGGGGGGATGGACAGGAATGATAGATGGATGGTACGGTTATCACCATCAAAATGAGCAGGGATCAGGATATGCAGCTGACCTGAAGAGCACACAGAATGCCATTGACGGGATCACTAACAAAGTAAATTCTGTTATCGAAAAAATGAACACACAATTCACAGCAGTGGGTAAAGAGTTCAATCACCTGGAAAAAAGAATAGAGAATTTAAACAAAAAGGTTGATGATGGTTTTCTGGATGTTTGGACTTACAACGCCGAACTGTTGGTTCTGTTGGAAAATGAAAGAACTTTGGATTACCACGATTCAAATGTGAAGAACTTATATGAAAAGGTAAGAAGCCAGCTAAAAAACAATGCAAAGGAAATTGGAAATGGCTGCTTTGAATTTTACCACAAATGTGATGACACATGCATGGAAAGCGTCAAAAATGGAACTTATGATTACCCGAAATACTCAGAGGAAGCAAAACTAAACAGAGAGGAAATAGAGGGGGTAAAACTGGAATCCACAAGGATTTACCAGATTTTGGCGATCTATTCAACTGTCGCCAGTTCATTGGTACTGGTAGTCTCCCTGGGGGCAATCAGTTTCTGGATGTGCTCTAATGGGTCTTTACAGTGCAGAATATGCATT
>2003.50_STRAIN_A/swine/NorthCarolina/901/2003_HOST_Swine_SUBTYPE_H1N1_n3
ATGAAGGCAATACTAGTAGTCTTGCTACATACATTTGCAACCACAAATGCAGACACATTATGTATAGGTTACCATGCAAATAATTCAACTGAAACTGTTGACACAGTATTAGAAAAGAATGTAACAGTAACACACTCTATTAACCTTCTAGAAGACAGACATAATGGGAAACTATGTAGACTAAGAGGGGTAGCCCCATTGCACCTGGGTAAGTGTAACATTGCTGGATGGCTCCTGGGAAACCCAGAGTGTGAATCACTCTTCACAGCAAGCTCATGGTCTTACATTGTGGAAACATCCAACTCAGACAATGGGACATGTTACCCAGGAGACTTCATCAATTATGAAGAGCTAAGAGAGCAGTTGAGCTCAGTGTCATCATTTGAAAGATTTGAGATATTCCCCAATGCAAGTTCATGGCCCGATCATGAAACCAACGGTGTGACGGCAGCATGTTCTCATGCTGGAGCAAAAAGCTTCTACAGAAATTTACTATGGCTGGTAAAAAAGAAAAATTCATACCCAAAGCTCAGCAAATCCTATATTAACAATAAGGGAAAGGAAGTCCTCGTGCTATGGGGCATCCACCATCCATCTAACAGCCAAGACCAAGAAACTCTCTATCAGAATGCAGATGCCTATGTTTTTGTGGGGTCATCAAAATACAGTAAGAAATTCAAACCAGAAATAGCAACAAGACCCAAAGTGAGGGATCAAACAGGGAGAATGAACTATTACTGGACACTAGTAGAGCCTGGAGACACAATAACATTCGAAGCAACTGGGAATCTAGTGGTACCGAGATATGCCTTCGCAATGAAAAGAGGCTCTGGATCTGGTATTATCATTTCAGATGCAACAGTCCATGATTGTAATACGACGTGTCAAACACCCAAAGGTGCTATAAACACCAGCCTTCCATTTCAGAATATACATCCAGTAACAATTGGAGAATGTCCAAAATATGTCAAAAGCACAAAATTGAGAATGGCCACAGGATTAAGGAATGTCCCTTCTATTCAATCTAGAGGCCTGTTTGGGGCCATTGCTGGCTTTATTGAAGGAGGATGGACAGGAATGGTAGATGGATGGTACGGTTATCACCATCAAAATGAGCAGGGATCAGGATATGCAGCTGACCGAAAGAGCACACAGAATGCCATTGACGGAATCACTAACAAAGTAAATTCTGTTATTGAAAAGATGAACACACAATTCACAGCAGTGGGTAAAGAGTTCAGTCACCTGGAGAAAAGAATAGAGAATTTAAACAAAAAGGTTGATGATGGTTTTCTGGATGTTTGGACTTACAATGCCGAACTGTTGGTTCTATTGGAAAATGAAAGAACTTTGGATTATCACGATTCAAATGTGAAGAACCTATATGAAAAAGTAAGAAGCCAGCTAAAAAACAATGCCAAGGAAATTGGAAATGGCTGCTTTGAATTTTACCACAAATGTGATGACGCATGCATGGAGAGCGTCAAAAATGGGACTTATGATTACCCAAAATACTCAGAAGAAGCAAAACTAAACAGAGAGGAGATAGATGGGGTAAAGCTGGAATCAACAAGGATTTACCAGATTTTGGCGATCTATTCAACTGTCGCCAGTTCATTGGTACTGGTAGTCTCCCTGGGGGCAATCAGTTTCTGGATGTGCTCTAATGGGTCTTTACAGTGCAGAATATGTATT
>2004.15_STRAIN_A/swine/Texas/SG1187/2004_HOST_Swine_SUBTYPE_H1N1_n1
ATGAAGGCAACATTAATAGTCTTGCTATATACATTTACAACCGCAAATGCAGACACATTATGTATAGGTTACCATGCAAATAATTCAACTGACACTGTTGACACAGTACTAGAAAAGAATGTAACAGTAACACACTCTGTTAACCTTCTCGAAGACAGGCATAATGGGAAGCTATGTAAACTAAGAGGGGTAGCTCCATTGCATTTGGGTAAATGTAATATTGCTGGATGGCTCCTGGGAAATCCAGAGTGTGACTCACTCTCCACAGCAAGCTCCTGGTCTTACATTGTGGAAACATCTAATTCATACAATGGGACATGTTACCCAGGAGACTTCATCAATTATGAAGAGCTAAGAGAACAGTTAAGCTCAGTGTCATCATTTGAAAGATTTGAGATATTCCCCAAGACAAGTTCATGGCCAAATCATGACGCAAACGGTGTAACTGCAGCATGTGCTCATGCTGGAGCAAATAGCTTCTACAGAAATTTAATATGGCTAGTTAAAAAAGGAAATTCATACCCAAAGCTCAGCAAATCCTATATTAATAATAAGGAGAAGGAAGTCCTCGTTCTATGGGGCATTCACCATCCATCTACCAGTGCCGACCAGCAAAGTCTCTACCAGAATGCAGATGCCTATGTTTTTGTGGGGTCATCAAGATACAGCAAGAAGTTCAAACCAGAAATAGCAACAAGACCCAAGGTGAGGGATCAAACAGGGAGAATGAACTATTACTGGACACTAGTAGAGCCTGGAGACAAAATAACATTCGAAGCAACTGGAAATCTAGTAGTACCGAGGTATGCCTTCGCAATGAAAAGAAGTTCTGGATCTGGTATCATCATTTCAGATACAACAGTCCACGATTGTAATACGAAATGTCAAACACCCAAGGGTGCTATAAACACCAGCCTCCCATTTCAGAATATACATCCAGTTACAATTGGAGAATGTCCAAAATATGTAAAAAGCACAAAATTGAGAATGGCCACTGGATTAAGGAATATCCTGTCTATTCAATCTAGAGGCCTGTTTGGGGCCATTGCTGGTTTTATTGAGGGAGGATGGACAGGAATGATAGATGGATGGTACGGTTACCACCATCAAAATGAGCAGGGATCAGGATATGCTGCCGACCGGAGAAGCACACAGAATGCCATTGACGGGATCACCAACAAAGTAAATTCTGTTATTGAAAAGATGAACACACAATTCACAGCAGTGGGTAAAGAGTTTAACCACCTGGAAAAAAGAATAGAGAATTTAAACAAAAAGGTTGATGATGGTTTTCTGGATGTTTGGACTTACAACGCCGAATTGTTGGTTCTATTGGAAAATGAAAGAACTTTGGATTATCATGATTCAAATGTTAAGAACTTATATGAAAGGGTAAGAAGCCAGCTAAAAAACAATGCCAAGGAAATTGGAAATGGATGCTTTGAATTTTACCACAAGTGTGATGACACGTGCATGGAGAGCGTCAAAAATGGGACTTACGATTACCCGAAATACTCAGAGGAAGCAAAACTAAACAGAGAGAAAATAGATGGAGTAAAGCTAGAATCAACAAGGATTTATCAGATTTTGGCGATCTATTCAACTGTCGCCAGTTCATTGGTACTGGTAGTCTCCCTGGGGGCAATCAGTTTCTGGATGTGCTCTAATGGGTCTTTACAGTGCAGAATATGTATT
>2003.79_STRAIN_A/swine/Texas/SG1162/2003_HOST_Swine_SUBTYPE_H1N1_n2
ATGAAGGCAACATTAGTAGTCTTGCTATATACATTTACAACCGCAAATGCAGACACATTATGTATAGGTTACCATGCAAATAATTCAACTGACACTGTTGACACAGTACTAGAAAAGAATGTAACAGTAACACACTCTGTTAACCTTCTCGAAGACAGGCACAATGGGAAGCTATGTAGACTAAGAGGGGTAGCTCCATTGCATTTGGGTAAATGTAATATTGCTGGATGGCTCTTGGGAAATCCAGAGTGTGACTCACTCTCCACAGCAAGCTCATGGTCTTACATTGTAGAGACATCTAATTCATACAATGGGACATGTTACCCAGGAGACTTCATCAATTATGAAGAGCTAAGAGAGCAGTTAAGCTCAGTGTCATCATTTGAAAGATTTGAGATATTCCCCAAGACAAGTTCGTGGCCAAATCATGACGCAAACGGTGTGACTGCAGCATGTGCTCATGCTGGAGTAAATAGCTTCTACAGAAATTTAATATGGCTAGTTAAAAAAGGAAATTCATACCCAAAGCTCAGCAAATCCTATATTAATAATAAGGAGAAGGAAGTCCTCGTGATATGGGGCATTCACCATCCATCTACCAGTGCAGACCAGCAAAGTCTCTACCAGAATGCAGATGCCTATGTTTTTGTGGGGTCATCAAGATACAGCAAGAAGTTCAAACCAGAAATAGCAACAAGACCCAAGATGAGGGATCAAACAGGGAGAATGAACTATTACTGGACACTAGTAGAGCCTGGAGACAAAATAACATTCGAAGCAACTGGAAATCTAGTAGTACCGAGGTATGCCTTCGCAATGAAAAGAAGTTCTGGATCTGGTATCATCATTTCAGATACATCAGTCCACGATTGTAATACGAACTGTCAAACACCCAAGGGTGCTATAAACACCAGCCTCCCATTTCAGAATATACATCCAGTTACAATTGGAGAATGTCCAAAATATGTAAAAAGCACAAAATTGAGAATGGCCACTGGATTAAGGAATATCCCGTCTATTCAATCTAGAGGCCTGTTTGGGGCCATTGCTGGTTTTATTGAGGGAGGATGGACAGGAATGATAGATGGATGGTACGGTTACCACCATCAAAATGAGCAGGGATCAGGATATGCTGCCGACCGGAGAAGCACACAGAATGCCATTGACGGGATCACCAACAAAGTAAATTCTGTTATTGAAAAGATGAACACACAATTCACAGCAGTGGGTAAAGAGTTTAACCACCTGGAAAAAAGAATAGAGAATTTAAACAAAAAGGTTGATGATGGTTTTCTGGATGTTTGGACTTACAACGCCGAACTGTTGGTTCTGTTGGAAAATGAAAGAACTTTGGATTATCATGATTCAAATGTTAAGAACTTATATGAAAGGGTAAGAAGCCAGCTAAAAAACAATGCCAAGGAAATTGGAAATGGCTGCTTTGAATTTTACCACAAGTGTGATGACACGTGCATGGAGAGCGTCAAAAATGGGACTTATGATTATCCGAAATACTCAGAGGAAGCAAAACTAAACAGAGAGAAAATAGATGGGGTAAAGCTAGAATCAACAAGGATTTATCAGATTTTGGCGATCTATTCAACTGTCGCCAGCTCATTGGTACTGGTAGTCTCCCTGGGGGCAGTCAGTTTCTGGATGTGCTCTAATGGGTCTTTACAGTGCAGAGTATGTATT
>2003.77_STRAIN_A/swine/Missouri/SG1182/2003_HOST_Swine_SUBTYPE_H1N1_n3
ATGAAGGCAATACTATTAGTCTTGCTATATACATTCACGGCCGCAAACACAGACACAATATGTATAGGTTACCACGCAAATAACTCAACTGACACTGTTGATACGGTACTAGAAAAGAATGTAACAGTAACACACTCTGTTAACCTTCTAGAAGACAGACATAACGGAAAACTATGCAAACTAAGAGGGGTAGCCCCATTGCATTTGGGTAAATGTAACATTGCTGGATGGCTCTTGGGAAACCCAGAATGTGAATCACTGTTCACAGCAAGCTCATGGTCTTACATTGTGGAAACAACTAGCTCAAACAATGGAACATGTTACCCAGGAGATTTCATCAATTATGAAGAGCTAAGAGAACAGTTGAGCTCAGTGTCATCATTTGAAAGGTTTGAGATATTCCCCAAATCAAGTTCATGGCCCAATCATGATACGAACGGTGTGACGAAAGCATGTCCTTATGCTGGAGCAAACAGCTTCTACAGAAATCTAATATGGCTGGTAAAAAAGGGAAATTCGTATCCAAAACTCAGCAAATCCTATGTTAACAATAAGGGGAAGGAAGTCCTCGTGCTATGGGGCATTCACCATCCATCTACCAGTGCGGACCAACAAAATCTCTACCAAAATGCAGATGCCTATGTTTTTGTGGGGTCATCACAGTACAACAAGAAATTCAAGCCAGAAATAGCAACAAGACCCAAGGTGAGAGACCAAGCAGGGAGAATGAACTATTACTGGACACTAATTGAGCCTGGGGACACAATAACATTCGAAGCAACTGGAAATCTAGTAGTGCCAAGATATGCCTTCGCAATGAAAAGAGGTTCTGGATCTGGTATTATCATTTCAGATACACCAGTCCACGATTGTAATACGACTTGCCAAACACCTAAAGGTGCTATAAACACCAGCCACCCATTTCAGAATATACATCCAGTCACAATTGGAGAATGCCCAAAATATGTCAAAAGTACAAAATTGAGAATGGCTACAGGATTAAGGAACATCCCGTCTATTCAATCAAGGGGTCTGTTTGGAGCCATTGCAGGCTTTATTGAAGGGGGATGGACAGGAATGATAGATGGATGGTATGGTTATCACCATCAAAATGAGCAGGGATCAGGATATGCAGCCGACCGAAAGAGCACACAGAATGCCATTGACGGGATCACTAATAAAGTAAACGCAGTTATTGAAAAAATGAACACACAATTCACAGCAGTGGGTAAAGAATTCAACCACCTGGAAAAAAGAATAGAGAATTTAAATAAAAAGGTTGATGATGGTTTTCTTGATGTTTGGACTTACAATGCCGAACTGTTAGTTCTATTGGAAAACGAAAGAACTCTGGATTATCATGACTCGAATGTGAAGAACATATATGAGAAAGTGAGAAGCCAGCTAAGAAACAACGCCAAAGAAATTGGGAATGGCTGCTTTGAATTTTACCACAGATGTGATGACATGTGCATGGAGAGCGTCAAAAATGGAACTTATGATTACCCCAAATACTCAGAAGAGTCAAAACTAAACAGGGAGAAAATAGATGGAATAAAGCTGGAATCAACAAGGATCTACCAGATTTTGGCGATATATTCAACTGTCGCCAGTTCAGTGGTACTGTTAGTCTCCCTGGGTGCAATCAGTTTCTGGATGTGCTCCAATGGGTCTTTACAGTGCAGAATATGTATT
>2005.32_STRAIN_A/swine/Minnesota/00574/2005_HOST_Swine_SUBTYPE_H1N1_n1
ATGAATGCAATACTAGTAGTCCTGATATATACATTTACAACCGCAAATGCAGACACATTATGTATAGGTTATCATGCGAACAACTCAACTGACACCGTAGACACAGTACTAGAAAAGAATGTAACAGTAACACACTCTGTTAACCTTCTAGAAGACAGGCATAATGGGAAACTATGTAAACTAAGAGGGGTAGCTCCATTGCATTTGGGTAAATGTAACATTGCTGGCTGGCTCCTGGGAAATCCAGAGTGTGAATCACTCTTCACAGCAAGCTCATGGTCCTACATTGTGGAAACATCTAATTCAGACAATGGGACGTGTTACCCAGGAGATTTCATCAATTATGAGGAGCTAAGAGAGCAGTTGAGCTCAGTGTCATCATTTGAAAGATTTGAGATATTCCCCAAGACAAGTTCATGGCCCAATCATGACACGAACGGTGTGACGGCGGCATGCCCTCATGCTGGAACAAATAGCTTCTACAGAAATTTAATATGGCTGGTCAAAAAAGGAAATTCATACCCAAAGATCAGCAAATCCTACATTAACAATAAGGAGAAGGAAGTTCTCGTGCTATGGGGCATTCACCATCCATCTACCAGTGCCGACCAACAAAGTCTCTATCAGAATGCAGATGCCTATGTTTTTGTGGGGTCATCAAGATACAGCAGGAAGTTCGAGCCAGAAATAGCAACAAGACCCAAGGTGAGGGACCAAGCAGGGAGAATGAACTATTACTGGACACTAGTAGAGCCTGGAGACAAAATAACATTCGAAGCAACTGGAAATCTAGTGGTACCGAGATATGCCTTCGCATTGAAAAGAAATTCTGGATCTGGTATTATCATTTCAGATACACCAATCCACGATTGTAATACGACTTGTCAGACACCCAAGGGTGCTATAAACACCAGCCTCCCATTTCAAAATATACATCCAGTCACAATTGGAGAATGTCCAAAGTATGTAAAAAGCACAAAATTGAGAATGGCCACAGGATTAAGGAATATCCCGTCTATTCAATCTAGGGGCCTGTTTGGGGCCATTGCCGGCTTTATTGAGGGGGGATGGACAGGAATGATAGATGGATGGTACGGTTATCACCATCAAAATGAGCAGGGATCAGGATATGCAGCAGACCTGAAGAGCACACAGAATGCCATTGACGGGATCACTAACAAGGTAAATTCTGTTATTGAAAAGATGAACACACAATTCACAGCAGTAGGTACAGAGTTCAGCCACTTGGAAAAAAGAATAGAGAATTTAAATAAAAAGGTTGATGATGGTTTTCTGGATATTTGGACTTACAATGCCGAACTGTTGGTTCTGTTGGAAAATGAAAGAACTTTGGATTACCACGACTCAAATGTGAAAACCTTATATGAAAAGGTGAGAAGCCAACTAAAAAACAATGCCAAGGAAATTGGAAATGGCTGCTTTGAATTTTACCACAAATGTGATGACACGTGCATGGAAAGCGTCAGAAATGGGACTTATGATTACCCAAAATACTCAGAAGAAGCAAAACTAAACAGAGAGGAAATAGATGGGGTAAAGCTGGAATCAACAAGGATTTACCAAATTTTGGCGATCTATTCAACTGTCGCCAGTTCATTGGTACTGGTAGTCTCCCTGGGGGCAATCAGTTTCTGGATGTGCTCTAATGGGTCTCTACAGTGCAGAATATGTATT
>2005.50_STRAIN_A/swine/Okinawa/2/2005_HOST_Swine_SUBTYPE_H1N1_n2
ATGAAAGCAGTAACATTAGTCTTGTTATGTACATTTGCAGCTACAAATGCAGACACACTATGTGTGGGTTACCATGCAAATAATTCAACTTACACTGTTGATACAGTACTAGAAAAAAACGTAACAGTAACACACTCTGTAAACCTTCTTGAAGACAAACATAACGGAAAACTGTGTAAACTGGGGGGGATAGCCCCATTGCACCTGGGTAAATGTAACATTGCCGGATGGATCCTAGGGAACCCAGAATGTGAACCATTATCCACAGTGAACTCATGGTCTTACATTGTGGAAACATCGAAGTCAAACAATGGGACGTGCTACCCAGGAGATTTCATCAATTATGAGGAGTTAAGAGAGCAGTTAAGCTCAGTGTCATCATTTGAAAGATTTGAGATATTCCCTAAGGCTAATTCATGGCCCAGTCATGAAACAAACGGTGTGACGGCAGCATGCCCTCACGATGGGACAAACAGCTTCTATAGAAACTTGATATGGCTGGTGAAAAAAGGAAACTCCTATCCAAAGCTCAGTAAATCCTACGTCAACAATAAGGGAAAGGAAGTCCTCGTGATATGGGGAATTCACCATCCACCAACCATTAACGATCAACAAAGTCTCTACCAAAATGTAGATACCTATGTTTTTGTAGGGTCATCAACATATGACAAGAAGTTTAAACCAGAAATCGCAACAAGACCCAGAGTGAGGGGTCAAACAGGGAGGATGGATTATTACTGGACATTAGTAAACCCTGGAGACACAATAACATTCGAAGCAACAGGAAATCTAGTTGCACCAAGATATGCTTTCGCAATGAACAGAGGTCCTGGATCAGGCATTATAATTTCAGATGCACCTGTCCATGATTGCAATGCTAAGTGTCAAACACCCAAGGGTGCTATAAACACCAGCCTACCATTTCAAAATATACATCCAGTTACAGTTGGAGAATGTCCAAAGTATGTCAAAAGCACAAAACTGAGAATGGCTACAGGGTTGAGGAACACTCCGTCGGTTCAGTCTAGGGGTCTGTTTGGAGCCATTGCTGGTTTTATAGAAGGAGGATGGACAGGAATGGTAGACGGATGGTATGGTTATCACCATCAGAACGAGCAAGGATCAGGTTATGCAGCAGACCAAAAGAGCACACAAAGTGCCATTGATGGGATCACCAACAAAGTGAATTCAATTATTGAAAAAATGAACATACAATTCACATCTGTGAGTAAAGAATTCAATCACTTAGAAAAAAGAATAGAGAATTTAAACAAAAAGATTGATGATGGCTTCCTAGACGTTTGGACATACAATGCCGAGCTGTTAGTCCTATTGGAAAATGAAAGGACTCTGGATTTCCACGACTCTAATGTAAAGAACCTATATGAAAAAGTAAGAAGCCAGTTAAGAAACAATGCCAAGGAAATTGGAAATGGGTGCTTTGAATTCTATCACAAATGCGATGATACATGCATGGAAAGCATCAAGAATGGGACTTATGATTATCCAAAGTACTCAGAAGAATCAAAGCTAAACAGAGAGGAAATAGATGGAGTGAAGTTGGAGTCAACAAGGATTTACCAGATTTTGGCGATATATTCAACTGTCGCCAGCTCCTTGGTAGTGTTGATATCCCTGGGGGCACTCAGTTTCTGGATGTGTTCTAATGGGTCTTTACAATGCAGAATATGTATT
>2005.50_STRAIN_A/swine/Okinawa/1/2005_HOST_Swine_SUBTYPE_H1N1_n3
ATGAAAGCAGTAACATTAGTCTTGTTATGTACATTTGCAGCTACAAATGCAGACACACTATGTGTGGGTTACCATGCAAATAATTCAACTTACACTGTTGATACAGTACTAGAAAAAAACGTAACAGTAACACACTCTGTAAACCTTCTTGAAGACAAACATAACGGAAAACTGTGTAAACTGGGGGGGATAGCCCCATTGCACCTGGGTAAATGTAACATTGCCGGATGGATCCTAGGGAACCCAGAATGTGAACCATTATCCACAGTGAACTCATGGTCTTACATTGTGGAAACATCGAAGTCAAACAATGGGACGTGCTACCCAGGAGATTTCATCAATTATGAGGAGTTAAGAGAGCAGTTAAGCTCAGTGCCATCATTTGAAAGATTTGAGATATTCCCTAAGGCTAATTCATGGCCCAGTCATGAAACAAACGGTGTGACGGCAGCATGCCCTCACGATGGGACAAACAGCTTCTATAGAAACTTGATATGGCTGGTGAAAAAAGGAAACTCCTATCCAAAGCTCAGTAAATCCTACGTCAACAATAAGGGAAAGGAAGTCCTCGTGATATGGGGAATTCACCATCCACCAACCATTAACGATCAACAAAGTCTCTACCAAAATGTAGATACCTATGTTTTTGTAGGGTCATCAACATATGACAAGAAGTTTAAACCAGAAATCGCAACAAGACCCAGAGTGAGGGGTCAAACAGGGAGGATGGATTATTACTGGACATTAGTAAACCCTGGAGACACAATAACATTCGAAGCAACAGGAAATCTAGTTGCACCAAGATATGCTTTCGCAATGAACAGAGGTCCTGGATCAGGCATTATAATTTCAGATGCACCTGTCCATGATTGCAATGCTAAGTGTCAAACACCCAAGGGTGCTATAAACACCAGCCTACCATTTCAAAATATACATCCAGTTACAGTTGGAGAATGTCCAAAGTATGTCAAAAGCACAAAACTGAGAATGGCTACAGGGTTGAGGAACACTCCGTCGGTTCAGTCTAGGGGTCTGTTTGGAGCCATTGCTGGTTTTATAGAAGGAGGATGGACAGGAATGGTAGACGGATGGTATGGTTATCACCATCAGAACGAGCAAGGATCAGGTTATGCAGCAGACCAAAAGAGCACACAAAGTGCCATTGATGGGATCACCAACAAAGTGAATTCAATTATTGAAAAAATGAACATACAATTCACATCTGTGAGTAAAGAATTCAATCACTTAGAAAAAAGAATAGAGAATTTAAACAAAAAGATTGATGATGGCTTCCTAGACGTTTGGACATACAATGCCGAGCTGTTAGTCCTATTGGAAAATGAAAGGACTCTGGATTTCCACGACTCTAATGTAAAGAACCTATATGAAAAAGTAAGAAGCCAGTTAAGAAACAATGCCAAGGAAATTGGAAATGGGTGCTTTGAATTCTATCACAAATGCGATGATACATGCATGGAAAGCATCAAGAATGGGACTTATGATTATCCAAAGTACTCAGAAGAATCAAAGCTAAACAGAGAGGAAATAGATGGAGTGAAGTTGGAGTCAACAAGGATTTACCAGATTTTGGCGATATATTCAACTGTCGCCAGCTCCTTGGTAGTGTTGATATCCCTGGGGGCACTCAGTTTCTGGATGTGTTCTAATGGGTCTTTACAATGCAGAATATGTATT
>2006.50_STRAIN_A/swine/Chonburi/06CB2/2006_HOST_Swine_SUBTYPE_H1N1_n1
ATGAAAGCAATACTACTAATCTTGCTATGCACACTTGCAGCAGCAAATGCAGACACACTGTGTATAGGTTATCATGCAAATAATTCAACTGACACTGTTGATACAGTATTAGAAAAGAATGTTACAGTAACACACTCTGTTAACCTTTTAGAAGACAGACACAATGGAAAACTATGTAACCTAAGGGGGAAGGCCCCACTGCATTTGGGTAAATGTAACATTGCCGGATGGCTCCTAGGAAACCCAGAGTGCGAATTACTATTTGCAGTAAACTCATGGTCTTACATTGTGGAAACATCGAACTCAGACAATGGGACATGTTACCCAGGAGATTTCACCAGTTATGAAGAGCTGAGAGAACAATTGAGCTCAGTGTCATCATTTGAAAGATTCGAAATATTCCCCAAAGCAAGCTCTTGGCCCAACCATGAAACAAACGGTGTAACGGCAGCATGCCCTTATGCTGGAACAAACGACTTCTACAGGAATTTGATATGGCTAGTAAAAAAGGGAAACTCATATCCAAAACTCAGAAAATCCTATGTTAATAATAAGAAGAAGGAAGTCCTTGTACTATGGGGCATCCACCATCCACCCACCAATACTGATCAACAAAGTCTCTACCAGAATGCAGATGCCTATGTTTTTGTGGGATCATCAAAATATAGTAGGAAATTCAAACCAGAAATAGCAGAAAGACCCAAGGTGAGGGGTCAAGCAGGAAGAATGAACTATTATTGGACATTAATAGAGCCTGGAGACACAATAACATTTGAAGCAACTGGAAATCTAGTGGCACCAAGATATGCTTTTGCAATGAATAGAGGTCCTGTATCGGGTATCATAACATCGGATGCACCAGTCCATGACTGCAATGCGACTTGTCAAACACCCAAGGGTGCCATAAACACCAGCCTCCCATTTCAGAATATTCATCCAATCACTATTGGAGAATGTCCCAAATATGTCAAAAGCACAAGACTAAGAATGGCTACAGGATTAAGAAATATCCCTTCTATTCAATCTAGAGGTCTGTTTGGGGCCATTGCTGGTTTCATTGAAGGAGGATGGACAGGGATGATAGATGGGTGGTACGGTTATCATCATCAGAATGGGCAAGGATCAGGATATGCAGCGGACCAAAAGAGCACACAGAATGCCATCGATAGGATAACTAACAAGGTAAATTCTGTTATTGAAAAGATGAACATACAATTCACAGCAGTGGGTAAAGAATTTAACCACTTAGAAAGAAGAATAGAAAACTTAAACAAAAAGGTTGATGATGGATTTTTGGATGTTTGGACATACAATGCCGAACTGTTAGTCCTATTGGAAAATGAGAGAACTTTGGATTTCCATGACTCAAATGTAAAAACCCTATATGAGAAGGTAAAAACCCAGCTAAGGAACAATGCCAAAGAAATTGGGAATGGCTGCTTTGAATTCTATCACAAATGTGATGATACATGCATGGAGAGCATCAAAAATGGGACTTACAATTACCCCAAATACTCGGAAGAATCAAAACTAAACAGAGAGGAAATAGATGGAGTAAAACTGGAGTCAACAAGGATTTACCAGATTTTGGCGATCTATTCAACTGCCGCCAGTTCACTGGTACTGTTGGTCTCCCTGGGGGCAATCGGTTTCTGGATGTGCTCAAATGGGTCTTTGCAGTGCAGAATATGTATT
>2006.43_STRAIN_A/swine/Oklahoma/SG1249/2006_HOST_Swine_SUBTYPE_H1N1_n2
ATGAAGGCAATACTAGTAGTCTTGCTATATACATTTGCAACTGCATATGCTGACACATTATGTATAGGCTATCATGCAAATAATTCAACTGACACTGTTGACACAGTATTAGAAAAGAATGTAACAGTAACACACTCTGTTAACCTTCTAGAAAACAAACATAACGGGAAACTATGTAAACTAAGAGGGATAGCCCCATTGCATTTGGGTAAATGTAACATTGCTGGATGGCTCTTGGGAAACCCAGAGTGTGAATCACTATCCACAGCAAGCTCATGGTCCTACATAGTGGAAACGCCTAATTCAGACAATGGGACATGTTACCCAGGAGATTTCATCAACTATGAGGAGCTAAGAGAGCATTTGAGCTCAGTATCATCATTTGAAAGGTTTGAGATATTCCCCAAGGCAAGTTCATGGCCCAATCATGATACGAATGGGGTAACGGCAGCATGTCCTTATGCTGGAGCAAACAGCTTTTACAGAAATTTAATATGGCTAGTAAAAAAAGAAAATTCTTACCCAAAGCTCAGTAAATCCTACATTAACAATAAGAAGAAGGAAGTCCTCGTGATATGGGGCATCCACCATCCACCTACCAGTACTGACCAACAAACTATCTACCAGAATGCAGATGCCTATGTTTTTGTGGGGTCATCAAAATACAGCAAGAGATTCAAGCCAGAAATAGCAGCAAGACCCAAGGTGAGGGATCAAGCAGGAAGAATGAACTATTACTGGACACTAGTAGAACCTGGAGACACAATAACATTCGAAGCAACCGGAAATCTAGTGGTACCAAGATATGCCTTCGCAATAAAAAGAGGCTCTGGATCTGGTATTATCATTTCTGACGCACCAGTCCACGATTGTAATACGACTTGTCAAACACCCAAAGGTGCTATAAACACCAGCCTTCCATTTCAGAATATACATCCAGTCACAATTGGAGAATGTCCAAAATATGTCAAAAGCACGAAATTGAGAATGGCTACAGGATTAAGAAATATCCCGTCTATTCAATCAAGAGGCCTATTTGGGGCCATTGCTGGCTTCATTGAAGGGGGGTGGACAGGAATGATAGATGGATGGTACGGTTATCACCATCAAAATGAGCAGGGATCAGGATATGCAGCCGACCAAAAGAGCACACAGAATGCCATTGACGGGATCACTAACAAAGTAAACTCCATTATTGAAAAGATGAACACACAATTCACAGCAGTGGGTAAAGAATTCAGCCAATTGGAAAAAAGAATAGAGAGTTTAAACAATAAGGTTGATGATGGTTTTCTGGATATTTGGACTTACAATGCCGAACTGCTGGTTCTATTGGAAAATGAAAGAACTCTGGATTATCACGATTCTAATGTGAAGAACATATACGAAAAAGTAAGAAGCCAGCTAAAAAACAATGCCAAAGAAATTGGAAATGGCTGCTTTGAATTTTACCACAAGTGCGATGACACGTGCATGGAGAGTGTCAAAAATGGGACTTATGATTACCCAAAATACTCAGAAGAAGCAAAGCTAAGCAGAGAGGAGATAGATGGGGTAAAGCTGGAATCAACAAGGATTTACCAGATTTTGGCGATCTATTCAACTGTCGCCAGCTCATTGGTACTGTTAGTCTCTCTGGGGGCAATCAGTTTCTGGATGTGCTCCAATGGGTCTTTACAGTGCAGAATATGTATC
>2006.43_STRAIN_A/swine/Oklahoma/SG1244/2006_HOST_Swine_SUBTYPE_H1N1_n3
ATGAAGGCAATACTAGTAGTCTTGCTATATACATTTGCAACTGCATATGCTGACACATTATGTATAGGCTATCATGCAAATAATTCAACTGACACTGTTGACACAGTATTAGAAAAGAATGTAACAGTAACACACTCTGTTAACCTTCTAGAAAACAAACATAACGGGAAACTATGTAAACTAAGAGGGATAGCCCCATTGCATTTGGGTAAATGTAACATTGCTGGATGGCTCTTGGGAAACCCAGAGTGTGAATCACTATCCACAGCAAGCTCATGGTCCTACATAGTGGAAACGCCTAATTCAGACAATGGGACATGTTACCCAGGAGATTTCATCAACTATGAGGAGCTAAGAGAGCATTTGAGCTCAGTATCATCATTTGAAAGGTTTGAGATATTCCCCAAGGCAAGTTCATGGCCCAATCATGATACGAATGGGGTAACGGCAGCATGTCCTTATGCTGGAGCAAACAGCTTTTACAGAAATTTAATATGGCTAGTAAAAAAAGAAAATTCTTACCCAAAGCTCAGTAAATCCTACATTAACAATAAGAAGAAGGAAGTCCTCGTGATATGGGGCATCCACCATCCACCTACCAGTACTGACCAACAAACTATCTACCAGAATGCAGATGCCTATGTTTTTGTGGGGTCATCAAAATACAGCAAGAGATTCAAGCCAGAAATAGCAGCAAGACCCAAGGTGAGGGATCAAGCAGGAAGAATGAACTATTACTGGACACTAGTAGAACCTGGAGACACAATAACATTCGAAGCAACCGGAAATCTAGTGGTACCAAGATATGCCTTCGCAATGAAAAGAGGCTCTGGATCTGGTATTATCATTTCTGACGCACCAGTCCACGATTGTAATACGACTTGTCAAACACCCAAAGGTGCTATAAACACCAGCCTTCCATTTCAGAATATACATCCAGTCACAATTGGAGAATGTCCAAAATATGTCAAAAGCACGAAATTGAGAATGGCTACAGGATTAAGAAATATCCCGTCTATTCAATCAAGAGGCCTATTTGGGGCCATTGCTGGCTTCATTGAAGGGGGGTGGACAGGAATGATAGATGGATGGTACGGTTATCACCATCAAAATGAGCAGGGATCAGGATATGCAGCCGACCAAAAGAGCACACAGAATGCCATTGACGGGATCACTAACAAAGTAAACTCCATTATTGAAAAGATGAACACACAATTCACAGCAGTGGGTAAAGAATTCAGCCAATTGGAAAAAAGAATAGAGAGTTTAAACAATAAGGTTGATGATGGTTTTCTGGATATTTGGACTTACAATGCCGAACTGCTGGTTCTATTGGAAAATGAAAGAACTCTGGATTATCACGATTCTAATGTGAAGAACATATACGAAAAAGTAAGAAGCCAGCTAAAAAACAATGCCAAAGAAATTGGAAATGGCTGCTTTGAATTTTACCACAAGTGCGATGACACGTGCATGGAGAGTGTCAAAAATGGGACTTATGATTACCCAAAATACTCAGAAGAAGCAAAGCTAAGCAGAGAGGAGATAGATGGGGTAAAGCTGGAATCAACAAGGATTTACCAGATTTTGGCGATCTATTCAACTGTCGCCAGCTCATTGGTACTGTTAGTCTCTCTAGGGGCAATCAGTTTCTGGATGTGCTCCAATGGGTCTTTACAGTGCAGAATATGTATC
>2006.85_STRAIN_A/swine/Minnesota/SG1261/2006_HOST_Swine_SUBTYPE_H1N1_n1
ATGAAGGCAATAATAGTAGTCTTGCTATACACATTTGCAACTGCAGATGCTGACACATTATGTATAGGCTATCATGCAAATAATTCAACTGACACTGTTGACACAGTACTAGAAAAGAATGTAACAGTAACACACTCTGTTAACCTTCTAGAAAACAAGCATGACGGGAAACTATGTAAACTAAGAGGGGTAGCCCCATTGCATTTGGGTAAATGTAACATTGCTGGATGGCTCTTGGGTAACCCAGAGTGTGAATCACTATTCACAGCAAGCTCATGGTCCTACATAGTGGAAACGCCTAATTCAGACAATGGGACATGTTACCCAGGAGATTTCATCAATTATGAGGAGCTAAGAGAGCATTTGAGCTCTGTGTCATCATTTGAAAGGTTTGAGATATTCCCCAAGGCAAATTCATGGCCCAATCATGATACGAATGGGGTGACGGCAGCATGTCCTTATGCTGGAGCAAACAGCTTTTACAGAAATTTAATATGGCTAGTAAAAAAAGGAAACTCATACCCAAAGCTCAGCAAATCCTACATCAACAATAAGAAGAAGGAAGTCCTCGTGATATGGGGCATCCACCATCCACCTACCAGTACTGACCAACAAACTCTCTACCAGAATGCAGATGCCTATGTTTTTGTGGGATCATCAAAATACAGCAAAAGATTCAAGCCAGAAATAGCAGCAAGACCCAAGGTGAGGGATCAAGCAGGAAGAATGGACTATTACTGGACACTAATAGAACCTGGAGACACAATAACATTCGAAGCAACTGGAAATCTAGTGGCACCAAGATATGCCTTCGCAATGAAAAGAGGCTCTGGATCTGGTATTATCGTTTCAGATGCACCAGTCCACGATTGTAATACGACTTGTCAAACACCCAAAGGTGCTATAAACACCAGCCTCCCATTTCAGAATATACATCCAGTCACAATTGGAGAATGTCCAAAATATGTCAAAAGCACAAAATTGAGGATGGCTACAGGATTAAGAAATATCCCGTCTATTCAATCAAGAGGCCTATTTGGGGCCATTGCTGGCTTCATTGAAGGGGGGTGGACAGGAATGATAGATGGATGGTACGGTTACCACCATCAAAATGAGCAGGGATCAGGATATGCAGCCGACCAAAAGAGCACACAGAATGCCATTGACGGTATCACTAACAAAGTAAATTCTATTATTGAAAAGATGAACACACAATTCACAGCAGTGGGTAAAGAATTCAGCCAATTGGAAAAAAGAATAGAGAGTTTAAACAATAAGGTTGATGATGGGTTCCTAGATATTTGGACTTACAATGCCGAACTGCTGGTTCTATTGGAAAATGAAAGAACTCTGGATTATCACGATTCAAATGTGAAAAACCTATATGAAAAAGTAAGAAGCCAGCTAAAAAACAATGCCAAAGAAATTGGAAATGGCTGCTTTGAATTTTACCACAAATGCGATAACACGTGCATGGAGAGTGTCAAAAATGGGACTTATGATTACCCAAAATACTCAGAAGAAGCAAAGCTAAATAGAGAGGAGATAGATGGGGTAAAGCTGGAATCAGCAAGGATTTACCAGATTTTGGCGATCTATTCAACTGTCGCCAGCTCATTGGTACTGTTAGTCTCTCTGGGGGCAGTCAGTTTCTGGATGTGCTCCAATGGGTCTTTACAGTGCAGAATATGTATC
>2007.50_STRAIN_A/swine/OH/511445/2007_HOST_Swine_SUBTYPE_H1N1_n2
ATGAAGGCAATACTAGTAGTCCTGCTATATACATTTACAACCGCAAATGCCGACACATTATGTATAGGTTATCATGCGAACAATTCAACTGACACCGTAGACACAGTACTAGAAAAGAATGTAACAGTAACACACTCTGTCAACCTTCTAGAAAACAGGCATAATGGGAAACTATGTAAACTAAGAGGGGTAGCTCCATTGCATTTGGGTAAATGTAACATTGCTGGCTGGCTCCTGGGAAATCCAGAGTGTGAATCACTCTCCACAGCAAGCTCATGGTCCTACATTGTGGAAACATCTAATTCAGACAATGGGACGTGTTACCCAGGAGATTTCATCAATTATGAGGAGCTAAGAGAGCAGTTGAGCTCAGTGTCATCATTTGAAAGATTTGAGATATTCCCCAAGACAAGTTCATGGCCCAATCATGACACGAACGGTGTGACGGCAGCATGTCCTCATGCTGGGACAAACAGCTTCTACAGAAATTTAATATGGCTGGTCAAAAAAGGAAATTCATACCCAAAGATCAACAAATCCTACATTAACAATAAAGAGAAGGAAGTTCTCGTGCTATGGGCCATTCACCATCCATCTACCAGTGCCGACCAACAAAGTCTCTACCAAAATGCAGATGCCTATGTTTTTGTGGGGTCATCAAGATACAGCAGGAAGTTCGAGCCAGAAATAGCAACAAGACCCAAGGTGAGGGACCAAGCAGGGAGAATGAACTATTACTGGACACTAGTAGAGCCTGGAGACAAGATAACATTCGAAGCAACTGGAAATCTAGTGGTACCGAGATATGCCTTCGCATTGAAAAGAAATTCTGGATCTGGTATTATCATTTCAGATACATCAGTCCACGATTGTGATACGACTTGTCAGACACCCAATGGTGCTATAAACACCAGCCTCCCATTTCAAAATATACATCCAGTCACAATTGGAGAATGTCCAAAATATGTAAAAAGTACTAAACTGAGAATGGCCACAGGATTAAGGAATATCCCGTCTATTCAATCTAGAGGCCTGTTTGGGGCCATTGCTGGCTTTATTGAAGGGGGCTGGACAGGAATGATAGATGGATGGTACGGTTATCACCATCAAAATGAGCAGGGATCAGGATATGCAGCCGACCTGAAGAGCACACAGAATGCCATTGACGGGATCACTAACAAGGTAAATTCTGTTATTGAAAAGATGAACACACAATTCACAGCAGTAGGTAAAGAGTTCAGCCACTTGGAAAGAAGAATAGAGAATTTAAATAAAAAGGTTGATGATGGTTTTCTAGATATTTGGACTTACAATGCCGAACTGTTGGTTCTATTGGAAAATGAAAGAACTTTGGATTACCACGACTCAAATGTGAAAAACTTATATGAAAAAGTAAGAAGCCAACTAAAAAACAATGCCAAGGAAATTGGAAATGGCTGCTTTGAATTTTACCACAAATGTGATGACACGTGCATGGAAAGCGTCAAAAATGGGACTTATGATTACCCAAAATACTCAGAGGAAGCAAAACTAAACAGAGAGGAAATAGATGGGGTAAAGTTGGAATCAACAAGGATTTACCAAATTTTGGCGATCTATTCAACGGTCGCCAGTTCATTGGTACTGGTAGTCTCCCTGGGGGCAATCAGTTTCTGGATGTGCTCTAATGGGTCGCTACAGTGCAGAATATGTATT
>2007.47_STRAIN_A/swine/Texas/01657/2007_HOST_Swine_SUBTYPE_H1N1_n3
ATGGAGGCAATACTAGTAGTCTTGCTATATACATTTGCAACTGCATATGCTGATACATTATGTATAGGCTATCATGCAAATAATTCAACTGACACTGTTGACACAGTACTAGAAAAGAATGTAACAGTAACACACTCTGTTAACCTTCTAGAAAACAAGCATAACGGGAAACTATGTAAACTAAGAGGGATAGCCCCATTGCATTTGGGTAAATGTAACATTGCTGGATGGCTCTTGGGAAACCCAGAGTGTGAATCACTATCCACAGCCAGCTCATGGTCCTACATAGTGGAAACGCCCAATTCAGACAATGGGACATGTTATCCAGGAGATTTCATCAATTATGAGGAGCTAAGAGAGCATTTGAGCTCAGTGTCATCATTTGAAAGGTTTGAGATATTCCCCAAGGCAAGTTCATGGCCCAATCATACGGATAAAGGGGTGACGGCAGCATGTCCGTATGTTGGAACAAACAGTTTTTACAGAAATTTAATATGGCTAGTAAAAAAGGGAAATTCATACCCAAAGCTCAGTAAATCCTACATTAACAATAAGAAGAAGGAAGTCCTCGTGATATGGGGCATCCATCATCCACCTACCAGTGCTGACCAACAAACTCTCTACCAGAATGCAGATGCATATGTTTTTGTGGGGTCATCAAAATACAGCAAGAGATTCAAGCCAGAAATAGCAGCAAGACCCAAGGTGAGGGATCAAGCAGGAAGAATGAACTACCACTGGACATTAATAGAACCTGGAGACACAATAACATTCGAAGCAACTGGAAATCTAGTGGTACCAAGATATGCCTTCGCAATGAAAAGAGGCTCAGGATCTGGTATTATCATTTCTGACGCACCAGTCCACGATTGTAATACGACTTGTCAAACACCCAAAGGTGCTATAAACACCAGCCTTCCATTTCAGAATGTACATCCAGTCACAATTGGGGAATGTCCAAAATATGTCAAAAGCACAAAATTGAGAATGGCTACAGGATTAAGAAATGTCCCGTCTATTCAATCAAGAGGCCTGTTTGGGGCCATTGCTGGTTTCATTGAAGGGGGGTGGACAGGAATGATAGATGGATGGTACGGTTATCACCATCAAAATGAGCAGGGATCAGGATATGCAGCCGACCAAAAGAGCACACAGAATGCAATTGACGGGATCACTAACAAAGTAAACTCCATTATTGAAAAGATGAACACACAATTCGCAGCAGTGGGTAAAGAATTCAGCCAATTGGAAAAAAGAATAGAGAATTTAAACAATAAGGTTGATGATGGTTTTCTGGATATTTGGACTTACAATGCCGAACTGCTGGTTCTGTTGGAAAACGAGAGAACTCTGGATTATCACGATTCAAATGTGAAGAACCTATACGAAAAAGTAAGAAGCCAGCTAAAAAACAATGCCAAAGAAATTGGAAATGGCTGCTTTGAATTTTACCACAAATGCAATGATACGTGCATGGAGAGTGTCAAAAATGGGACTTATGATTACCCAAAATACTCAGAAGAAGCAAAGCTAAACAGAGAGGAGATAGATGGGGTAAAGCTGGAATCAACAAGGATTTACCAGATTTTGGCGATCTATTCAACTGTCGCCAGCTCATTGGTACTGTTAGTCTCTCTAGGTGCAATCAGTTTCTGGATGTGCTCCAATGGGTCTTTACAGTGCAGAATATGTATC
>2008.33_STRAIN_A/swine/Illinois/02166/2008_HOST_Swine_SUBTYPE_H1N1_n1
ATGAAGGCAATACTAGTAGTCCTGCTATATACATTTACAACCGCAAATGCCGACACATTATGTATAGGTTATCATGCAAACAATTCAACTGACACCGTAGACACAGTACTAGAAAAGAATGTAACAGTAACACACTCTGTCAACCTTCTAGAAACCAGGCATAATGGGAAACTATGTAAACTAAGAGGGGTAGCTCCATTGCATTTGGGTAAATGTAACATTGCTGGCTGGCTCCTGGGAAATCCAGAGTGTGAATCACTCTCCACAGCAAGCTCATGGTCCTACATTGTGGAAACATCTAATTCAGACAATGGGACGTGTTACCCAGGAGATTTCATCAATTATGAGGAGCTAAGAGAGCAGTTGAGCTCAGTGTCATCATTTGAAAGATTTGAGATATTCCCCAAGACAAGTTCATGGCCCAATCATACGGACAGAGGTGTGACGGCAGCATGTCCTCATGCTGGGACAAATAGCTTCTACAGAAATTTAATATGGCTGGTCAAAAAAGGAAATTCATACCCAAAGATCAACAAATCCTACATTAACAATAAAGAGAAGGAAGTTCTCGTGCTATGGGCCATTCACCATCCATCTACCAGTGCCGACCAACAAAGTCTCTACCAAAATGCAGATGCCTATGTTTTTGTGGGGTCATCAAGATACAGCAGGAAGTTCGAGCCAGAAATAGCAACAAGACCCAAGGTGAGGGACCAAGCAGGGAGAATGAACTATTACTGGACACTAGTAGAGCCTGGAGACAAGATAACATTCGAAGCAACTGGAAATCTAGTGGTACCGAGATATGCCTTCGCATTGAAAAGAAATTCTGGATCTGGTATTATCATTTCAGATACATCAGTCCACGATTGTGATACGACTTGTCAGACACCCAATGGTGCTATAAACACCAGCCTCCCATTTCAAAATATACATCCAGTCACAATTGGAGAATGTCCAAAATATGTAAAAAGTACTAAACTGAGAATGGCCACAGGATTAAGGAATATCCCGTCTATTCAATCTAGAGGCCTGTTTGGGGCCATTGCTGGCTTTATTGAAGGGGGCTGGACAGGAATGATAGATGGATGGTACGGTTATCACCATCAAAATGAGCAGGGATCAGGATATGCAGCCGACCTGAAAAGCACACAGAATGCCATTGACGGGATCACTAACAAGGTAAATTCTGTTATTGAAAAGATGAACACACAATTCACAGCAGTAGGTAAAGAGTTCAGCCACTTGGAAAGAAGAATAGAGAATTTAAATAAAAAGGTTGATGATGGGTTTCTAGATATTTGGACTTACAATGCCGAACTGTTGGTTCTGTTGGAAAATGAAAGAACTTTGGATTACCACGACTCAAATGTGAAAAACTTATATGAAAAAGTAAGAAGCCAACTAAAAAACAATGCCAAGGAAATTGGAAATGGCTGCTTTGAATTTTACCACAAATGTGATGACACGTGCATGGAAAGCGTCAAAAATGGGACTTATGATTACCCAAAATACTCAGAGGAAGCAAAACTAAACAGAGAGGAAATAGATGGGGTAAAGTTGGAATCAACAAGGATTTACCAAATTTTGGCGATCTATTCAACGGTCGCCAGTTCATTGGTACTGGTAGTCTCCCTGGGGGCAATCAGTTTCTGGATGTGCTCTAATGGATCGCTACAGTGCAGAATATGTATT
>2008.02_STRAIN_A/swine/Saskatchewan/01974/2008_HOST_Swine_SUBTYPE_H1N1_n2
ATGAAGGCAATACTATTAGTCTTGTTATACACATTTGTACCCACAAATGCAGACACATTATGTATAGGTTACCATGCAAATAATTCAACTGACACTGTTGATACGATACTAGAAAAGAATGTAACAGTAACACACTCTGTTAATCTCCTAGAAGACAAACACAACGGAAGATTATGCAAACTAGGGGGAATAGCCCCATTAAATTTGGGTAAATGTAACATTGCTGGATGGCTTTTGGGAAACCCAGAATGTGAATCACTATTCACAGTAAGCTCATGGTCTTACATTGTGGAAACATCTAATTCATACAATGGTACATGTTATCCAGGAGATTTCATCAATTATGAGGAGCTGAGAGAGCAATTGAGCTCAGTATCATCATTCGAGAGGTTTGAGATATTTCCCAAGGCAAGTTCATGGCCCAATCATGAAACAAACGGTGTGACAGCAGCATGCTCTCATGCTGGGACAAACAGCTTTTACAGAAATTTAATATGGCTGGTGAAAAAAGGAAATACATATCCAAAGATCAGCAAATCCTATATTAACAATAAAGGGAAAGAAGTTCTTGTCTTATGGGGCATTCACCATCCATCTACCAATAATGATCAACAAAGTCTCTACCAGAATGCAGATACCTATGTTTTTGTGGGGACATCAAAATATAACAAGAAATTCAAGCCGGAAATAGCAACCAGACCCAAAGTGAGAGATCAAGCAGGGAGGATGAACTATTACTGGACATTAGTTGAACCTGGGGACACAATAACATTCGAAGCAACAGGAAATCTAGTAGTACCAAGGTATGCCTTTGCAATGAATAAAGGTTCTGGATCTGGTATTATAGTTTCAGACATTCCAGCTCATGATTGTAATACGAATTGTCAAACACCCAAAGGTGCTATAAACACCAGCCTCCCATTCCAGAATGTGCATCCTGTCACAATTGGCGAATGTCCGAAATATGTCAAAAGCACAAGATTGAGAATGGCTACTGGATTAAGGAATATTCCATCAATCCAATCTAGAGGTCTGTTTGGAGCCATTGCTGGTTTTATTGAAGGAGGGTGGACAGGAATGATAGATGGATGGTATGGTTACCACCATCAAAATGGACAGGGATCAGGATATGCAGCTGATCAGAAAAGCACACAGAATGCCATTGACGGAATCACTAACAAAGTAAACTCTGTTATTGAAAAGATGAACACACAGTTCACAGCAGTGGGTAAAGAATTCAACCACTTGGAAAAAAGAATAGAAAATCTAAACAAAAAGGTTGATGATGGTTTCCTGGATGTTTGGACTTACAATGCCGAACTGTTGATTCTATTGGAGAATGAAAGAACTTTGGATTTCCATGACTCGAATGTGAAGAACCTATATGAAAAAGCAAGACGCCAGCTAAAGAACAATGCTAAGGAAATTGGGAATGGCTGTTTTGAGTTTTACCATAAATGTGATGATGCATGTATGGAAAGTGTCAAAAATGGGACTTATGATTACCCAAAATACTCAGAAGAATCACGACTAAACAGAGAGGAAATAAATGGAGTAAAATTGGATTCAACAAGAATTTACCAGATTTTGGCGATATATTCAACTGTCGCCAGCTCATCGGTACTGTTGGTCTCCCTGGGGGCAATCAGCTTCTGGATGTGCTCCAATGGGTCGTTACAATGCAGAATATGTATT
>2007.93_STRAIN_A/swine/Illinois/01918/2007_HOST_Swine_SUBTYPE_H1N1_n3
ATGAAGGCAATACTAGTAGTCCTGCTATATACATTTACAACCGCAAATGCCGACACATTATGTATAGGATATCATGCGAACAATTCAACTGACACCGTAGACACAGTACTAGAAAAGAATGTAACAGTAACACACTCTGTCAACCTTCTAGAAAACAGGCATAATGGGAAACTATGTAAACTAAGAGGGGTAGCTCCATTGCATTTGGGTAAATGTAACATTGCTGGCTGGATCCTGGGAAATCCAGAGTGCGAATCACTCTCCACAGCAAGCTCATGGTCCTACATTGTGGAAACATCTAATTCAGACAATGGGACGTGTTACCCGGGAGATTTCATCAATTATGAGGAGCTAAGAGAGCAATTGAGCTCAGTGTCATCATTTGAAAAATTTGAGATATTCCCCAAGACAAGTTCATGGCCCAATCATGACACGAACGGTGTGACGGCAGCATGTCCTCATGCTGGGGCAAAAAGCTTCTACAGAAATTTAATATGGCTGGTCAAAAAAGAAAATTCATACCCAAAGATCAACAAATCCTACATTAACAATAAAGGGAAGGAAGTTCTCGTGCTATGGGCCATTCACCATCCAGCTACCAGTGCCGACCAACAAAGTCTCTACCAAAATGCAGATGCCTATGTTTTTGTGGGGTCATCAAAATACAGCAGGAAGTTCGAGCCAGAAATAGCAGCAAGACCCAAGGTGAGGGATCAAGCAGGGAGAATGAAATATTACTGGACACTAGTAGAGCCTGGAGACAAGATAACATTCGAAGCAACCGGAAATCTAGTGGTACCGAGATATGCCTTCGCATTGAAAAGAAATTCTGGATCTGGTATTATCATTTCAGATACATCAGTCCACGATTGTGATACGACTTGTCAGACACCCAATGGTGCTATAAACACCAGCCTCCCATTTCAAAATATACATCCGGTCACAATTGGAGAATGTCCAAAATATGTAAAAAGTACTAAACTGAGAATGGCCACAGGATTAAGGAATATCCCGTCTATTCAATCTAGAGGCCTGTTTGGGGCCATTGCCGGCTTTATTGAAGGGGGCTGGACAGGAATGATAGATGGATGGTACGGTTATCACCATCAAAATGAGCAGGGATCAGGATATGCAGCCGACCTGAAAAGCACACAGAATGCCATTGACGGGATCACTAACAAGGTAAATTCTGTTATTGAAAAGATGAACACACAATTCACAGCAGTAGGTAAAGAGTTCAACCACTTGGAAAGAAGAATAGAGAATTTAAATAAAAAGGTTGATGATGGTTTTCTAGATATTTGGACTTACAATGCCGAACTGTTGGTTCTGTTGGAAAATGAAAGAACTTTGGATTACCACGACTCAAATGTGAAAAACTTATATGAAAAAGTAAGAAGCCAACTAAAAAACAATGCCAAGGAAATTGGAAATGGCTGCTTTGAATTTTACCATAAATGTGATGACACGTGCATGGAAAGCGTCAAAAATGGGACTTATGATTACCCAAAATACTCAGAGGAAGCAAAACTAAACAGAGAGGAAATAGATGGGGTAAAGTTGGAATCAACAAGGATTTACCAAATTTTGGCGATCTATTCAACTGTCGCCAGTTCATTAGTACTGGTAGTCTCCCTGGGGGCAATCAGTTTCTGGATGTGCTCTAATGGGTCGCTACAGTGCAGAATATGTATT
>2009.35_STRAIN_A/swine/Minnesota/02817/2009_HOST_Swine_SUBTYPE_H1N1_n1
ATGAAGGCAATAATAGTAGTCTTGCTATATACATTTGCAACTGCAGATGCTGACACATTATGTATAGGCTATCATGCAAATAATTCAACTGACACTGTTGACACGGTACTAGAAAAGAATGTAACAGTAACACACTCTGTTAACCTTCTAGAAAACAAGCATGACGGAAAACTATGTAACCTAAAAGGGGTAGCCCCATTGCATTTGGGTAAATGTAACATTGCTGGATGGCTCTTGGGAAACCCAGAGTGTGAATCACTATTCACAGCAAGCTCATGGTCCTACATAGTGGAAACGCCTAATTCAGACAATGGGACATGTTACCCAGGAGATTTCATCAATTATGAGGAGCTAAGAGAGCATTTGAGCTCTGTGTCATCATTTGAAAGGTTTGAGATATTCCCCAAGGTTAATTCATGGCCCAACCATGATACAAATGGGGTGACGGCAGCATGCCCTTATGCTGGAGCAAACAGCTTTTACAGAAATTTAATATGGCTAGTAAAAAAAGGAAATTCATACCCAAAGCTCAGCAAATCTTACATTAACAACAAGAAGAAGGAAGTCCTCGTGATATGGGGCATTCACCATCCACCCACCAGCACTGATCAACAAACTCTCTACCAGAATGCAGATGCCTATGTTTTTGTGGGATCATCAAAATACAGCAAAAGATTCGAGCCAGAAATAGCAGCAAGACCCAAGGTGAGGAATCAAGCAGGAAGAATGAACTATTACTGGACACTAATAGAACCTGGAGACACAATAACATTCGAAGCAACTGGAAATCTAGTGGTACCAAGATATGCCTTCGCAATGAGAAGAGGCTCTGGATCTGGTATTATTGTTTCAGATGCACCAGTCCACGATTGTAATACGACTTGTCAAACACCCAAAGGTGCTATAAACACCAGCCTTCCATTTCAGAATATACATCCAGTCACAATTGGAGAATGTCCAAAATATGTCAAAAGCACAAAATTGAGGATGGCTACAGGATTAAGAAATATCCCGTCTATTCAATCAAGAGGCCTATTTGGGGCCATTGCTGGCTTCCTTGAAGGGGGGTGGACAGGAATGATAGATGGATGGTACGGTTACCACCATCAAAATGAGCAGGGATCAGGATATGCAGCCGACCAAAAGAGCACACAGAACGCCATTGACGGGATCACTAACAAAGTAAATTCTATTATTGAAAAGATGAACACACAATTCACAGCAGTGGGTAAAGAATTCAGCCAATTGGAAAAAAGAATAGAGAGTTTAAACAATAAGGTCGATGATGGGTTCCTAGACATTTGGACTTACAATGCCGAAATGCTGGTTCTATTGGAAAATGAAAGAACTCTGGATTATCACGATTCAAATGTGAAGAACCTATATGAAAAAGTAAGAAGCCAGCTAAAAAACAATGCCAAAGAAATTGGAAATGGCTGCTTTGAATTTTACCACAAATGCGATAACACGTGCATGGAGAGTGTCAGAAATGGGACTTATGATTACCCAAAATACTCAGAAGAAGCAAAGCTAAATAGAGAGGAGATAGATGGGGTAAAGCTGGAATCAGCAAGGATTTACCAGATTTTGGCGATCTATTCAACTGTCGCCAGCTCATTGGTACTGTTAGTCTCTCTGGGGGCAGTCAGTTTCTGGATGTGCTCCAATGGGTCTTTACAGTGCAGGATATGTATC
>2009.04_STRAIN_A/swine/Saraburi/NIAH100761-23/2009_HOST_Swine_SUBTYPE_H1N1_n2
ATGAAAGCAATACTATTAGTCTTGCTATGTACATTTGCCGCAGCAAATGCAGACACACTATGCGTAGGCTATCATGCAAATAACTCAACTGACACTGTTGATACCATATTAGAAAAGAATGTTACAGTAACACACTCTGTTAACCTTTTAGAAGACAGACACAATGGGAAGCTATGCAACCTAATGGGAATGGCCCCACTGCATTTGGGTAAATGTAACATTGCCGGATGGCTCCTGGGAAACCCAGAGTGCGAATTATTATTTGCAATAAACTCATGGTCTTACATTGTGGAAACGTCAAACTCAGACAATGGGACATGTTACCCAGGAGATTTCACCAATTATGAAGAGCTAAGAGAACAATTGGGCTCAGTATCATCATTTGAAAGATTCGAGATATTCCCCAAAGAAAGCTCATGGCCCAACCATGAAACAAACGGTGTAACGGCAGCATGCCCTTATGCTGGAGCAAACAGCTTCTACAGGAATCTGATATGGCTAGTAAAGAAGGGGAACTCATATCCAAAGCTCAGCAAATCCTATGTTAATAATAAGAAGAAAGAAGTCCTTGTGTTATGGGGCATCCACCATCCACCCACCAATACTGATCAACAAAGTCTCTACCAGAATGCAGATGCCTATGTTTTTGTGGGGTCATCAAAGTATAACAGGAAATTCAAACCAGAAATAGCTGAGAGACCCAAGATGAGGGGTCAAGCAGGAAGAATGGACTATTACTGGACATTAGTGGAGCCTGGAGACACAATAACATTTGAAGCAACTGGAAATCTAGTGGCACCAAGATATGCTTTTGCAATGAATAGAGGTCCCGGGTCTGGTATCATGACATCGGATGTACCAGTCCATGATTGCAATGCAACCTGCCAAACACCCAAGGGGGCCATAAACACCAGCCTTCCATTTCAGAATATACATCCAATCTCTATTGGAGAATGTCCAAAATATGTCAAAAGCACAAGACTAAGAATGGCTACAGGACTAAGGAATATACCTTCTATTCAATCTAGAGGTCTGTTCGGAGCCATTGCTGGTTTTATTGAGGGAGGATGGACAGGGATGATAGATGGGTGGTACGGCTATCATCACCAGAATGGACAAGGATCAGGATATGCAGCGGACCAAAAGAGCACACAGAATGCCATCGATAGGATAACTAACAAGGTAAATTCTGTTATTGAAAAAATGAACATACAGTTCACAGCAGTGGGTAAAGAATTCAACCACTTGGAAAAAAGAATAGAGAACTTGAACAAAAAGGTTGATGATGGCTTTCTGGATGTTTGGACATACAATGCCGAACTGTTAGTTCTATTAGAAAATGAAAGAACTTTGGACTTCCATGATTCAAATGTAAAAACCCTATATGAACAAGTGAAGACCCAGCTAAGGAACAATGCCAAAGAAATTGGGAATGGCTGCTTTGAATTCTACCACAAATGTGATGACGCATGCATGGAAAGCATCAAAAATGGGACTTATGATTATCCTAAATACTCAGAAGAATCAAAACTAAACAGAGAGAAAATAGATGGAGTAAAACTGGAATCAACAAGGCTTTACCAGATTTTGGCGATCTATTCAACTGCCGCCAGTTCACTGGTACTGTTGGTCTCCCTGGGGGCAACCGGTTTCTGGATGTGCTCCAATGGGTCTTTGCAGTGCAGAATATGTATT
>2009.46_STRAIN_A/swine/Manitoba/SG1433/2009_HOST_Swine_SUBTYPE_H1N1_n3
ATGGAGGCAATACTATTAGTCTTGTTATATACATTTGTACTCACAAATGCAGACACATTATGTATAGGTTATCATGCAAATAATTCAACTGACACTGTTGATACGATACTAGAAAAGAATGTAACAGTAACACACTCTGTTAATCTCCTAGAAGACAAACACAACGGAAGGTTATGCAAACTAGGGGGAATAGCCCCATTACATTTGGGTAAATGTAACATTGCTGGATGGCTCTTGGGAAACCCAGAATGTGAATCACTATTCACAGTAAGCTCATGGTCTTACATTGTGGAAACATCTAACTCATACAATGGGACATGTTACCCAGGAGATTTCATCAATTATGAGGAGCTGAGGGAGCAATTGAGCTCAGTATCATCATTCGAGAGATTTGAGATATTTCCCAAAGCAAGTTCATGGCCCTATCATGAAACAAATGGTGTGACAGCAGCATGCTCTCATGCTGGGACAAAAAGCTTTTACAGAAATTTAATATGGCTGGTGAAAAAAGGAAGTACATATCCAAAGATCAGCAAATCCTATGTTAACGATAAAGGGAAGGAAGTTCTTGTCTTATGGGGCATTCACCATCCATCTACCAATAATGATCAACAAAGTCTCTACCAGAATGCAGATACCTATGTTTTTGTGGGGACATCAAAGTATAACAAGAAATTCAAGCCGGAAATAGCAACCCGACCCAAAGTGAGAGATCAAGCAGGGAGGATGAACTATTACTGGACATTAGTAGAGCCTGGGGACACAATAACCTTCGAAGCAACTGGAAATCTAGTAGTACCAAGGTATGCCTTTGCAATGAATAAAGGTTCTGGATCTGGTATTATAGTTTCAGACATTCCAGCTTATGATTGTAATACAAAATGTCAAACACCCAAAGGTGCTATAAACACCAGCCTCCCATTCCAGAATGTGCATCCTGTTACAATTGGAGAATGTCCAAAATATGTCAAAAGCACAAGATTGAGAATGGCGACTGGATTAAGGAATATTCCATCTATCCAATCTAGGGGTCTGTTTGGAGCTATTGCTGGTTTTATTGAAGGTGGGTGGACAGGAATGATAGATGGATGGTATGGTTACCACCATCAAAATGGGCAGGGATCAGGATATGCAGCTGATCAAAAAAGCACACAGAATGCCATTGACGGAATCACTAACAAAGTAAACTCTGTTATTGAAAAGATGAACACACAGTTCACAGCAGTGGGTAAAGAATTCAACCACTTGGAAAAAAGAATAGAAAATCTAAATAAAAAGGTTGATGATGGTTTCCTGGATGTTTGGACTTACAATGCCGAACTATTGATCCTGTTGGAGAATGAAAGAACTTTGGATTTCCATGATTCGAATGTGAAGAACCTATATGAAAAAGCAAGACGCCAGCTAAAGAACAATGCTAAGGAAATTGGGAATGGCTGTTTTGAGTTTTACCATAAATGTGATAATGCATGTATGGAAAGTGTCAAAAATGGGACTTATGATTACCCAAAATACTCAGAAGAATCACGATTAAACAGAGAGGAAATAAATGGAGTGAAATTAGATTCAACAAGAATTTACCAGATTTTGGCGATATATTCAACTGTCGCCAGCTCATCGGTACTGTTGGTCTCCCTGGGGGCAATCAGCTTCTGGATGTGCTCCAATGGGTCGTTACAATGCAGAATATGCATT
>2009.95_STRAIN_A/swine/Korea/SCJ20/2009_HOST_Swine_SUBTYPE_H1N1_n1
ATGAAGGCAATACTAGTAGTTCTGCTATATACATTTGCAACCGCAAATGCAGACACATTATGTATAGGTTATCATGCGAACAATTCAACAGACACTGTAGACACAGTACTAGAAAAGAATGTAACAGTAACACACTCTGTTAACCTTCTAGAAGACAAGCATAACGGGAAACTATGCAAACTAAGAGGGGTAGCCCCATTGCATTTGGGTAAATGTAACATTGCTGGCTGGATCCTGGGAAATCCAGAGTGTGAATCACTCTCCACAGCAAGCTCATGGTCCTACATTGTGGAAACATCTAGTTCAGACAATGGAACATGTTACCCAGGAGATTTCATCGATTATGAGGAGCTAAGAGAGCAATTGAGCTCAGTGTCATCATTTGAAAGGTTTGAGATGTTCCCCAAGACAAGTTCATGGCCCAATCATGACTCGAACGGTGTAACGGCAGCATGTCCTCATGCTGGAGCAAAAAGCTTCTACAAAAATTTAATATGGCTAGTTAAAAAAGGAAATTCATACCCAAAGCTCAGCAAATCCTACATTAATGATAAAGGGAAAGAAGTCCTCGTGCTATGGGGCATTCACCATCCATCCACTAGTGCTGACCAACAAAGTCTCTATCAGAATGCAGATGCATATGTTTTTGTGGGGACATCAAGATACAGCAAGAAGTTCAAGCCGGAAATAGCAATAAGACCCAAAGTGAGGGATCAAGAAGGGAGAATGAACTATTACTGGACACTAGTAGAGCCGGGAGACAAAATAACATTCGAAGCAACTGGAAATCTAGTGGTACCGAGATACGCATTCGCAATGGAAAGAAATGCTGGATCTGGTATTATCATTTCAGATACACCAGTCCACGATTGCAATACAACCTGTCAGACACCCAAGGGTGCTATAAACACCAGCCTCCCATTTCAGAATATACATCCGATCACAATTGGAAAATGTCCAAAATATGTAAAAAGCACAAAATTGAGACTGGCCACAGGATTGAGGAATGTCCCGTCTATTCAATCTAGAGGCCTATTTGGGGCCATTGCCGGTTTCATTGAAGGGGGGTGGACAGGGATGGTAGATGGATGGTACGGTTATCACCATCAAAATGAGCAGGGGTCAGGATATGCAGCCGACCTGAAGAGCACACAGAATGCCATTGACGAGATTACTAACAAAGTAAATTCTGTTATTGAAAAGATGAATACACAGTTCACAGCAGTAGGTAAAGAGTTCAACCACCTGGAAAAAAGAATAGAGAATTTAAATAAAAAAGTTGATGATGGTTTCCTGGACATTTGGACTTACAATGCCGAACTGTTGGTTCTATTGGAAAATGAAAGAACTTTGGACTACCACGATTCAAATGTGAAGAACTTATATGAAAAGGTAAGAAGCCAGTTAAAAAACAATGCCAAGGAAGTTGGAAACGGCTGCTTTGAATTTTACCACAAATGCGATAACACGTGCATGGAAAGTGTCAAAAATGGGACTTATGACTACCCAAAATACTCAGAGGAAGCAAAATTAAACAGAGAAGAAATAGATGGGGTAAAGCTGGAATCAACAAGGATTTACCAGATTTTGGCGATCTATTCAACTGTCGCCAGTTCATTGGTACTGGTAGTCTCCCTGGGGGCAATCAGTTTCTGGATGTGCTCTAATGGGTCTCTACAGTGTAGAATATGTATT
>2009.67_STRAIN_A/swine/Minnesota/130A/2009_HOST_Swine_SUBTYPE_H1N1_n2
ATGAAGGCAATACTAGTAGTTCTGCTATATACATTTGCAACCGCAAATGCAGACACATTATGTATAGGTTATCATGCGAACAATTCAACAGACACTGTAGACACAGTACTAGAAAAGAATGTAACAGTAACACACTCTGTTAACCTTCTAGAAGACAAGCATAACGGGAAACTATGCAAACTAAGAGGGGTAGCCCCATTGCATTTGGGTAAATGTAACATTGCTGGCTGGATCCTGGGAAATCCAGAGTGTGAATCACTCTCCACAGCAAGCTCATGGTCCTACATTGTGGAAACATCTAGTTCAGACAATGGAACGTGTTACCCAGGAGATTTCATCGATTATGAGGAGCTAAGAGAGCAATTGAGCTCAGTGTCATCATTTGAAAGGTTTGAGATATTCCCCAAGACAAGTTCATGGCCCAATCATGACTCGAACGGTGTAACGGCAGCATGTCCTCATGCTGGAGCAAAAAGCTTCTACAAAAATTTAATATGGCTAGTTAAAAAAGGAAATTCATACCCAAAGCTCAGCAAATCCTACATTAATGATAAAGGGAAAGAAGTCCTCGTGCTATGGGGCATTCACCATCCATCTACTAGTGCTGACCAACAAAGTCTCTATCAGAATGCAGATGCATATGTTTTTGTGGGGACATCAAGATACAGCAAGAAGTTCAAGCCGGAAATAGCAATAAGACCCAAAGTGAGGGATCAAGAAGGGAGAATGAACTATTACTGGACACTAGTAGAGCCGGGAGACAAAATAACATTCGAAGCAACTGGAAATCTAGTGGTACCGAGATATGCATTCGCAATGGAAAGAAATGCTGGATCTGGTATTATCATTTCAGATACACCAGTCCACGATTGCAATACAACTTGTCAGACACCCAAGGGTGCTATAAACACCAGCCTCCCATTTCAGAATATACATCCGATCACAATTGGAAAATGTCCAAAATATGTAAAAAGCACAAAATTGAGACTGGCCACAGGATTGAGGAATGTCCCGTCTATTCAATCTAGAGGCCTATTTGGGGCCATTGCCGGTTTCATTGAAGGGGGGTGGACAGGGATGGTAGATGGATGGTACGGTTATCACCATCAAAATGAGCAGGGGTCAGGATATGCAGCCGACCTGAAGAGCACACAGAATGCCATTGACGAGATTACTAACAAAGTAAATTCTGTTATTGAAAAGATGAATACACAGTTCACAGCAGTAGGTAAAGAGTTCAACCACCTGGAAAAAAGAATAGAGAATTTAAATAAAAAGGTTGATGATGGTTTCCTGGACATTTGGACTTACAATGCCGAACTGTTGGTTCTATTGGAAAATGAAAGAACTTTGGACTACCACGATTCAAATGTGAAGAACTTATATGAAAAGGTAAGAAGCCAGTTAAAAAACAATGCCAAGGAAATTGGAAACGGCTGCTTTGAATTTTACCACAAATGCGATAACACGTGCATGGAAAGTGTCAAAAATGGGACTTATGACTACCCAAAATACTCAGAGGAAGCAAAATTAAACAGAGAAGAAATAGATGGGGTAAAGCTGGAATCAACAAGGATTTACCAGATTTTGGCGATCTATTCAACTGTCGCCAGTTCATTGGTACTGGTAGTCTCCCTGGGGGCAATCAGTTTCTGGATGTGCTCTAATGGGTCTCTACAGTGTAGAATATGTATT
>2009.63_STRAIN_A/swine/VIC/09-02767-03/2009_HOST_Swine_SUBTYPE_H1N1_n3
ATGAAGGCAATACTAGTAGTTCTGCTATATACATTTGCAACCGCAAATGCAGACACATTATGTATAGGTTATCATGCGAACAATTCAACAGACACTGTAGACACAGTACTAGAAAAGAATGTAACAGTAACACACTCTGTTAACCTTCTAGAAGACAAGCATAACGGGAAACTATGCAAACTAAGAGGGGTAGCCCCATTGCATTTGGGTAAATGTAACATTGCTGGCTGGATCCTGGGAAATCCAGAGTGTGAATCACTCTCCACAGCAAGCTCATGGTCCTACATTGTGGAAACATCTAGTTCAGACAATGGAACGTGTTACCCAGGAGATTTCATCGATTATGAGGAGCTAAGAGAGCAATTGAGCTCAGTGTCATCATTTGAAAGGTTTGAGATATTCCCCAAGACAAGTTCATGGCCCAATCATGACTCGAACGGTGTAACGGCAGCATGTCCTCATGCTGGAGCAAAAAGCTTCTACAAAAATTTAATATGGCTAGTTAAAAAAGGAAATTCATACCCAAAGCTCAGCAAATCCTACATTAATGATAAAGGGAAAGAAGTCCTCGTGCTATGGGGCATTCACCATCCATCTACTAGTGCTGACCAACAAAGTCTCTATCAGAATGCAGATGCATATGTTTTTGTGGGGACATCAAAATACAGCAAGAAGTTCAAGCCGGAAATAGCAATAAGACCCAAAGTGAGGGATCAAGAAGGGAGAATGAACTATTACTGGACACTAGTAGAGCCGGGAGACAAAATAACATTCGAAGCAACTGGAAATCTAGTGGTACCGAGATATGCATTCGCAATGGAAAGAAATGCTGGATCTGGTATTATCATTTCAGATACACCAGTCCACGATTGCAATACAACTTGTCAGACACCCAAGGGTGCTATAAACACCAGCCTCCCATTTCAGAATATACATCCGATCACAATTGGAAAATGTCCAAAATATGTAAAAAGCACAAAATTGAGACTGGCCACAGGATTGAGGAATGTCCCGTCTATTCAATCTAGAGGCCTATTTGGGGCCATTGCCGGTTTCATTGAAGGGGGATGGACAGGGATGGTAGATGGATGGTACGGTTATCACCATCAAAATGAGCAGGGGTCAGGATATGCCGCCGACCTGAAGAGCACACAGAATGCCATTGACGAGATTACTAACAAAGTAAATTCTGTTATTGAAAAGATGAATACACAGTTCACAGCAGTAGGTAAAGAGTTCAACCACCTGGAAAAAAGAATAGAGAATTTAAATAAAAAAATTGATGATGGTTTCCTGGACATTTGGACTTACAATGCCGAACTGTTGGTTCTATTGGAAAATGAAAGAACTTTGGACTACCACGATTCAAATGTGAAGAACTTATATGAAAAGGTAAGAAGCCAGTTAAAAAACAATGCCAAGGAAATTGGAAACGGCTGCTTTGAATTTTACCACAAATGCGATAACACGTGCATGGAAAGTGTCAAAAATGGGACTTATGACTACCCAAAATACTCAGAGGAAGCAAAATTAAACAGAGAAGAAATAGATGGGGTAAAGCTGGAATCAACAAGGATTTACCAGATTTTGGCGATCTATTCAACTGTCGCCAGTTCATTGGTACTGGTAGTCTCCCTGGGGGCAATCAGTTTCTGGATGTGCTCTAATGGGTCTCTACAGTGTAGAATATGTATT
>2011.15_STRAIN_A/swine/Colombo/N73/2011_HOST_Swine_SUBTYPE_H1N1_n1
ATGAAGGCAATACTAGTAGTTCTGCTATATACATTTGCAACCGCAAATGCAGACACATTATGTATAGGTTATCATGCGAACAATTCAACAGACACTGTAGACACAGTACTAGAAAAGAATGTAACAGTAACACACTCTGTTAACCTTCTAGAAGACAAGCATAACGGGAAACTATGCAAACTGAGAGGGGTAGCCCCATTGCATTTGGGTAAATGTAACATTGCTGGCTGGATCCTGGGAAATCCAGAGTGTGAATCACTCTCCACAGCAAGCTCATGGTCCTACATTGTGGAAACATCTAGTTCAGACAATGGAACGTGTTACCCAGGAGATTTCATCAATTATGAGGAGCTAAGAGAGCAATTAAGCTCAGTGTCATCATTTGAAAGGTTTGAGATATTCCCCAAGACAAGTTCATGGCCCAATCATGACTCGAACGGTGTAACGGCAGCATGTCCTCATGCTGGAGCAAAAAGCTTCTACAAAAATTTAATATGGCTAGTTAAAAAAGGAAATTCATACCCAAAGCTCAGCAAATCCTACATTAACGATAAAGGGAAAGAAGTCCTCGTGCTATGGGGCATTCACCATCCATCTACTAGTGCTGACCAACAAAGTCTCTATCAGAATGCAGATGCATATGTTTTTGTGGGGACATCAAAATACAGCAAGAAGTTCAAGCCGGAAATAGCAGTAAGACCCAAAGTGAGGGATCAAGAAGGGAGAATGAACTATTACTGGACACTAGTAGAGCCGGGAGACAAAATAACATTCGAAGCAACTGGAAATCTATTGGTACCGAGATATGCATTCGCAATGGAAAGAAATGCTGGATCTGGTATTATCATTTCAGATACACCAGTCCACGATTGCAATACAACTTGTCAGACACCCAAGGGTGCTATAAACACCAGCCTCCCATTTCAGAATATACATCCGATCACAATTGGAAAATGTCCAAAATATGTAAAAAGCACAAAATTGAGACTGGCCACAGGATTGAGGAATGTCCCTTCTATTCAATCTAGAGGCCTATTTGGGGCCATTGCCGGTTTCATTGAAGGGGGGTGGACAGGGATGGTAGATGGATGGTACGGTTATCACCATCAAAATGAGCAGGGGTCAGGATATGCAGCCGACCTGAAGAGCACACAGAATGCCATTGACAAGATTACTAACAAAGTAAATTCTGTTATTGAAAAGATGAATACACAGTTCACAGCAGTAGGTAAAGAGTTCAACCACCTGGAAAAAAGAATAGAGAATTTAAATAAAAAAGTTGATGATGGTTTCCTGGACATTTGGACTTACAATGCCGAACTGTTGGTTCTATTGGAAAATGAAAGAACTTTGGACTACCACGACTCAAATGTGAAAAACTTATATGAAAAGGTAAGAAGCCAGTTAAAAAACAATGCCAAAGAAATTGGAAACGGCTGCTTTGAATTTTACCACAAATGCGATAACACGTGCATGGAAAGTGTCAAAAATGGGACTTATGACTACCCAAAATACTCAGAGGAAGCAAAATTAAACAGAGAAGAAATAGATGGGGTAAAGCTGGAATCAACAAGGATTTACCAGATTTTGGCGATCTATTCAACTGTCGCCAGTTCATTGGTACTGGTAGTCTCCCTGGGGGCAATCAGTTTCTGGATGTGCTCTAATGGGTCTCTACAGTGTAGAATATGTATT
>2011.12_STRAIN_A/swine/Chachoengsao/NIAH107037-29/2011_HOST_Swine_SUBTYPE_H1N1_n2
ATGAAGGCGATACTAGTAGTTCTGCTATATACATTTGCAACCGCAAATGCAGACACATTATGTATAGGTTATCATGCGAACAATTCAACAGACACTGTAGACACAGTACTAGAAAAGAATGTAACAGTAACACACTCTGTTAACCTTCTAGAAGACAAGCATAACGGGAAACTATGCAAACTAAGAGGGGTAGCCCCATTGCATTTGGGTAAATGTAACATTGCTGGCTGGATCCTGGGAAATCCAGAGTGTGAATCACTCTCCACAGCAAGCTCATGGTCCTACATTGTGGAAACATCTAGTTCAGACAATGGAACGTGTTACCCAGGAGATTTCATCGATTATGAGGAGCTAAGAGAGCAATTGAGCTCAGTGTCATCATTTGAAAGGTTTGAGATATTCCCCAAGGCAAGTTCATGGCCCAATCATGACTCGAACGGTGTAACGGCAGCATGTCCTCATGCTGGAGCAAAAAGCTTCTACAAAAATTTAATATGGCTAGTTAAAAAAGGAAATTTATACCCAAAGCTCAGCAAATCCTACATTAATGATAAAGGGAAAGAAGTCCTCGTGCTATGGGGCATTCACCATCCATCTACTAGTGCTGACCAACAAAGTCTCTATCAGAATGCAGATGCATATGTTTTTGTGGGGACATCAAGATACAGCAAGAAGTTCAAGCCGGAAATAGCAATAAGACCCAAAGTGAGGGATCAAGAAGGGAGAATGAACTATTACTGGACACTAGTAGAGCCGGGAGACAAAATAACATTCGAAGCAACTGGAAATTTAGTGGTACCGAGATATGCATTCGCAATGGAAAGAGATGCTGGATCTGGTATTATCATTTCAGATACACCAGTCCACGATTGCAATACAACTTGTCAGACACCCAAGGGTGCTATAAATACCAGCCTCCCATTTCAGAATATACATCCGATCACAATTGGAAAATGTCCAAAATATGTAAAAAGCACAAAATTGAGACTGGCCACAGGATTGAGGAATGTCCCGTCTATTCAATCTAGAGGCCTATTTGGGGCCATTGCCGGTTTCATTGAAGGGGGGTGGACAGGGATGGTAGATGGGTGGTACGGTTATCACCATCAAAATGAGCAGGGATCAGGATATGCAGCCGACCTGAAGAGCACACAGAATGCCATTGACGAGATTACTAACAAAGTAAATTCTGTTATTGAAAAGATGAATACACAGTTCACAGCAGTAGGTAAAGAGTTCAACCACCTGGAAAAAAGAATAGAGAATTTAAATAAAAAAATTGATGATGGTTTCTTGGACATTTGGACTTACAATGCCGAACTGTTGGTTCTATTGGAAAATGAAAGAACTTTGGACTACCACGATTCAAATGTGAAGAACTTATATGAAAAGATAAGAAGCCAGTTAAAAAACAATGCCAAGGAAATTGGAAATGGCTGCTTTGAATTTTACCACAAATGCGATAACACGTGCATGGAAAGTGTCAAAAATGGGACTTATGATTACCCAAAATACTCAGAGGAAGCAAAATTAAACAGAGAAGAAATAGATGGGGTAAAGCTGGAATCAACAAGGATTTACCAGATTTTGGCGATCTATTCAACTGTCGCCAGTTCATTGGTACTGGTAGTCTCCCTGGGGGCAATCAGTTTCTGGATGTGCTCTAATGGGTCTCTACAGTGTAGAATATGTATT
>2011.10_STRAIN_A/swine/Colombo/N50/2011_HOST_Swine_SUBTYPE_H1N1_n3
ATGAAGGCAATACTAGTAGTTCTGCTATATACATTTGCAACCGCAAATGCAGACACATTATGTATAGGTTATCATGCGAACAATTCAACAGACACTGTAGACACAGTACTAGAAAAGAATGTAACAGTAACACACTCTGTTAACCTTCTAGAAGACAAGCATAACGGGAAACTATGCAAACTGAGAGGGGTAGCCCCATTGCATTTGGGTAAATGTAACATTGCTGGCTGGATCCTGGGAAATCCAGAGTGTGAATCACTCTCCACAGCAAGCTCATGGTCCTACATTGTGGAAACATCTAGTTCAGACAATGGAACGTGTTACCCAGGAGATTTCATCAATTATGAGGAGCTAAGAGAGCAATTAAGCTCAGTGTCATCATTTGAAAGGTTTGAGATATTCCCCAAGACAAGTTCATGGCCCAATCATTCGGACAAAGGTGTAACGGCAGCATGTCCTCATGCTGGAGCAAAAAGCTTCTACAAAAATTTAATATGGCTAGTTAAAAAAGGAAATTCATACCCAAAGCTCAGCAAATCCTACATTAACGATAAAGGGAAAGAAGTCCTCGTGCTATGGGGCATTCACCATCCATCTACTAGTGCTGACCAACAAAGTCTCTATCAGAATGCAGATGCATATGTTTTTGTGGGGACATCAAAATACAGCAAGAAGTTCAAGCCGGAAATAGCAGTAAGACCCAAAGTGAGGGATCAAGAAGGGAGAATGAACTATTACTGGACACTAGTAGAGCCGGGAGACAAAATAACATTCGAAGCAACTGGAAATCTATTGGTACCGAGATATGCATTCGCAATGGAAAGAAATGCTGGATCTGGTATTATCATTTCAGATACACCAGTCCACGATTGCAATACAACTTGTCAGACACCCAAGGGTGCTATAAACACCAGCCTCCCATTTCAGAATATACATCCGATCACAATTGGAAAATGTCCAAAATATGTAAAAAGCACAAAATTGAGACTGGCCACAGGATTGAGGAATGTCCCTTCTATTCAATCTAGAGGCCTATTTGGGGCCATTGCCGGTTTCATTGAAGGGGGGTGGACAGGGATGGTAGATGGATGGTACGGTTATCACCATCAAAATGAGCAGGGGTCAGGATATGCAGCCGACCTGAAGAGCACACAGAATGCCATTGACAAGATTACTAACAAAGTAAATTCTGTTATTGAAAAGATGAATACACAGTTCACAGCAGTAGGTAAAGAGTTCAACCACCTGGAAAAAAGAATAGAGAATTTAAATAAAAAAGTTGATGATGGTTTCCTGGACATTTGGACTTACAATGCCGAACTGTTGGTTCTATTGGAAAATGAAAGAACTTTGGACTACCACGACTCAAATGTGAAAAACTTATATGAAAAGGTAAGAAGCCAGTTAAAAAACAATGCCAAAGAAATTGGAAACGGCTGCTTTGAATTTTACCACAAATGCGATAACACGTGCATGGAAAGTGTCAAAAATGGGACTTATGACTACCCAAAATACTCAGAGGAAGCAAAATTAAACAGAGAAGAAATAGATGGGGTAAAGCTGGAATCAACAAGGATTTACCAGATTTTGGCGATCTATTCAACTGTCGCCAGTTCATTGGTACTGGTAGTCTCCCTGGGGGCAATCAGTTTCTGGATGTGCTCTAATGGGTCTCTACAGTGTAGAATATGTATT
>2012.39_STRAIN_A/swine/Illinois/A01328686/2012_HOST_Swine_SUBTYPE_H1N1_n1
ATGAAGGCAATACTAGTAGTCCTGCTATATACATTTACAGCCGCAAATGCCGACACATTATGTATAGGTTATCATGCAAACAATTCAACTGACACCGTAGACACAGTACTAGAAAAGAATGTAACAGTAACACACTCTGTCAACCTTCTAGAAAACAGGCATAATGGGAAACTATGTAAACTAAGAGGGGTAGCTCCATTGCATTTGGGTAAATGCAACATTGCTGGCTGGCTTCTGGGAAATCCAGAGTGTGAATCACTCTCCACAGCAAGCTCATGGTCCTACATTGTGGAAACATCTAATTCAAACAATGGGACGTGTTACCCAGGAGATTTCATCAATTATGAGGAGCTAAGAGAACAGTTGAGCTCAGTGTCATCATTTGAAAGATTTGAGATATTCCCCAAGACAAGTTCATGGCCCAATCATGACACGAACGGTGTGACGGCAGCATGTCCTCATGCTGGGACAAACAGCTTCTACAGAAATTTAATATGGCTAGTAAAAAAGGGAAATTCATACCCAAAGATCAACCAATCCTACATCAACAATAAAAAGAAGGAAGTTCTCGTGCTATGGGCCATTCACCATCCATCTACCAGTGCCGACCAACAAAGTCTCTACCAAAATGCAGATGCCTATGTGTTTGTGGGATCATCAAGATACAGCAGGAAGTTCGAGCCAGAAATAGCAACAAGACCCAAGGTGAGAGACCAAGCAGGGAGAATGAACTATTACTGGACACTAGTAGAGCCTGGAGACAAGATAACATTCGAAGCAACTGGAAATCTAGTGGCACCGAGATATGCCTTCGCATTGAAAAGAAATTCTGGATCTGGTATTATCATTTCAGATACATCAGTCCACGATTGTGATACGACTTGTCAGACACCCAATGGTGCTATAAACACCAGCCTCCCATTTCAAAATATACATCCAGTCACAATTGGAGAATGTCCAAAATATGTAAAAAGTACTAAGCTGAGAATGGCCACAGGATTAAGGAATATCCCGTCTATTCAATCTAGAGGCCTGTTTGGTGCCATTGCTGGCTTTATCGAAGGGGGCTGGACAGGAATGATAGATGGGTGGTACGGTTATCACCATCAAAATGAGCAGGGATCAGGATATGCAGCCGACCTGAAGAGCACACAGAATGCCATCGACGGGATCACTAACAAGGTAAACTCTGTTATTGAAAAAATGAACACACAATTCACGGCAGTAGGTAAAGAGTTCAGCCACTTGGAAAGAAGAATAGAGAATTTAAATAGAAAGGTTGATGATGGTTTTCTAGATATTTGGACTTACAATGCCGAACTGTTGGTTCTATTGGAAAATGAAAGAACTTTGGATTACCACGACTCAAATGTGAAAAACTTATATGAAAAAGTAAGAAGCCAACTAAAAAACAATGCCAAGGAAATTGGAAATGGCTGCTTTGAATTTTACCACAAATGTGATGACATGTGCATGGAAAGCGTCAAAAATGGAACTTATGATTACCCTAAATACTCAGAGGAAGCAAAACTAAACAGAGAGGAAATAGATGGGGTAAAGTTGGAATCAACAAGGATTTACCAAATTTTGGCGATCTATTCAACGGTCGCCAGTTCATTGGTACTGGTAGTCTCCCTGGGGGCAATCAGTTTCTGGATGTGCTCTAATGGGTCGCTACAGTGCAGAATATGTATT
>2012.01_STRAIN_A/swine/Nebraska/A01240562/2012_HOST_Swine_SUBTYPE_H1N1_n2
ATGAAGGCAATAATAGTAGTCTTGCTGTATACATTTACAACTGCAGATGCTGACACATTATGTATTGGCTATCATGCAAATAATTCAACTGAAACTGTTGACACAGTACTAGAAAAGAATGTAACAGTAACACACTCTGTCAACCTTCTAGAAACCAAGCATGACGGAAAACTATGTAAATTAAGAGGAGTAGCCCCATTGCACCTGGGCAAATGTAACATTGCTGGATGGCTCTTGGGAAACCCAGAGTGTGAATCACTATTCACAGCAAGCTCATGGTCCTACATAGTGGAAACGCCTAATTCAGACAATGGGACTTGTTACCCAGGAGATTTCATCAATTATGAGGAGCTAAGAGAGCATTTGAGCTCTGTGTCATCATTTGAAAGGTTTGAAATATTCCCCAAGGCAAATTCATGGCCCAACCATGATACGAATGGGGTGACGGCAGCCTGTCCTTATGCTGGAGCAAACAGCTTTTACAGAAATTTAATATGGCTAGTTAAAAAAGAAAATTCATACCCAAAGCTCAGCAAATCCTACATTAACAATAAGAAGAAGGAAGTCCTCGTGATATGGGGCATCCACCATCCACCTACCAGTACCGACCAACAAACTCTCTATCAGAATGCAGATGCCTATGTTTTTGTGGGATCATCGAAATATAGCAAAAGATTCAAGCCAGAAATAGCAATAAGGCCCAAGGTGAGGGATCAAGCAGGAAGAATGGACTATTACTGGACAATAATAGAACCTGGAGACACAATAACATTCGAAGCAACTGGAAATCTAGTGGTACCAAGATATGCCTTCGCAATGAAAAGAGGCTCTGGATCTGGTATTATCGTTTCAGATGCACCAGTCCATGATTGTAGTACGACTTGTCAAACACCCAAAGGTGCTATAAACACCAGCCTTCCATTTCAGAATATACATCCAGTCACAATTGGAGAATGTCCAAAATATGTCAAAAGCACAAAATTGAGAATGGCTACAGGTTTAAGAAATATCCCGTCTATTCAATCAAGAGGCCTATTTGGGGCCATTGCTGGCTTCATTGAAGGGGGGTGGACAGGAATGATAGATGGATGGTACGGTTACCATCATCAAAATGAACAGGGATCAGGATATGCAGCCGACAAAAAGAGCACACAGAATGCCATTGACGGGATCACTAACAAGGTAAATTCCATTATTGAAAAGATGAACACACAGTTCACAGCAGTGGGTAAAGAATTCAGCCAATTAGAAAAAAGAATAGAAAGTTTAAACAATAAGGTTGATGATGGGTTTCTGGATATTTGGACTTACAATGCCGAACTGCTGGTTCTATTGGAAAATGAAAGAACTCTAGATTATCACGATTCAAATGTGAAGAACCTATATGAAAGAGTAAGAAGCCAGCTAAAAAACAATGCCAAAGAAATTGGAGATGGCTGCTTTGAATTTTACCACAAATGCGATGACACGTGCATGGAGAGTGTCAAAAATGGGACTTATGATTACCCAAAATACTCAGAAGAAGCAAAGCTAAATAGAGAGGAGATAGATGGGGTAAAGCTGGAATCAGCAAGGACTTACCAGATTTTGGCGATCTATTCAACTGTCGCCAGCTCATTGGTACTGTTAGTCTCTCTGGGGGCAGTCAGTTTCTGGATGTGCTCCAATGGGTCTTTACAGTGCAGAATATGTATC
>2011.89_STRAIN_A/swine/Korea/CY11-01/2011_HOST_Swine_SUBTYPE_H1N1_n3
ATGAAGGCAATACTAGTAGTTCTGCTATATACATTTGCAACCGCAAATGCAGACACATTATGTATAGGTTATCATGCGAACAATTCAACAGACACTGTAGACACAGTGCTAGAAAAGAATGTAACAGTAACACACTCTGTTAACCTTCTAGAAGACAAGCATAACGGGAAACTATGCAAACTAAGAGGGGTAGCCCCATTGCATTTGGGTAAATGTAACATTGCTGGCTGGATCCTGGGAAATCCAGAGTGTGAATCACTCTCCACAGCAAGCTCATGGTCCTACATTGTAGAAACACCTAGTTCAGACAATGGAACGTGTTACCCAGGAGATTTCATTGATTATGAGGAGCTAAGAGAGCAATTGAGCTCAGTGTCATCATTTGAAAGGTTTGAGATATTCCCCAAGACAAGTTCATGGCCCAATCACGACTCGAACGGTGTGACGGCAGCATGTCCCCATGCTGGAGCAAAAAGCTTCTACAAAAATTTAATATGGCTAGTTAAAAAAGAAAATTCATACCCAAAGCTCAGCAAATCCTACATTAATGATAAAGGGAAAGAAGTCCTCGTGCTATGGGGCATTCACCATCCACCTACTAGTGCTGATCAACAAAGTCTCTATCAGAATGTAGATGCATATGTTTTTGTGGGGACATCAAGATACAGCAAGAAGTTCAAGCCGGAAATAGCAAAAAGACCCAAAGTGAGGAATCAAGAAGGGAGAATGAACTATTACTGGACACTAGTAGAGCCGGGAGACAAAATAACATTCGAAGCAACTGGAAATCTATTGGTACCGAGATATGCATTCGCAATGGAAAGAAATGCTGGATCTGGTATTATCATTTCAGATACACCAGTCCACGATTGCAATACAACCTGTCAGACACCCAAGGGTGCTATAAACACCAGCCTCCCATTTCAGAATATACATCCGATCACAATTGGAAAATGTCCAAAATATGTAAAAAGCACAAAATTGAGACTGGCCACAGGATTGAGGAATGTCCCGTCTATTCAATCTAGAGGCCTATTTGGGGCCATTGCCGGTTTCATTGAAGGGGGGTGGACAGGGATGGTAGATGGATGGTACGGTTATCACCATCAAAATGAGCAGGGGTCAGGATATGCAGCCGACCTGAAGAGCACACAGAATGCCATTGACGAGATTACTAACAAAGTAAATTCTGTTATTGAAAAGATGAATACACAGTACGCAGCAGTAGGCAAAGAGTTCAACCACCTGGAAAAAAGAATAGAGAATTTAAATAAAAAAGTTGATGATGGTTTCCTGGACATTTGGACTTACAATGCCGAACTCTTGGTTCTATTGGAAAATGAAAGAACTCTGGACTACCACGATTCAAATGTGAAGAACTTATATGAAAAGGTAAGAAGCCAGTTAAAAACCAATGCCAAGGAAATTGGAAACGGATGCTTTGAATTTTACCACAAATGCGATAACACGTGCATGGAAAGTGTCAAAAATGGGACTTATGACTACCCAAAATACTCAGAGGAAGCAAAATTAAACAGAGAAGAAATAGATGGGGTAAAGCTGGAATCAACAAGGATTTACCAGATTTTGGCGATCTATTCAACTGTCGCCAGTTCATTGGTACTGGTAGTCTCCCTGGGGGCAATCAGTTTCTGGATGTGCTCTAATGGATCTCTACAGTGTAGAATATGTATT
>2013.19_STRAIN_A/swine/Illinois/A01443703/2013_HOST_Swine_SUBTYPE_H1N1_n1
ATGAAGGCAATACTAGTAGTCCTGCTATATACATTTACAGCCGCAAATGCCGACACATTATGTATAGGTTATCATGCAAACAATTCAACTGACACCGTAGACACAGTACTAGAAAAGAATGTAACAGTAACACACTCTGTCAACCTTCTAGAAAACAGGCATAATGGGAAACTATGTAAACTAAGAGGGGTAGCTCCATTGCATTTGGGTAAATGCAACATTGCTGGCTGGCTTCTGGGAAATCCAGAGTGTGAATCACTCTCCACAGCAATCTCATGGTCCTACATTGTGGAAACATCTAATTCAAACAATGGAACGTGTTACCCAGGAGATTTCATCAATTATGAGGAGCTAAGAGAACAGTTGAGCTCAGTGTCATCATTTGAAAGATTTGAGATATTCCCCAAGACAAGTTCATGGCCCAATCATGACACGAACGGTGTGACGGCAGCATGTCCTCATGCTGGGACAAACAGCTTCTACAGAAATTTAATATGGCTAGTAAAAAAGGGAAATTCATACCCAAAGATCAACCAATCCTACATCAACAATAAAAAGAAGGAAGTTCTCGTGCTATGGGCCATTCACCATCCATCTACCAGTGCCGACCAACAAAGTCTCTACCAAAATGCAGATGCCTATGTGTTTGTGGGATCATCAAGATACAGCAGGAAGTTCGAGCCAGAAATAGCAACAAGACCCAAGGTGAGAGACCAAGCAGGGAGAATGAACTATTACTGGACACTAGTAGAGCCTGGAGACAAGATAACATTCGAAGCAACTGGAAATCTAGTGGCACCGAGATATGCCTTCGCATTGAAAAGAAATTCTGGATCTAGTATTATCATTTCAGATACATCAGTTCACGATTGTGATACGACTTGTCAGACACCCAATGGTGCTATAAACACCAGCCTCCCATTTCAAAATATACATCCAGTCACAATTGGAGAATGTCCAAAATATGTAAAAAGTACTAAGCTGAGAATGGCCACAGGATTAAGGAATATCCCGTCTATTCAATCTAGAGGCCTGTTTGGTGCCATTGCTGGCTTTATCGAAGGGGGCTGGACAGGAATGATAGATGGGTGGTACGGTTATCACCATCAAAATGAGCAGGGATCAGGATATGCAGCCGACCTGAAGAGCACACAGAATGCCATCGACGGGATCACTAACAAGGTAAACTCTGTTATTGAAAAAATGAACACACAATTCACGGCAGTAGGTAAAGAGTTCAGCCACTTGGAAAGAAGAATAGAGAATTTAAATAGAAAGGTTGATGATGGTTTTCTAGATATTTGGACTTACAACGCCGAACTGTTGGTTCTATTGGAAAATGAAAGAACTTTGGATTACCACGACTCAAATGTGAAAAACCTATATGAAAAAGTAAGAAGCCAACTAAAAAACAATGCCAAGGAAATTGGAAATGGCTGCTTTGAATTTTACCACAAATGTGATGACATGTGCATGGAAAGCGTCAAAAATGGAACTTATGATTACCCTAAATACTCAGAGGAAGCAAAACTAAACAGAGAGGAAATAGATGGGGTAAAGTTGGAATCAACAAGGATTTACCAAATTTTGGCGATCTATTCAACGGTCGCCAGTTCATTGGTACTGGTAGTCTCCCTGGGGGCAATCAGTTTCTGGATGTGCTCTAATGGGTCGCTACAGTGCAGAATATGTATT
>2012.79_STRAIN_A/swine/Nebraska/A01270926/2012_HOST_Swine_SUBTYPE_H1N1_n2
ATGAAGGCAATAATAGTAGTCTTGCTGTATACATTTACAACTGCAGATGCTGACACATTATGTATTGGCTATCATGCAAATAATTCAACTGAAACTGTTGACACAGTACTAGAAAAGAATGTAACAGTAACACACTCTGTCAACCTTCTAGAAACCAAGCATGACGGAAAACTATGTAAATTAAAAGGAGTAGCCCCATTGCACCTGGGCAAATGTAACATTGCTGGATGGCTCTTGGGAAACCCAGAGTGTGAGTCACTATTCACAACAAGCTCATGGTCCTACATAGTGGAAACGCCTAATTCAGACAATGGGACTTGTTACCCAGGAGATTTCATCAATTATGAGGAGCTAAGAGAGCATTTGAGCTCTGTGTCATCATTTGAAAGGTTTGAAATATTCCCCAAGGCAAATTCATGGCCCAACCATGATACGAATGGGGTGACGGCAGCCTGTCCTTATGCTGGAGCAAACAGCTTTTACAGAAATTTAATATGGCTAGTTAAAAAAGAAAATTCATACCCAAAGCTCAGCAAATCCTACATTAACAATAAGAAGAAGGAAGTCCTCGTGATATGGGGCATCCACCATCCACCTACCAGTACCGACCAACAAACTCTCTATCAGAATGCAGATGCCTATGTTTTTGTGGGATCATCGAAATATAGCAAAATATTCAAACCAGAAATAGCAATAAGGCCCAAGGTGAGGGATCAAGCAGGAAGAATGGACTATTACTGGACAATAATAGAACCTGGAGACACAATAACATTCGAAGCAACTGGAAATCTAGTGGTACCAAGATATGCCTTCGCAATGAAAAGAGGCTATGGATCTGGTATTATCGTTTCAGATGCACCAGTCCATGATTGTAGCACGACTTGTCAAACACCCAAAGGTGCTATAAACACCAGCCTTCCATTTCAGAATATACATCCAGTTACAATTGGAGAATGTCCAAAATATGTCAAAAGCACAAAATTGAGAATGGCTACAGGTTTAAGAAATATCCCGTCTATTCAATCAAGAGGCCTATTTGGGGCCATTGCTGGCTTCATTGAAGGGGGGTGGACAGGAATGATAGATGGATGGTACGGTTACCATCATCAAAATGAGCAGGGATCAGGATATGCAGCCGACAAAAAGAGCACACAGAATGCCATTGACGGGATCACTAACAAGGTAAATTCCATTATTGAAAAGATGAACACACAGTTCACAGCAGTGGGTAAAGAATTCAGCCAATTAGAAAAAAGAATAGAAAGTTTAAACAATAAGGTTGATGATGGGTTTCTGGATATTTGGACTTACAATGCCGAACTGCTGGTTCTATTGGAAAATGAAAGGACTCTAGATTATCACGATTCAAATGTGAAGAACCTATATGAAAGAGTAAGAAGCCAGCTAAAAAACAATGCCAAAGAAATTGGAGATGGCTGCTTTGAATTTTACCACAAATGCGATGACACGTGCATGGAGAGTGTCAAAAATGGGACTTATGATTACCCAAAATACTCAGAAGAAGCAAAGCTAAATAGAGAGGAGATAGATGGGGTAAAGCTGGAATCAGCAAGGACTTACCAGATTTTGGCGATCTATTCAACTGTCGCCAGCTCATTGGTACTGTTAGTCTCTCTGGGGGCAGTCAGTTTCTGGATGTGCTCCAATGGGTCTTTACAGTGCAGAATATGTATC
>2012.75_STRAIN_A/swine/Minnoosta/A01270424/2012_HOST_Swine_SUBTYPE_H1N1_n3
ATGAAGGCAATACTAGTAGTCCTGCTATATACATTTACAACCGCAAATGCCGACACATTATGTATAGGTTATCATGCAAACAATTCAACTGACACCGTAGACACAGTACTAGAAAAGAATGTAACAGTAACACACTCTGTCAACCTTCTAGAAAACAGGCATAATGGGAAACTATGTAAACTAAGAGGGGTAGCTCCACTGCATTTGGGTAAATGTAACATTGCTGGATGGATTCTGGGAAATCCAGAGTGTGAATCACTCTCCACAGCAAGCTCATGGTCCTACATAGTGGAAACATCTAATTCAGACAATGGGACGTGTTACCCAGGAGATTTCATCAATTATGAGGAGCTAAGAGAGCAGTTGAGCTCAGTGTCATCATTTGAAAGATTTGAGATATTCCCCAAGACAAGTTCATGGCCCAATCATGACACGAACGGTGTGACGGCAGCATGTCCTCATGCTGGGACAAACAGCTTCTACAGAAATTTAATATGGCTAGTAAAAAAGGGAAATTCATACCCAAAGATCAACAAATCCTACATTAACAATAAAGAGAAGGAAGTTCTCGTGCTATGGGCCATTCACCATCCATCTACCAGTGCCGACCAACAAAGTCTCTACCAAAATGCAGATGCCTATGTGTTTGTGGGGTCATCAAGATACAGCAGGAAGTTCAAGCCAGAAATAGCAACAAGACCCAAGGTGAGAGACCAAGCAGGGAGAATGAACTATTACTGGACACTAGTAGAGCCTGGAGACAAGATAACATTCGAAGCAACTGGAAATCTAGTGGCACCGAGATATGCCTTCGCATTGAAAAGAAACTCTGGTTCTGGTATTATCATTTCAGATACATCAGTCCACGATTGTGATACAACTTGTCAGACACCCAATGGTGCTATAAACACCAGCCTTCCATTTCAAAATATACATCCAGTCACAATTGGAGAATGTCCAAAATATGTAAAAAGTACTAAACTGAGAATGGCCACAGGATTAAGGAATATCCCGTCTATTCAATCTAGAGGCCTGTTTGGTGCCATTGCTGGCTTTATCGAAGGGGGCTGGACAGGAATGATAGATGGATGGTACGGTTATCACCATCAAAATGAGCAGGGATCAGGATATGCAGCTGACCTGAAGAGCACACAGAATGCCATTGACGGGATCACTAACAAGGTAAACTCCGTTATTGAAAAGATGAACACACAATTCACGGCAGTAGGTAAAGAGTTCAGCCACTTGGAAAGAAGAATAGAGAATTTAAATAAAAAGGTTGATGATGGTTTTCTAGATATTTGGACTTACAATGCCGAACTGTTGGTTCTATTGGAAAATGAAAGAACTTTGGATTACCACGACTCAAATGTGAAAAACTTATATGAAAAAGTAAGAAGCCAACTAAAAAACAATGCCAAGGAAATTGGAAATGGCTGCTTTGAATTTTACCACAAATGTGATGACATGTGCATGGAAAGCGTCAAAAATGGAACTTATGATTACCCTAAATACTCAGAGGAAGCAAAACTAAACAGAGAGGAAATAGATGGGGTAAAGTTGGAATCAACAAGGATTTACCAAATTTTGGCGATCTATTCAACGGTCGCCAGTTCATTGGTACTGGTAGTCTCCCTGGGGGCAATCAGTTTCTGGATGTGCTCTAATGGGTCGTTACAGTGCAGAATATGTATT
>2013.95_STRAIN_A/swine/Illinois/A01409409/2013_HOST_Swine_SUBTYPE_H1N1_n1
ATGAAGGCAATACTAGTAGTCCTGCTATATACATTTACAGCCGCAAATGCCGACACATTATGTATAGGTTATCATGCAAACAATTCAACTGACACCGTAGACACAGTATTAGAAAAGAATGTAACAGTAACACACTCTGTCAACCTTCTAGAAAACAGGCATAATGGAAAACTATGTAAACTAAGAGGGGTAGCTCCATTGCATTTGGGTAAATGCAACATTGCTGGCTGGCTTCTGGGAAATCCAGAGTGTGAATCACTCTCCACAGCAAGCTCATGGTCCTACATTGTGGAAACATCTAATTCAAACAATGGGACGTGTTACCCAGGAGATTTCATCAATTATGAGGAGCTAAGAGAACAGTTGAGCTCAGTGTCATCATTTGAAAGATTTGAGATATTCCCCAAGACAAGTTCATGGCCCAATCATGACACGAACGGTGTGACAGCAGCATGTCCTCATGCTGGGACAAACAGCTTCTACAGAAATTTAATATGGCTAGTAAAAAAGGGAAATTCATACCCAAAGATCAACCAATCCTACATCAACAATAAAAAGAAGGAAGTTCTCGTGCTATGGGCCATTCACCATCCATCTACCAGTGCCGACCAACAAAGTCTCTACCAAAATGCAGATGCCTATGTGTTTGTGGGATCATCAAGATACAGCAAGAAGTTCGAGCCAGAAATAGCAACAAGACCCAAGGTGAGAGACCAAGCAGGGAGAATGAACTATTACTGGACACTAGTAGAGCCTGGAGACAAGATAACATTCGAAGCAACTGGAAATCTAGTGGCACCGAGATATGCCTTCGCATTGAAAAGAAATTCTGGATCTGGTATTATCATTTCAGATACATCAGTCCACGATTGTGATACGGCTTGTCAGACACCCAATGGTGCTATAAACACCAGCCTCCCATTTCAAAATATACATCCAGTCACAATTGGAGAATGTCCAAAATATGTAAAAAGTACTAAACTGAGAATGGCCACAGGATTAAGGAATATCCCGTCTATTCAATCTAGAGGCCTGTTTGGTGCCATTGCTGGCTTTATCGAAGGGGGCTGGACAGGAATGATAGATGGGTGGTACGGTTATCACCATCAAAATGAGCAGGGATCAGGATATGCAGCCGACCTGAAGAGCACACAGAATGCCATCGACGGGATCACTAACAAGGTAAACTCTGTTATTGAAAAAATGAACACACAATTCACGGCAGTAGGTAAAGAGTTCAGCCACTTGGAAAGAAGAATAGAGAATTTAAATAGAAAGGTTGATGATGGTTTTCTAGATATTTGGACTTACAATGCCGAACTGTTGGTTCTATTGGAAAATGAAAGAACTTTGGATTACCACGACTCAAATGTGAAAAACCTATATGAAAAAGTAAGAAGCCAACTAAAAAACAATGCCAAAGAAATTGGAAATGGCTGCTTTGAATTTTACCACAAATGTGATGACATGTGCATGGAAAGCGTCAAAAATGGAACTTATGATTACCCTAAATACTCAGAGGAAGCAAAACTAAACAGAGAGGAAATAGATGGGGTAAAGTTGGAATCAACAAGGATTTACCAAGTTTTGGCGATCTATTCAACGGTCGCCAGTTCATTGGTACTGGTAGTCTCCCTGGGGGCAATCAGTTTCTGGATGTGCTCTAATGGGTCGCTACAGTGCAGCATATGTATT
>2014.07_STRAIN_A/swine/Minnesota/A01491447/2014_HOST_Swine_SUBTYPE_H1N1_n2
ATGAAGGCAATACTAGTAGTTCTGCTATATACATTTGCAACCGCAAATGCAGACACATTATGTATAGGTTATCATGCGAACAATTCAACAGACACTGTAGACACAGTACTAGAAAAGAATGTAACAGTAACACACTCTGTTAACCTTCTAGAAGACAAGCATAACGGGAAACTATGCAAACTAAGAGGGGTAGCCCCATTGCATTTGGGTAAATGTAACATTGCTGGCTGGATCCTGGGAAATCCAGAGTGTGAATCACTCTCCACAGCAAGTTCATGGTCCTACATTGTGGAAACATCTAGTTCAGACAATGGAACGTGTTACCCAGGAGATTTCATCAATTATGAGGAGCTAAGAGAGCAATTGAGCTCAGTGTCGTCATTTGAAAGGTTTGAGATATTCCCCAAGACAAGTTCATGGCCCAATCATGACTCGAACGGTGTAACGGCAGCATGTCCTCACGCTGGAGCAAAAAGCTTCTACAAAAATTTAATATGGCTAGTTAAAAAAGGAAATTCATACCCAAAGCTCAGCCAATCCTACATTAATGATAAAGGGAAAGAAGTCCTCGTGCTGTGGGGCATTCACCACCCATCTACTACTGCTGACCAACAAAGTCTCTATCAGAATGCAGATGCATATGTTTTTGTGGGGACATCAAGATACAGCAAGAAGTTCAAGCCGGAAATAGCAATAAGACCCAAAGTGAGGGATCAAGAAGGGAGAATGAACTATTACTGGACACTAGTAGAGCCGGGAGACAAAATAACATTCGAAGCAACTGGAAATCTAGTGGTACCGAGATATGCATTCACAATGGAAAGAAATGCTGGATCTGGTATTATCATTTCAGATACACCAGTCCACGATTGCAATACAACTTGTCAGACACCCGAGGGTGCTATAAACACCAGCCTCCCATTTCAGAATATACATCCGATCACAATTGGAAAATGTCCAAAGTATGTAAAAAGCACAAAATTGAGACTGGCCACAGGATTGAGGAATGTCCCGTCTATTCAATCTAGAGGCCTATTCGGGGCCATTGCCGGCTTCATTGAAGGAGGGTGGACAGGGATGGTAGATGGATGGTACGGTTATCACCATCAAAACGAGCAGGGGTCAGGATATGCAGCCGACCTGAAGAGCACACAAAATGCCATTGACAAGATTACTAACAAAGTAAATTCTGTTATTGAAAAGATGAATACACAGTTCACAGCAGTGGGTAAAGAGTTCAACCACCTGGAAAAAAGAATAGAGAATTTAAATAAAAAAGTTGATGATGGTTTCCTGGACATTTGGACTTACAATGCCGAACTGTTGGTTCTATTGGAAAATGAAAGAACTTTGGACTACCACGATTCAAATGTGAAGAACTTGTATGAAAAGGTAAGAAACCAGTTAAAAAACAATGCCAAGGAAATTGGAAACGGCTGCTTTGAATTTTACCACAAATGCGATAACACGTGCATGGAAAGTGTCAAAAATGGGACTTATGACTACCCAAAATACTCAGAGGAAGCAAAATTAAACAGAGAAAAAATAGGTGGGGTAAAGCTGGAATCAACAAGGATTTACCAGATTTTGGCGATCTATTCAACTGTCGCCAGTTCATTGGTACTGGTAGTCTCCCTGGGGGCAATCAGCTTCTGGATGTGCTCTAATGGGTCTCTACAGTGTAGAATATGTATT
>2014.07_STRAIN_A/swine/Nebraska/A01491382/2014_HOST_Swine_SUBTYPE_H1N1_n3
ATGAAGGCAATACTAGTAGTTCTGCTATATACATTTGCAACCGCAAATGCAGACACATTATGTATAGGTTATCATGCGAACAATTCAACAGACACTGTAGACACAGTACTAGAAAAGAATGTAACAGTAACACACTCTGTTAACCTTCTAGAAGACAAGCATAACGGGAAACTATGCAAACTAAGAGGGGTAGCCCCATTGCATTTGGGTAAATGTAACATTGCTGGCTGGATCCTGGGAAATCCAGAGTGTGAATCACTCTCCACAGCAAGTTCATGGTCCTACATTGTGGAAACATCTAGTTCAGACAATGGAACGTGTTACCCAGGAGATTTCATCAATTATGAGGAGCTAAGAGAGCAATTGAGCTCAGTGTCATCATTTGAAAGGTTTGAGATATTCCCCAAGACAAGTTCATGGCCCAATCATGACTCGAACGGTGTAACGGCAGCATGTCCTCACGCTGGAGCAAAAAGCTTCTACAAAAATTTAATATGGCTAGTTAAAAAAGGAAATTCATACCCAAAGCTCAGCCAATCCTACATTAATGATAAAGGGAAAGAAGTCCTCGTGCTGTGGGGCATTCACCACCCATCTACTACTGCTGACCAACAAAGTCTCTATCAGAATGCAGATGCATATGTTTTTGTGGGGACATCAAGATACAGCAAGAAGTTCAAGCCGGAAATAGCAATAAGACCCAAAGTGAGGGATCAAGAAGGGAGAATGAACTACTACTGGACACTAGTAGAGCCGGGAGACAAAATAACATTCGAAGCAACTGGAAATCTAGTGGTACCGAGATATGCATTCACAATGGAAAGAAATGCTGGATCTGGTATTATCATTTCAGATACACCAGTCCACGATTGCAATACAACTTGTCAGACACCCGAGGGTGCTATAAACACCAGCCTCCCATTTCAGAATATACATCCGATCACAATTGGAAAATGTCCAAAGTATGTAAAAAGCACAAAATTGAGACTGGCCACAGGATTGAGGAATGTCCCGTCTATTCAATCTAGAGGCCTATTCGGGGCCATTGCCGGCTTCATTGAAGGGGGGTGGACAGGGATGGTAGATGGATGGTACGGTTATCACCATCAAAATGAGCAGGGGTCAGGATATGCAGCCGACCTGAAGAGCACACAAAATGCCATTGACAAGATTACTAACAAAGTAAATTCTGTTATTGAAAAGATGAATACACAGTTCACAGCAGTGGGTAAAGAGTTCAACCACCTGGAAAAAAGAATAGAGAATTTAAATAAAAAAGTTGATGATGGTTTCCTGGACATTTGGACTTACAATGCCGAACTGTTGGTTCTATTGGAAAATGAAAGAACTTTGGACTACCACGATTCAAATGTGAAGAACTTGTATGAAAAGGTAAGAAACCAGTTAAAAAACAATGCCAAGGAAATTGGAAACGGCTGCTTTGAATTTTACCACAAATGCGATAACACGTGCATGGAAAGTGTCAAAAATGGGACTTATGACTACCCAAAATACTCAGAGGAGGCAAAATTAAACAGAGAAAAAATAGATGGGGTAAAACTGGAATCAACAAGGGTTTACCAGATTTTGGCGATCTATTCAACTGTCGCCAGTTCATTGGTACTGGTAGTCTCCCTGGGGGCAATCAGCTTCTGGATGTGCTCTAATGGGTCTCTACAGTGTAGAATATGTATT
>1933.29_STRAIN_A/UnitedKingdom/1/1933_HOST_Human_SUBTYPE_H1N1_n1
ATGAAGGCAAGACTACTGGTCCTGTTATGTGCACTTGCAGCTACAGATGCAGACACAATATGTATAGGCTACCATGCGAACAACTCAACCGACACTGTTGACACACTACTCGAGAAGAATGTGACAGTGACACATTCTGTTAACCTGCTCGAAGACAGCCACAACGGGAAACTATGTAAATTAAAAGGAATAGCCCCACTACAATTGGGGAAATGTAACATCGCCGGATGGCTCTTGGGAAACCCAGAATGCGACTCACTGCTTCCAGCGAGATCATGGTCCTACATTGTAGAAACACCAAACTCTGAGAATGGAGCATGTTATCCAGGAGATTTCATCGACTATGAGGAACTGAGGGAGCAATTGAGCACAGTATCATCATTAGAAAGATTCGAAATATTTCCCAAGGAAAGTTCATGGCCCAACCACACACTCAAAGGAGTAACAGTATCATGCTCCCATGGGGGAAAAAGCAGTTTTTACAGAAATTTGCTATGGCTGACGAAAACGGGGGACTCATACCCAAAGCTGAACAATTCCTATGTGAACAATAAAGGGAAAGAAGTCCTTGTACTATGGGGTGTTCATCACCCGTCTAGCAGTAATGAGCAACAGAGTCTCTATCATAATGTAAATGCTTATGTCTCTGTAGTGTCTTCAAATTATAACAGGAGATTCACCCCGGAAATAGCTGCAAGACCCAAAGTAAGAGATCAACCTGGGAGGATGAACTATTACTGGACCTTGCTAGAACCCGGAGACACAATATTATTTGAGGCAACTGGTAATCTAATAGCACCATGGTATGCTTTCGCACTGAGTAGAGGGTTTGGGTCCGGCATCATCACCTCAAACGCGTCAATGCATGAGTGTAACACGAAGTGTCAAACACCCCAGGGAGCTATAAACAGCAGTCTCCCTTTCCAGAATATACACCCAGTCACAATAGGAGAGTGCCCAAAATATGTCAGGAGTACCAAATTGAGGATGGTTACAGGACTAAGAAACATCCCATCCATTCAATCCAGAGGTCTATTTGGAGCCATTGCTGGTTTTATTGAGGGGGGATGGACTGGAATGATAGATGGATGGTATGGTTATCATCATCAGAATGAACAGGGATCAGGCTATGCAGCGGATCAAAAAAGCACACAAAATGCCATTAACGGGATTACAAACAAGGTGAACTCTGTTATCGAGAAAATGAACACTCAATTCACAGCTGTGGGTAAAGAATTCAACAACTTAGAAAAAAGGATGGAAAATTTAAATAAAAAAGTTGATGATGGATTTCTGGACATTTGGACATATAATGCAGAATTGTTAGTTCTACTGGAAAATGAAAGGACTTTGGATTTCCATGACTTAAATGTGAAAAATCTGTACGAGAAAGTAAAAAGCCAATTAAAGAATAATGCCAAAGAAATCGGAAATGGGTGTTTTGAGTTCTACCACAAGTGTGACAATGAATGCATGGAAAGTGTAAGAGATGGGACTTATGATTATCCAAAATATTCAGAAGAATCAAAGTTGAACAGGGAAAAGATAGATGGAGTGAAATTGGAATCAATGGGGGTGTATCAGATTCTGGCGATCTACTCAACTGTCGCCAGTTCACTGGTGCTTTTGGTCTCCCTGGGGGCAATCAGTTTCTGGATGTGTTCTAATGGGTCTTTGCAGTGCAGAATATGCATC
>1933.50_STRAIN_A/Wilson-Smith/1933_HOST_Human_SUBTYPE_H1N1_n2
ATGAAGGCAAAACTACTGGTCCTGTTATATGCATTTGTAGCTACAGATGCAGACACAATATGTATAGGCTACCATGCGAACAACTCAACCGACACTGTTGACACAATACTCGAGAAGAATGTGGCAGTGACACATTCTGTTAACCTGCTCGAAGACAGACACAACGGGAAACTATGTAAATTAAAAGGAATAGCCCCACTACAATTGGGGAAATGTAACATCACCGGATGGCTCTTGGGAAATCCAGAATGCGACTCACTGCTTCCAGCGAGATCATGGTCCTACATTGTAGAAACACCAAACTCTGAGAATGGAGCATGTTATCCAGGAGATTTCATCGACTATGAGGAACTGAGGGAGCAATTGAGCTCAGTATCATCATTAGAAAGATTCGAAATATTTCCCAAGGAAAGTTCATGGCCCAACCACACATTCAACGGAGTAACAGCATCATGCTCCCATAGGGGAAAAAGCAGTTTTTACAGAAATTTGATATGGCTGACGAAGAAGGGGGATTCATACCCAAAGCTGACCAATTCCTATGTGAACAATAAAGGGAAAGAAGTCCTTGTACTATGGGGTGTTCATCACCCGTCTAGCAGTGATGAGCAACAGAGTCTCTATAGTAATGGAAATGCTTATGTCTCTGTAGCGTCTTCAAATTATAACAGGAGATTCACCCCGGAAATAGCTGCAAGGCCCAAAGTAAGAGATCAACATGGGAGGATGAACTATTACTGGACCTTGCTAGAACCCGGAGACACAATAATATTTGAGGCAACTGGTAATCTAATAGCACCATGGTATGCTTTCGCACTGAGTAGAGGGTTTGAGTCCGGCATCATCACCTCAAACGCGTCAATGCATGAGTGTAACACGAAGTGTCAAACACCCCAGGGATCTATAAACAGCAATCTCCCTTTCCAGAATATACACCCAGTCACAATAGGAGAGTGCCCAAAATATGTCAGGAGTACCAAATTGAGGATGGTTACAGGACTAAGAAACATCCCATCCATTCAATACAGAGGTCTATTTGGAGCCATTGCTGGTTTTATTGAGGGGGGATGGACTGGAATGATAGATGGATGGTATGGTTATCATCATCAGAATGAACAGGGATCAGGCTATGCAGCGGATCAAAAAAGCACACAGAATGCCATTAACGGGATTACAAACAAGGTGAACTCTGTTATCGAGAAAATGAACACTCAATTCACAGCTGTGGGTAAAGAATTCAACAACTTAGAAAAAAGGATGGAAAATTTAAATAAAAAAGTTGATGATGGGTTTCTGGACATTTGGACATATAATGCAGAATTGTTAGTTCTACTGGAAAATGAAAGAACTTTGGATTTCCATGACTTAAATGTGAAGAATCTGTACGAGAAAGTAAAAAGCCAATTAAAGAATAATGCCAAAGAAATCGGAAATGGGTGTTTTGAGTTCTACCACAAGTGTGACAATGAATGCATGGAAAGTGTAAGAAATGGGACTTATGATTATCCAAAATATTCAGAAGAATCAAAGTTGAACAGGGAAAAGATAGATGGAGTGAAATTGGAATCAATGGGGGTGTATCAGATTCTGGCGATCTACTCAACTGTCGCCAGTTCACTGGTGCTTTTGGTCTCCCTGGGGGCAATCAGTTTCTGGATGTGTTCTAATGGGTCTTTGCAGTGCAGAATATGCATC
>1933.50_STRAIN_A/WS/1933_HOST_Human_SUBTYPE_H1N1_n3
ATGAAGGCAAAACTACTGGTCCTGTTATGTGCACTTGCAGCTACAGATGCAGACACAATATGTATAGGCTACCATGCGAACAACTCAACCGACACTGTTGACACACTACTCGAGAAGAATGTGACAGTGACACATTCTGTTAACCTGCTCGAAGACAGCCACAACGGGAAACTATGTAAATTAAAAGGAATAGCCCCACTACAATTGGGGAAATGTAACATCGCCGGATGGCTCTTGGGAAACCCAGAATGCGACTCACTGCTTCCAGCGAAATCATGGTCCTACATTGTAGAAACACCAAACTCTGAGAATGGAGCATGTTATCCAGGAGATTTCATCGACTATGAGGAACTGAAGGAGCAATTGAGCTCAGTATCATCATTAGAAAGATTCGAAATATTTCCCAAGGAAAGTTCATGGCCCAACCACACACTCAAAGGAGTAACAGCAGCATGCTCCCATAGGGGAAAAAGCAGTTTTTACAGAAATTTGCTATGGCTGACGAAAACGGGGGACTCATACCCAAAGCTGAACAATTCCTATGTGAACAATAAAGGGAAAGAAGTCCTTGTACTATGGGGTGTTCATCACCCGTCTAGCAGTAATGAGCAACAGAGTCTCTATCATAATGTAAATGCTTATGTCTCTGTAGTGTCTTCAAATTATAACAGGAGATTCACCCCGGAAATAGCTGCAAGACCCAAAGTAAGAGATCAACCTGGGAGGATGAACTATTACTGGACCTTGCTAGAACCCGGAGACACAATAATATTTGAGGCAACTGGTAATCTAATAGCACCATGGTATGCTTTCGCACTGAGTAGAGGGTTTGGGTCCGGCATCATCACCTCAAACGCGTCAATGCATGAGTGTAACACGAAGTCTCAAACACCCCAGGGAGCTATAAACAGCAGTCTCCCTTTCCAGAATATACACCCAGTCCCAATAGGAGAGTGCCCAAAATATGTCAGGAGTACCAAATTGAGGATGGTTACAGGACTAAGAAACATCCCATCCATTCAATCCAGAGGTCTATTTGGAGCCATTGCTGGTTTTATTGAGGGGGGATGGACTGGAATGATAGATGGATGGTATGGTTATCATCATCAGAATGAACAGGGATCAGGCTATGCAGCGGATCAAAAAAGCACACAAAATGCCATTAACGGGATTACAAACAAGGTGAACTCTATTATCGAGAAAATGAACACTCAATTCACAGCTGTGAGTAAAGAATTCAACAACTTAGAAAAAAGGATGGAAAATTTAAATAAAAAAGTTGATGATGGATTTCTGGACATTTGGACATATAATGCAGAATTGTTAGTTCTACTGGAAAATGAAAGGACTTTGGATTTCCATGACTCAAATGTGAAGAATCTGTACGAGAAAGTAAAAAGCCAATTAAAGAATAATGCCAAAGAAATCGGAAATGGGTGTTTTGAGTTCTACCACAAGTGTGACAATGAATGCATGGAAAGTGTAAGAAATGGGACTTATGATTATCCAAAATATTCAGAAGAATCAAAGCTGAACAGGGAAAAGATAGATGGAGTGAAATTGGAATCAATGGGGGTGTATCAGATTCTGGCGATCTACTCAACTGTCGCTAGTTCACTGGTGCTTTTGGTCTCCCTGGGGGCAATCAGTTTCTGGATGTGTTCTAATGGGTCTTTGCAGTGCAGAATATGCATC
>1934.50_STRAIN_A/PuertoRico/8-WG/1934_HOST_Human_SUBTYPE_H1N1_n1
ATGAAGGCAAACCTACTGGTCCTGTTATGTGCACTTGCAGCTGCAGATGCAGACACAATATGTATAGGCTACCATGCGAACAATTCAACCGACACTGTTGACACAGTACTCGAGAAGAATGTGACAGTGACACACTCTGTTAACCTGCTCGAAGACAGCCACAACGGAAAACTATGTAGATTAAAAGGAATAGCCCCACTACAATTGGGGAAATGTAACATCGCCGGATGGCTCTTGGGAAACCCAGAATGCGACCCACTGCTTCCAGTGAGATCATGGTCCTACATTGTAGAAACACCAAACTCTGAGAATGGAATATGTTATCCAGGAGATTTCATCGACTATGAGGAGCTGAGGGAGCAATTGAGCTCAGTGTCATCATTCGAAAGATTCGAAATATTTCCCAAAGAAAGCTCATGGCCCAACCACAACACAAACGGAGTAACGGCAGCATGCTCCCATGAGGGGAAAAGCAGTTTTTACAGAAATTTGCTATGGCTGACGGAGAAGGAGGGCTCATACCCAAAGCTGAAAAATTCTTATGTGAACAAAAAAGGGAAAGAAGTCCTTGTACTGTGGGGTATTCATCACCCGCCTAACAGTAAGGAACAACAGAATCTCTATCAGAATGAAAATGCTTATGTCTCTGTAGTGACTTCAAATTATAACAGGAGATTTACCCCGGAAATAGCAGAAAGACCCAAAGTAAGAGATCAAGCTGGGAGGATGAACTATTACTGGACCTTGCTAAAACCCGGAGACACAATAATATTTGAGGCAAATGGAAATCTAATAGCACCAATGTATGCTTTCGCACTGAGTAGAGGCTTTGGGTCCGGCATCATCACCTCAAACGCATCAATGCATGAGTGTAACACGAAGTGTCAAACACCCCTGGGAGCTATAAACAGCAGTCTCCCTTACCAGAATATACACCCAGTCACAATAGGAGAGTGCCCAAAATACGTCAGGAGTGCCAAATTGAGGATGGTTACAGGACTAAGGAACATTCCGTCCATTCAATCCAGAGGTCTATTTGGAGCCATTGCCGGTTTTATTGAAGGGGGATGGACTGGAATGATAGATGGATGGTATGGTTATCATCATCAGAATGAACAGGGATCAGGCTATGCAGCGGATCAAAAAAGCACACAAAATGCCATTAACGGGATTACAAACAAGGTGAACACTGTTATCGAGAAAATGAACATTCAATTCACAGCTGTGGGTAAAGAATTCAACAAATTAGAAAAAAGGATGGAAAATTTAAATAAAAAAGTTGATGATGGATTTCTGGACATTTGGACATATAATGCAGAATTGTTAGTTCTACTGGAAAATGAAAGGACTCTGGATTTCCATGACTCAAATGTGAAGAATCTGTATGAGAAAGTAAAAAGCCAATTAAAGAATAATGCCAAAGAAATCGGAAATGGATGTTTTGAGTTCTACCACAAGTGTGACAATGAATGCATGGAAAGTGTAAGAAATGGGACTTATGATTATCCCAAATATTCAGAAGAGTCAAAGTTGAACAGGGAAAAGGTAGATGGAGTGAAATTGGAATCAATGGGGATCTATCAGATTCTGGCGATCTACTCAACTGTCGCCAGTTCACTGGTGCTTTTGGTCTCCCTGGGGGCAATCAGTTTCTGGATGTGTTCTAATGGATCTTTGCAGTGCAGAATATGCATC
>1934.50_STRAIN_A/PuertoRico/8/34/MountSinai_HOST_Human_SUBTYPE_H1N1_n2
ATGAAGGCAAACCTACTGGTCCTGTTAAGTGCACTTGCAGCTGCAGATGCAGACACAATATGTATAGGCTACCATGCGAACAATTCAACCGACACTGTTGACACAGTACTCGAGAAGAATGTGACAGTGACACACTCTGTTAACCTGCTCGAAGACAGCCACAACGGAAAACTATGTAGATTAAAAGGAATAGCCCCACTACAATTGGGGAAATGTAACATCGCCGGATGGCTCTTGGGAAACCCAGAATGCGACCCACTGCTTCCAGTGAGATCATGGTCCTACATTGTAGAAACACCAAACTCTGAGAATGGAATATGTTATCCAGGAGATTTCATCGACTATGAGGAGCTGAGGGAGCAATTGAGCTCAGTGTCATCATTCGAAAGATTCGAAATATTTCCCAAAGAAAGCTCATGGCCCAACCACAACACAAACGGAGTAACGGCAGCATGCTCCCATGAGGGGAAAAGCAGTTTTTACAGAAATTTGCTATGGCTGACGGAGAAGGAGGGCTCATACCCAAAGCTGAAAAATTCTTATGTGAACAAAAAAGGGAAAGAAGTCCTTGTACTGTGGGGTATTCATCACCCGCCTAACAGTAAGGAACAACAGAATATCTATCAGAATGAAAATGCTTATGTCTCTGTAGTGACTTCAAATTATAACAGGAGATTTACCCCGGAAATAGCAGAAAGACCCAAAGTAAGAGATCAAGCTGGGAGGATGAACTATTACTGGACCTTGCTAAAACCCGGAGACACAATAATATTTGAGGCAAATGGAAATCTAATAGCACCAATGTATGCTTTCGCACTGAGTAGAGGCTTTGGGTCCGGCATCATCACCTCAAACGCATCAATGCATGAGTGTAACACGAAGTGTCAAACACCCCTGGGAGCTATAAACAGCAGTCTCCCTTACCAGAATATACACCCAGTCACAATAGGAGAGTGCCCAAAATACGTCAGGAGTGCCAAATTGAGGATGGTTACAGGACTAAGGAACACTCCGTCCATTCAATCCAGAGGTCTATTTGGAGCCATTGCCGGTTTTATTGAAGGGGGATGGACTGGAATGATAGATGGATGGTATGGTTATCATCATCAGAATGAACAGGGATCAGGCTATGCAGCGGATCAAAAAAGCACACAAAATGCCATTAACGGGATTACAAACAAGGTGAACACTGTTATCGAGAAAATGAACATTCAATTCACAGCTGTGGGTAAAGAATTCAACAAATTAGAAAAAAGGATGGAAAATTTAAATAAAAAAGTTGATGATGGATTTCTGGACATTTGGACATATAATGCAGAATTGTTAGTTCTACTGGAAAATGAAAGGACTCTGGATTTCCATGACTCAAATGTGAAGAATCTGTATGAGAAAGTAAAAAGCCAATTAAAGAATAATGCCAAAGAAATCGGAAATGGATGTTTTGAGTTCTACCACAAGTGTGACAATGAATGCATGGAAAGTGTAAGAAATGGGACTTATGATTATCCCAAATATTCAGAAGAGTCAAAGTTGAACAGGGAAAAGGTAGATGGAGTGAAATTGGAATCAATGGGGATCTATCAGATTCTGGCGATCTACTCAACTGTCGCCAGTTCACTGGTGCTTTTGGTCTCCCTGGGGGCAATCAGTTTCTGGATGTGTTCTAATGGATCTTTGCAGTGCAGAATATGCATC
>1934.50_STRAIN_A/PuertoRico/8/1934_HOST_Human_SUBTYPE_H1N1_n3
ATGAAGGCAAACCTACTGGTCCTGTTATGTGCACTTGCAGCTGCAGATGCAGACACAATATGTATAGGCTACCATGCGAACAATTCAACCGACACTGTTGACACAGTGCTCGAGAAGAATGTGACAGTGACACACTCTGTTAACCTGCTCGAAGACAGCCACAACGGAAAACTATGTAGATTAAAAGGAATAGCCCCACTACAATTGGGGAAATGTAACATCGCCGGATGGCTCTTGGGAAACCCAGAATGCGACCCACTGCTTCCAGTGAGATCATGGTCCTACATTGTAGAAACACCAAACTCTGAGAATGGAATATGTTATCCAGGAGATTTCATCGACTATGAGGAGCTGAGGGAGCAATTGAGCTCAGTGTCATCATTCGAAAGATTCGAAATATTTCCCAAAGAAAGCTCATGGCCCAACCACACAACCAAAGGAGTAACGGCAGCATGCTCCCATGCGGGGAAAAGCAGTTTTTACAGAAATTTGCTATGGCTGACGGAGAAGGAGGGCTCATACCCAAAGCTGAAAAATTCTTATGTGAACAAGAAAGGGAAAGAAGTCCTTGTACTGTGGGGTATTCATCACCCGTCTAACAGTAAGGATCAACAGAATATCTATCAGAATGAAAATGCTTATGTCTCTGTAGTGACTTCAAATTATAACAGGAGATTTACCCCGGAAATAGCAGAAAGACCCAAAGTAAGAGATCAAGCTGGGAGGATGAACTATTACTGGACCTTGCTAAAACCCGGAGACACAATAATATTTGAGGCAAATGGAAATCTAATAGCACCAAGGTATGCTTTCGCACTGAGTAGAGGCTTTGGGTCCGGCATCATCACCTCAAACGCATCAATGCATGAGTGTAACACGAAGTGTCAAACACCCCTGGGAGCTATAAACAGCAGTCTCCCTTTCCAGAATATACACCCAGTCACAATAGGAGAGTGCCCAAAATACGTCAGGAGTGCCAAATTGAGGATGGTTACAGGACTAAGGAACATTCCGTCCATTCAATCCAGAGGTCTATTTGGAGCCATTGCCGGTTTTATTGAAGGGGGATGGACTGGAATGATAGATGGATGGTACGGTTATCATCATCAGAATGAACAGGGATCAGGCTATGCAGCGGATCAAAAAAGCACACAAAATGCCATTAACGGGATTACAAACAAGGTGAACTCTGTTATCGAGAAAATGAACATTCAATTCACAGCTGTGGGTAAAGAATTCAACAAATTAGAAAAAAGGATGGAAAATTTAAATAAAAAAGTTGATGATGGATTTCTGGACATTTGGACATATAATGCAGAATTGTTAGTTCTACTGGAAAATGAAAGGACTCTGGATTTCCATGACTCAAATGTGAAGAATCTGTATGAGAAAGTAAAAAGCCAATTAAAGAATAATGCCAAAGAAATCGGAAATGGATGTTTTGAGTTCTACCACAAGTGTGACAATGAATGCATGGAAAGTGTAAGAAATGGGACTTATGATTATCCCAAATATTCAGAAGAGTCAAAGTTGAACAGGGAAAAGGTAGATGGAGTGAAATTGGAATCAATGGGGATCTATCAGATTCTGGCGATCTACTCAACTGTCGCCAGTTCACTGGTGCTTTTGGTCTCCCTGGGGGCAATCAGTTTCTGGATGTGTTCTAATGGATCTTTGCAGTGCAGAATATGCATC
>1935.50_STRAIN_A/Melbourne/1935_HOST_Human_SUBTYPE_H1N1_n1
ATGAAGGCAAGACTACTGATCCTGTTGTGTGCACTTGCAGCTACAGATGCAGACACAATATGTATAGGCTACCATGCGAACAATTCAACCGACACTGTTGACACAGTACTCGAGAAGAATGTGACAGTGACACACTCTGTTAACCTGCTCGAAGACAGCCACAACGGGAAACTATGTAGATTAAAAGGAATAGCCCCACTACAATTGGGGAAATGTAACATCGCCGGATGGCTCTTGGGAAACCCAGAATGCGACTCATTGCTTCCAGCGAGTTCATGGTCCTACATTGTAGAAACACCAAACTCTAAGAATGGAATATGTTATCCAGGAGATTTCATCGACTATGAGGAACTGAGGGAGCAATTGAGCTCAGTATCATCATTCGAAAGATTCGAAATATTTCCCAAGGAAAGCTCATGGCCCAAACACACAACCAAAGGAGTGACGGCAGCATGCTCCCATGCGGGAAAGAGCAGTTTTTACAGAAATTTGCTATGGCTGACGAAGAAGGAGGACTCATACCCAAAGCTGAGCAATTCCTATGTGAACAAGAAAGGGAAAGAAGTCCTTGTACTATGGGGTGTTCATCACCCGTCTAACAGTAAAGAGCAACAGACTCTCTATCAGAATGAAAATGCTTATGTCTCTGTAGTGTCTTCAAATTATAACAGGAGATTCACCCCGGAAATAGCAGAAAGACCCAAAGTAAGAGATCAAGCTGGGAGGATGAACTATTACTGGACCTTGCTAGAACCCGGAGACACAATAATATTTGAGGCTAATGGAAATCTAATAGCACCATGGTATGCTTTCGCACTGAGTAGAGGCTTTGGGTCCGGCATCATCACCTCAAACGCATCAATGCATGAGTGTAACACGAAGTGTCAAACACCCCAGGGAGCTATAAACAGCAGTCTCCCTTTCCAGAATATACACCCAGTCACAATAGGAGAGTGCCCAAAATACGTCAAGAGTGCCAAATTGAGGATGGTTACAGGACTAAGAAACATCCCATCCATTCAATCCAGAGGTCTATTTGGAGCCATTGCCGGTTTTATTGAAGGGGGATGGACTGGAATGATAGATGGATGGTATGGTTATCATCATCAGAATGAACAGGGATCAGGCTATGCAGCGGATCAAAAAAGCACACAAAATGCCATTAACGGGATTACAAACAAGGTGAACTCTGTTATCGAGAAAATGAACACTCAATTCACTGCTGTGGGTAAAGAATTCAACAACTTAGAAAAAAGGATGGAAAATTTAAATAAAAAAGTTGATGATGGATTCCTGGACATTTGGACGTATAATGCAGAATTGTTAGTTCTACTGGAAAATGAAAGAACTCTGGATTTCCATGACTCAAATGTGAAAAATCTGTATGAGAAAGTAAAAATCCAATTAAAGAATAATGCCAAAGAAATCGGAAATGGGTGTTTTGAGTTCTACCACAAGTGTGACAATGAATGCATGGAAAGTGTGAGAAATGGGACTTATGATTATCCAAAATATTCAAAAGAATCAAAGTTGAACAGGGAAAAGATAGATGGAGTGAAATTGGAACCAATGGGGGTCTATCAGATTCTGGCGATATACTCAACTGTCGCCAGTTCACTGGTGCTTTTGGTCTCCCTGGGGGCAATCAGTTTCTGGATGTGTTCTAATGGGTCTTTGCAGTGCAGAATATGCATC
>1935.50_STRAIN_A/Phila/1935_HOST_Human_SUBTYPE_H1N1_n2
ATGAAGGCAAGACTACTGGTCCTGTTATGTGCACTTGCAGCTGCAGATGCAGACACAATATGTATAGGCTACCATGCGAACAATTCAACCGACACTGTTGACACAGTACTCGAGAAGAATGTGACAGTGACACACTCTGTTAACCTGCTCGAAGACAGCCACAACGGGAAACTATGTAGATTAAAAGGAATACCCCCACTACAATTGGGGAAATGTAACATCGCCGGATGGCTCTTGGGAAACCCAGAATGCGACTCACTGCTTCCAGCGAGATCATGGTCCTACATTGTAGAAACACCAAACTCTGAGAATGGAGCATGTTATCCAGGAGATTTCATCAACTATGAGGAACTGAGGGAGCAATTGAGCTCAGTGTCATCATTTGAAAGATTCGAAATATTTCCCAAGGAAAGCTCATGGCCCAAACACACAACCAAAGGAGTAACGGCGGCATGCTCCCATGCGGGAAAAAGCAGTTTTTACAGAAATTTGCTATGGCTGACGAAGAAGGAGGACTCATACCCAAAGCTGAAAAATTCCTATGTGAACAAGAAAGGGAAAGAAGTCCTTGTACTATGGGGTGTTCATCACCCGTCTAGCAGTAAGGAGCAACAGACTCTCTATCAGAATGAAAATGCTTATGTCTCTGTAGTGTCTTCAAATTATAACAGGAGATTCACCCCGGAAATAGCAGAAAGACCCAAAGTAAGAGATCAAACTGGGAGGATGAACTATTACTGGACCTTGCTAGAACCCGGAGACACAATAATATTTGAGGCAAATGGAAATCTAATAGCACCATGGTATGCTTTCGCACTGAGTAGAGGCTTTGGGTCCGGCATCATCACCTCAAACGCATCAATGCATGAGTGTAACACGAAGTGTCAAACACCCCAGGGAGCTATAAACAGCAGTCTCCCTTTCCAGAATATACACCCAGTCACAATAGGAGAGTGCCCAAAATACGTCAGGAGTGCCAAATTGAGGATGGTTACAGGACTAAGGAACATCCCATCCATTCAATCCAGAGGTCTATTTGGAGCCATTGCCGGGTTTATTGAAGGGGGATGGACTGGAATGATAGATGGATGGTATGGTTATCATCATCAGAATGAACAGGGATCAGGCTATGCAGCAGATCAAAAAAGCACACAAAATGCCATTAACGGGATTACAAACAAGGTGAACTCTGTTATCGAGAAAATGAACACTCAATTCACAGCTGTGGGTAAAGAATTCAACAACTTAGAAAAAAGGATGGAAAATTTAAATAAAAAAGTTGATGATGGATTTCTGGACATTTGGACATATAATGCAGAATTATTAGTTCTACTGGAAAATGAAAGGACTCTGGATTTCCATGACTCAAATGTGAAGAATCTGTATGAGAAAGTAAAAAGCCAATTAAAGAATAATGCCAAAGAAATCGGAAATGGATGTTTTGAGTTCTACCACAAGTGTGACAATGAATGCATGGAAAGTGTAAGAAATGGGACTTATGATTATCCCAAATATTCAGAAGAGTCAAAGTTGAACAGGGAAAAGATAGATGGAGTGAAATTGGAATCAATGGGGGTCTATCAGATTCTGGCGATCTACTCAACTGTCGCCAGTTCACTGGTGCTTTTGGTCTCCCTGGGGGCAATCAGTTTCTGGATGTGTTCTAATGGATCTTTGCAGTGCAGAATATGCATC
>1935.50_STRAIN_A/BH/JY2/1935_HOST_Human_SUBTYPE_H1N1_n3
ATGAAGGCAAGACTACTGGTCCTGTTATGTGCACTTGCAGCTACAGATGCAGACACAATATGTATAGGCTACCATGCGAACAACTCAACCGACACTGTTGACACACTACTCGAGAAGAATGTGACAGTGACACATTCTGTTAACCTGCTCGAAGACAGCCACAACGGGAAACTATGTAAATTAAAAGGAATAGCCCCACTACAATTGGGGAAATGTAACATCGCCGGATGGCTCTTGGGAAACCCAGAATGCGACTCACTGCTTCCAGCGAGATCATGGTCCTACATTGTAGAAACACCAAACTCTGAGAATGGAGCATGTTATCCAGGAGATTTCATCGACTATGAGGAACTGAGGGAGCAATTGAGCTCAGTATCATCATTAGAAAGATTCGAAATATTTCCCAAGGAAAGTTCATGGCCCAACCACACAATCAAAGGAGTAACAGCATCATGCTCCCATAGGGGACAAAGCAGTTTTTACAGAAATTTGCTATGGCTGACGAAGAAGGGGGACTCATACCCAAAGCTGAACAATTCCTATGTGAACAATAAAGGGAAAGAAGTCCTTGTACTATGGGGTGTTCATCACCCGTCTAGCAGTAATGAGCAACAGAGTCTCTATCGTAATGAAAATGCTTATGTCTCTGTAGTGTCTTCAAATTATAACAGGAGATTCACCCCGGAAATAGCTGCAAGACCCAAAGTAAGAGATCAAACTGGGAGGATGAACTATTACTGGACCTTGCTAGAACCCGGAGACACAATAATGTTTGAGGCAACTGGTAATCTAATAGCACCATGGTATGCTTTCGCACTGAGTAGAGGGTTTGGGTCCGGCATCATCACCTCAAACGCGTCAATGCATGAGTGTAACACGAAGTGTCAAACACCCCAGGGAGCTATAAACAGCAGTCTCCCTTTCCAGAATATACACCCAGTCACAATAGGAGAGTGCCCAAAATATGTCAGGAGTACCAAATTGAGGATGGTTACAGGACTAAGAAACATCCCATCCATTCAATCCAGAGGTCTATTTGGAGCCATTGCTGGTTTTATTGAGGGGGGATGGACTGGAATGATAGATGGATGGTATGGTTATCATCATCAGAATGAACAGGGATCAGGCTATGCAGCGGATCAAAAAAGCACACAAAATGCCATTAACGGGATTACAAACAAGGTGAACTCTGTTATCGAGAAAATGAACACTCAATTCACAGCTGTGGGTAAAGAATTCAACAACTTAGAAAAAAGGATGGAAAATTTAAATAAAAAAGTTGATGATGGATTTCTGGACATTTGGACATATAATGCAGAATTGTTAGTTCTACTGGAAAATGAAAGGACTTTGGATTTCCATGACTTAAATGTGAAGAATCTGTACGAGAAAGTAAAAAGCCAATTAAAGAATAATGCCAAAGAAATCGGAAATGGGTGTTTTGAGTTCTACCACAAGTGTGACAATGAATGCATGGAAAGTGTAAGAAATGGGACTTATGATTATCCAAAATATTCAGAAGAATCAAAGTTGAACAGGGAAAAGATAGATGGAGTGAAATTGGAATCAATGGGGGTGTATCAGATTCTGGCGATCTACTCAACTGTCGCCAGTTCACTGGTGCTTTTGGTCTCCCTGGGGGCAATCAGTTTCTGGATGTGTTCTAATGGGTCTTTGCAGTGCAGAATATGCATC
>1936.50_STRAIN_A/Henry/1936_HOST_Human_SUBTYPE_H1N1_n1
ATGAAGGCAAGACTACTGGTCCTGTTATGTGCACTTGCAGCTACAGATGCAGACACAATATGTATAGGCTACCATGCGAACAATTCAACCGACACTGTTGACACAGTACTCGAGAAGAATGTGACAGTGACACACTCTGTTAACCTGCTCGAAGACAGCCACAACGGGAAATTATGTAGATTAAAAGGAATAGCCCCACTACAATTGGGGAAATGTAACATCGCCGGATGGCTCTTGGGAAACCCAGAATGCGACCCACTGCTTCCAGCGAGATCATGGTCCTACATTGTAGAAACACCAAACTCTGAGAATGGAATATGTTATCCAGGAGCTTTCATCGACTATGAGGAACTGAGGGAGCAATTGAGCTCAGTGTCATCATTCGAAAGATTCGAAATATTTCCCAAAGAAAGCTCATGGCCCAACCACAACACAAACGGAGTAACGGCAGCATGCTCCCATGCGGGGAAAAGCAGTTTTTACAGAAATTTGCTATGGCTGACGAAGAAGGGGGGCTCATACCCAAAGCTGAAAAATTCCTATGTGAACAAAAAAGGGAAAGAAGTCCTTGTACTATGGGGTATTCATCACCCGTCTAACAGTAAGGATCAACAGACTCTCTATCAGAATGAAAATGCTTATGTCTCTGTAGTGTCTTCAAATTATAACAGGAGATTCACCCCGGAAATAGCAGAAAGACCCGAAGTAAGAGATCAAGCTGGGAGGATGAACTATTACTGGACCTTGCTAGAACCCGGAGACACAATAATGTTTGAGGCAAATGGAAATCTGGTAGCACCATGGTATGCTTTCGCACTGAGTAGAGGCTTTGGGTCCGGCATCATCACCTCAAACGCATCAATGCATGAGTGTAACACGAAGTGTCAAACACCCCAGGGAGCTATAAACAGCAGTCTCCCTTTCCAGAATATACACCCAGTCACAATAGGAGAGTGCCCAAAATACGTCAGGAGTGCCAAATTGAGGATGGTTACAGGACTAAGGAACATCCCGTCCATTCAATCCAGAGGTCTATTTGGAGCCATTGCCGGTTTTATTGAAGGGGGATGGACTGGAATGATAGATGGATGGTATGGTTATCATCATCAGAATGAACAGGGATCAGGCTATGCAGCGGATCAAAAAAGCACACAAAATGCCATTAACGGGATTACAAACAAGGTGAACTCTGTTATCGAGAAAATGAACACTCAATTCACAGCTGTGGGTAAAGAATTCAACAACTTAGAAAAAAGGATGGAAAATTTAAATAAAAAAGTTGATGATGGATTTCTGGACATTTGGACATATAATGCAGAATTGTTAGTTCTACTGGAAAATGAAAGGACTCTGGATTTCCATGACTCAAATGTGAAGAATCTGTATGAGAAAGTAAAAAGCCAATTAAAGAATAATGCCAAAGAAATCGGAAATGGATGTTTTGAGTTCTACCACAAGTGTGACAATGAATGCATGGAAAGTGTAAGAAATGGGACTTATGATTATCCCAAATATTCAGAAGAGTCAAAATTGAACAGGGAAAAGATAGATGGAGTGAAATTGGAATCAATGGGGGTCTATCAGATTCTGGCGATCTACTCAACTGTCGCCAGTTCACTGGTGCTTTTGGTCTCCCTGGGGGCAATCAGTTTCTGGATGTGTTCTAATGGATCTTTGCAGTGCAGAATATGCATC
>1940.50_STRAIN_A/Hickox/JY2/1940_HOST_Human_SUBTYPE_H1N1_n1
ATGAAAGCAAAACTACTGATCCTGTTATGTGCACTTTCAGCCACAGATGCAGACACAATATGTATAGGCTACCATGCGAACAACTCAACCGACACTGTTGACACAGTACTCGAAAAGAATGTGACAGTGACACACTCTGTAAACCTACTCGAAGACAGCCACAACGGGAAATTATGCAGATTAAAAGGAATAGCCCCACTACAATTGGGGAAATGTAACATTGCCGGATGGATCTTAGGAAACCCAGAATGCGAATCACTGCTTTCTAAGAGATCATGGTCCTACATTGCAGAAACACCAAACTCTGAGAATGGAACATGTTACCCAGGAGATTTCGCCGACTATGAGGAACTGAGGGAGCAATTGAGCTCAGTATCATCATTCGAGAGATTCGAAATATTCCCCAAGGAAAGATCATGGCCCAACCACAACATAAACGGAGTAACGGCAGCATGCTCCCATGCGGGGAAAAGCAGTTTTTACAAAAATTTGCTCTGGCTGACGGAGAAAGATGGCTCATACCCAAATCTGAACAAGTCCTATGTGAACAAGAAAGAGAAAGAAGTCCTTGTACTATGGGGTGTTCATCACCCGTCTAACATAGAGAATCAAAAGACCCTCTATCGGAAAGAAAATGCTTATGTCTCTGTAGTGTCTTCAAATTATAACAGGAGATTCACCCCGGAAATAGCAGAAAGACCCAAAGTAAGAGGTCAAGCAGGGAGAATGAACTATTACTGGACTTTGCTAGAACCCGGAGACACAATAATATTTGAGGCAAATGGAAATCTAATAGCGCCATGGTATGCTTTCGCACTAAGTAGAGGCCTTGGATCAGGAATCATCACCTCAAACGCATCAATGGATGAATGTGACACGAAGTGTCAAACACCCCAGGGAGCTATAAACAGTAGTCTCCCTTTCCAGAATATACACCCATTCACAATAGGAGAGTGCCCAAAATACGTCAGGAGTACCAAATTGAGGATGGTTACAGGACTAAGGAACATCCCATCCATTCAATCCAGAGGTCTGTTTGGAGCCATTGCCGGTTTCATTGAAGGGGGATGGGCTGGAATGATAGATGGATGGTATGGTTACCATCATCAGAATGAACAGGGATCTGGCTATGCTGCGGATCAAAAAAGCACACAAAATGCCATTAACGGGATTACAAATAAGGTAAACTCTGTTATCGAGAAAATGAACACTCAATTCACTGCTGTGGGTAAAGAATTCAACAAATTAGAAAAAAGAATGGAAAACTTAAATAAAAAAGTTGATGATGGATTTCTGGACATTTGGACATATAATGCAGAATTGTTGGTTCTACTGGAAAACGAAAGGACTTTGGATTTCCATGACTCAAATGTGAAGAATCTGTATGAGAAAGTAAAAAACCAATTAAGGAATAATGCCAAAGAAATAGGAAACGGGTGTTTTGAGTTCTACCACAAGTGTAACAATGAATGCATGGAAAGTGTAAAAAATGGAACTTATGATTACCCAAAATATTCAGAGGAATCAAAGTTAAACAGGGAAAAAATTGATGGAGTGAAATTGGAATCAATGGGGGTCTATCAGATTCTGGCGATCTACTCAACTGTCGCCAGTTCACTGGTGCTTCTGGTCTCCCTGGGGGCAATCAGCTTCTGGATGTGTTCTAATGGGTCTTTGCAGTGCAGAATATGCATC
>1942.50_STRAIN_A/Bellamy/JY2/1942_HOST_Human_SUBTYPE_H1N1_n1
ATGAAGGCAAGACTACTGGTCCTGTTATGTGCAATTGCAGCTACAGATGCAGACACAATATGTATAGGCTACCATGCGAACAACTCAACCGACACTGTTGACACAATACTCGAAAAGAATGTGACAGTGACACACTCTGTCAACCTGCTCGAAGACAGCCACAACGGGAAATTATGTAGATTAAAAGGGATAGCCCCACTACAATTGGGGAAATGTAACATTGCCGGATGGATCTTGGGAAATCCAGAATGCGAATCACTGCTTTCAGAGAGATCATGGTCCTACATTGTAGAAACACCAAACTCTGAGAATGGAACATGTTACCCAGGAGATTTCATCGACTATGAGGAACTGAGAGAGCAATTGAGCTCAGTAACATCATTCGAAAGATTCGAAATATTCCCCAAGGAAACCTCATGGCCCAAACACACAACCAAAGGAGTAACGGCAGCATGCTCCCATGCGGGAAAATGCAGTTTTTACAGAAATTTGCTATGGCTGACGGAGAAGGATGGCTCATACCCGAATCTGAATAATTCCTATGTGAACAAGAAAGGGAAAGAAGTCCTTGTACTATGGGGTGTTCATCACCCGTCCAACATAAAGGATCAACAGACCCTCTATCAGAAAGAAAATGCTTATGTCTCTGTAGTGTCTTCAAATTATAACAGGAGATTCACCCCGGAAATAGCAGAAAGACCCAAAGTAAGAGGTCAAGCAGGGAGAATGAACTATTACTGGACCTTGCTAGAACCCGGAGACACAATAATATTTGAGGCAAATGGAAATCTAATAGCGCCATGGTATGCTTTTGCACTGAGTAGAGGCTTTGGGTCAGGCATCATCACCTCAAATGCATCAATGCATGAGTGTAACACGAAGTGTCAAACACCCCAGGGAGCTATAAACAGCAGTCTCCCTTTCCAGAATATACACCCAGTCACAATAGGAGAGTGCCCAAAATATGTCAGGAGTACCAAATTGAGGATGGTTACAGGACTAAGGAACATCCCATCCATTCAATCCAGAGGTCTATTTGGAGCCATTGCCGGTTTCATTGAAGGGGGGTGGACTGGAATGATAGATGGATGGTATGGTTATCATCATCAGAATGAACAGGGATCAGGCTATGCTGCGGATCAAAAAAGCACACAAAATGCCATTAACGGGATTACAAACAAGGTGAACTCTGTTATCGAGAAAATGAACACTCAATTCACAGCTGTGGGTAAAGAATTCAACAACTTAGAAAAAAGGATGGAAAACCTAAATAAAAAAGTTGATGATGGATTTCTGGACATTTGGACATATAATGCAGAATTGTTGGTTCTACTGGAAAATGAAAGGACTCTGGATTTCCATGACTCAAATGTGAAGAATCTGTATGAAAAAGTAAAAAGCCAATTAAGGAATAATGCCAAAGAAATAGGAAACGGGTGTTTTGAGTTCTACCACAAGTGTAACAATGAATGCATGGAAAGTGTAAAAAATGGAACTTATGATTATCCAAAATATTCAGAAGAATCAAAGTTGAACAGGGAAAAAATAGATGGAGTGAAATTGGAATCAATGGGGGTCTATCAGATTTTGGCGATCTACTCAACTGTCGCCAGTTCACTGGTGCTTCTGGTCTCCCTGGGGGCAATCAGCTTCTGGATGTGTTCTAATGGGTCTTTGCAGTGCAGAATATGCATC
>1943.50_STRAIN_A/Weiss/1943_HOST_Human_SUBTYPE_H1N1_n1
ATGAAGGCAAGACTACTGGTCCTGTTATGTGCACTTGCAGCTACAGATGCAGACACAATATGTATAGGCTATCATGCGAACAACTCAACCGATACTGTTGACACAATACTCGAAAAGAATGTGACAGTGACACACTCTGTCAACCTACTCGAAGACAGCCACAACGGGAAATTATGTAGATTAAAAGGAATAGCCCCACTACAATTGGGGAAATGTAACATTGCTGGATGGATCCTGGGAAACCCAGAATGCGAATCACTGCTTTCAGAGAGATCATGGTCCTACATTGTTGAAATACCAAACTCTGAGAATGGAACATGTTACCCAGGAGATTTTACCGACTATGAGGAACTGAGGGAGCAATTGAGCTCTGTATCATCATTCGAAAGATTCGAAATATTCCCCAAGGAAAGCTCATGGCCCAAACACACAGCCAGAGGAGTAACGGCAGCATGCTCCCATGCGGGAAAAAGCAGTTTTTACAGAAATTTGCTATGGCTGACGGAGAAGGATGGCTCATATCCGAATCTGAAAAATTCCTATGTGAACAAGAAAGGGAAAGAAGTCCTTGTACTATGGGGTGTTCATCACCCGTCCAGCATAAAGGAACAACAGACCCTCTATCAGAAAGAAAATGCTTATGTCTCTGTAGTATCTTCAAATTACAACAGGAGATTCACCCCGGAAATAGCAGAAAGACCCAAAGTAAGAGATCAAGCAGGGAGGATGAACTATTACTGGACCTTGCTAGAACCCGGAGACACAATAATATTTGAGGCAAATGGAAATCTAATAGCGCCATGGTATGCTTTCGCACTGAGTAGAGGCTTTGGGTCAGGCATCATCACCTCAAACGCATCGATGCATGAGTGTGACACGAAGTGTCAAACACCCCAGGGAGCTATAAACAGCAGTCTCCCTTTCCAGAATATACACCCAGTCACAATAGGAGAGTGCCCAAAATACGTCAGGAGTACCAAATTGAGGATGGTTACAGGACTACGGAACATCCCATCAATTCAATCCAGAGGTCTATTTGGAGCCATTGCCGGTTTCATTGAAGGGGGATGGACTGGAATGATAGATGGATGGTATGGTTATCATCATCAGAATGAACAGGGATCAGGCTATGCTGCGGATCAAAAAAGCACACAAAATGCCATTAACGGGATTACAAACAAGGTGAACTCTGTTATCGAGAAGATGAACACTCAATTCACAGCTGTGGGTAAAGAATTCAACAACTTAGAAAAAAGGATGGAAAACTTAAACAAAAAAGTTGATGATGGATTTCTGGACATTTGGACATATAATGCAGAATTGTTGATTCTACTGGAAAATGAAAGGACTCTGGATTTCCATGACTCAAATGTGAAGAATCTGTATGAAAAAGTTAAAAGCCAATTAAGGAATAATGCCAAAGAAATAGGAAACGGGTGTTTTGAGTTCTACCACAAGTGTAACAATGAATGCATGGAAAGTGTAAAAAATGGAACTTATGATTATCCAAAATATTCAGAAGAATCAAAGTTGAACAGGGAAAAAATAGATGGAGTGAAATTGGAATCAATGGGGGTCTATCAGATTCTGGCGATCTACTCAACTGTCGCCAGTTCACTGGTGCTTCTAGTCTCCCTGGGGGCAATCAGCTTCTGGATGTGTTCTAATGGGTCTTTGCAGTGCAGAATATGCATC
>1943.50_STRAIN_A/Iowa/1943_HOST_Human_SUBTYPE_H1N1_n2
ATGAAAGCAAGACTACTGGTCCTGTTATGTGCACTTGCAGCTACAGATGCAGACACAATATGTATAGGCTACCATGCAAACAACTCAACCGACACTGTTGACACAGTACTCGAAAAGAATGTGACAGTGACACACTCTGTCAACCTACTCGAAGACAGCCACAACGGGAAATTATGTAGATTAAAAGGAATAGCCCCACTACAATTGGGGAAATGTAACATTGCCGGATGGATCTTGGGAAACCCAGAATGCGAATCACTGCTTTCAGAGAGATCATGGTCCTACATTGTAGAAACACCAAACTCTGAAAATGGAACATGTTACCCAGGAGATTTCATCGACTATGAGGAACTGAGGGAGCAATTGAGCTCAGTATCATCATTCGAAAGATTCGAAATATTCTCCAAGGAAAGCTCATGGCCCAAACACACAACCGGAGGAGTAACGGCAGCATGCTCCCATGCGGGAAAAAGTAGTTTTTACAGAAATTTGCTATGGCTGACGGAGAAGGATGGCTCATACCCGAATCTGAACAATTCCTATGTGAACAAGAAAGGGAAAGAAGTCCTTGTACTATGGGGTGTTCATCACCCGTCTAACATAAAGGATCAACAGACCCTCTATCAGAAAGAAAATGCTTATGTCTCTGTAGTGTCTTCAAACTATAACAGGAGATTCACCCCGGAAATAGCAGAAAGACCCAAAGTAAGAGGTCAAGCAGGGAGGATAAACTATTACTGGACCTTGCTAAAACCCGGAGACACAATAATGTTTGAGGCAAATGGAAATCTAATAGCGCCATGGTATGCTTTCGCACTAAGTAGAGGCTTTGGGTCAGGCATCATCACCTCAAACGCATCGATGCATGAGTGTGACACGAAGTGTCAAACACCCCAGGGAGCTATAAACAGCAGTCTCCCTTTCCAGAATATACACCCAGTCACAATAGGAGAGTGCCCAAAATACGTCAGGAGTACCAAATTGAGGATGGTTACAGGACTAAGGAACATCCCATCCATTCAATCCAGAGGTCTATTTGGAGCCATTGCCGGTTTCATTGAAGGGGGATGGACTGGAATGATAGATGGATGGTATGGTTATCATCATCAGAATGAACAGGGATCAGGCTATGCTGCGGATCAAAAAAGCACACAAAATGCCATTAACGGGATTACAAACAAGGTGAACTCTGTTATCGAGAAAATGAACACTCAATTCACAGCTGTGGGTAAAGAATTCAACAACTTAGAAAAAAGGATGGAAAACTTAAACAAAAAAGTTGATGATGGATTTCTGGACATTTGGACATATAATGCAGAATTGTTGGTTCTACTGGAAAATGAAAGGACTCTGGATTTCCATGACTCAAATGTGAAGAATCTGTATGAAAAAGTAAAAAACCAATTAAGGAATAATGCCAAAGAAATAGGAAACGGATGTTTTGAGTTCTACCACAAGTGTAACAATGAATGCATGGAAAGTGTAAAAAATGGAACTTATGATTATCCAAAATATTCAGAAGAATCAAAGTTGAACAGGGAAAAAATAGATGGAGTGAAATTGGAATCAATGGGGGTCTATCAGATTCTGGCGATCTACTCAACTGCCGCCAGTTCCCTGGTGCTTCTAGTCTCCCTGGGGGCAATCAGCTTCTGGATGTGTTCTAATGGGTCTTTGCAGTGCAGAATATGCATC
>1943.50_STRAIN_A/AA/Marton/1943_HOST_Human_SUBTYPE_H1N1_n3
ATGAAAGCAAGACTACTGGTCCTGTTATGTGCACTTGCAGCTACAGATGCAGACACAATATGTATAGGCTACCATGCAAACAACTCAACCGACACTGTTGACACAGTACTCGAAAAGAATGTGACAGTGACACACTCTGTCAACCTACTCGAAGACAGCCACAACGGGAAATTATGTAGATTAAAAGGAATAGCCCCACTACAATTGGGGAAATGTAACATTGCCGGATGGATCTTGGGAAACCCAGAATGCGAATCACTGCTTTCAGAGAGATCATGGTCCTACATTGTAGAAACACCAAACTCTGAAAATGGAACATGTTACCCAGGAGATTTCATCGACTATGAGGAACTGAGGGAGCAATTGAGCTCAGTATCATCATTCGAAAGATTCGAAATATTCTCCAAGGAAAGCTCATGGCCCAAACACACAACCAGAGGAGTAACGGCAGCATGCTCCCATGCGGGAAAAAGTAGTTTTTACAGAAATTTGCTATGGCTGACGGAGAAGGATGGCTCATACCCGAATCTGAACAATTCCTATGTGAACAAGAAAGGGAAAGAAGTCCTTGTACTATGGGGTGTTCATCACCCGTCTAACATAAAGGATCAACAGACCCTCTATCAGAAAGAAAATGCTTATGTCTCTGTAGTGTCTTCAAACTATAACAGGAGATTCACCCCGGAAATAGCAGAAAGACCCAAAGTAAGAGGTCAAGCAGGGAGGATGAACTATTACTGGACCTTGCTAAAACCCGGAGACACAATAATGTTTGAGGCAAATGGAAATCTAATAGCGCCATGGTATGCTTTCGCACTAAGTAGAGGCTTTGGGTCAGGCATCATCACCTCAAACGCATCGATGCATGAGTGTGACACGAAGTGTCAAACACCCCAGGGAGCTATAAACAGCAGTCTCCCTTTCCAGAATATACACCCAGTCACAATAGGAGAGTGCCCAAAATACGTCAGGAGTACCAAATTGAGGATGGTTACAGGACTAAGGAACATCCCATCCATTCAATCCAGAGGTCTATTTGGAGCCATTGCCGGTTTCATTGAAGGGGGATGGACTGGAATGATAGATGGATGGTATGGTTATCATCATCAGAATGAACAGGGATCAGGCTATGCTGCGGATCAAAAAAGCACACAAAATGCCATTAACGGGATTACAAACAAGGTGAACTCTGTTATCGAGAAAATGAACACTCAATTCACAGCTGTGGGTAAAGAATTCAACAACTTAGAAAAAAGGATGGAAAACTTAAACAAAAAAGTTGATGATGGATTTCTGGACATTTGGACATATAATGCAGAATTGTTGGTTCTACTGGAAAATGAAAGGACTCTGGATTTCCATGACTCAAATGTGAAGAATCTGTATGAAAAAGTAAAAAACCAATTAAGGAATAATGCCAAAGAAATAGGAAACGGATGTTTTGAGTTCTACCACAAGTGTAACAATGAATGCATGGAAAGTGTAAAAAATGGAACTTATGATTATCCAAAATATTCAGAAGAATCAAAGTTGAACAGGGAAAAAATAGATGGAGTGAAATTGGAATCAATGGGGGTCTATCAGATTCTGGCGATCTACTCAACTGTCGCCAGTTCACTGGTGCTTCTGGTCTCCCTGGGGGCAATCAGCTTCTGGATGTGTTCTAATGGGTCTTTGCAGTGCAGAATATGCATC
>1945.50_STRAIN_A/AA/Huston/1945_HOST_Human_SUBTYPE_H1N1_n1
ATGAAGGCAAGACTACTGGTCCTGTTATGTGCACTTGCAGCTACAGATGCAGACACAATATGTATAGGCTACCATGCGAACAACTCAACCGATACTGTTGACACAGTACTCGAAAAGAATGTGACAGTGACACACTCTGTCAACCTACTCGAAGACAGCCACAACGGGAAATTATGTAGATTAAAAGGAATAGCCCCACTACAATTGAGGAAATGTAACATTGCTGGATGGATCCTGGGAAACCCAGAATGCGAATCACTGCTTTCAGAGAGATCATGGTCCTACATTGTTGAAACACCAAACTCTGAGAATGGAACATGTTACCCAGGAGATTTTACCAACTATGAGGAACTGAGGGAGCAATTGAGCTCTGTATCATCATTCGAAAGATTCGAAATATTCCCCAAGGAAAGCTCATGGCCCAAACACACAACCAGAGGAGTAACGGCAGCATGCTCCCATGCGGGAAAAAGCAGTTTTTACAGAAATTTGCTATGGCTGACGGAGAAGGATGGCTCATATCCGAATCTGAACAATTCCTATGTGAACAAGAAAGGGAAAGAAGTCCTTGTACTATGGGGTGTTCATCACCCGTCCAACATAAAGGATCAACAGACCCTCTATCAGAAAGAAAATGCTTATGTCTCTGTAGTGTCTTCAAACTATAACAGGAGATTCACCCCGGAAATAGCAGAAAGACCCAAAGTAAGAGGTCAAGCAGGGAGGATGAACTATTACTGGACCTTGCTAAAACCCGGAGACACAATAATGTTTGAGGCAAATGGAAATCTAATAGCGCCATGGTATGCTTTCGCACTAAGTAGAGGCTTTGGGTCAGGCATCATCACCTCAAACGCATCGATGCATGAGTGTGACACGAAGTGTCAAACACCCCAGGGAGCTATAAACAGCAGTCTCCCTTTCCAGAATATCCACCCAGTCACAATAGGAGAGTGCCCAAAATACGTCAGGAGTACCAAATTGAGGATGGTTACAGGACTACGGAACATCCCATCCATTCAATCCAGAGGTCTATTTGGAGCCATTGCCGGTTTCATTGAAGGGGGATGGACTGGAATGATAGATGGATGGTATGGTTATCATCATCAGAATGAACAGGGATCAGGCTATGCTGCGGATCAAAAAAGCACACAAAATGCCATTAACGGGATTACAAACAAGGTGAACTCTGTTATCGAGAAGATGAACACTCAATTCACTGCTGTGGGTAAAGAATTCAACAACTTAGAAAAAAGGATGGAAAACTTAAACAAAAAAGTTGATGATGGATTTCTGGACATTTGGACATATAATGCAGAATTGTTGATTCTACTGGAAAATGAAAGGACTCTGGATTTCCATGACTCAAATGTGAAGAATCTGTATGAAAAAGTTAAAAGCCAATTAAGGAATAATGCCAAAGAAATAGGAAACGGGTGTTTTGAGTTCTACCACAAGTGTAACAATGAATGCATGGAAAGTGTAAAAAATGGAACTTATGATTATCCAAAATATTCAGAAGAATCAAAGTTGAACAGGGAAAAAATAGATGGAGTGAAATTGGAATCAATGGGGGTCTATCAGATTCTGGCGATCTACTCAACTGTCGCCAGTTCACTGGTGCTTCTAGTCTCCCTGGGGGCAATCAGCTTCTGGATGTGTTCTAATGGGTCTTTGCAGTGCAGAATATGCATC
>1946.50_STRAIN_A/Cameron/JY2/1946_HOST_Human_SUBTYPE_H1N1_n1
ATGAAAGCAAAACTACTGATCCTGTTATGTGCACTTTCAGCCACAGATGCAGACACAATATGTATAGGCTACCATGCGAACAACTCAACCGACACTGTTGACACAGTACTCGAAAAGAATGTGACAGTGACACACTCTGTAAACCTACTCGAAGACAGCCACAACGGGAAATTATGCAGATTAAAAGGAATAGCCCCACTACAATTGGGGAAATGTAACATTGCCGGATGGATCTTAGGAAACCCAGAATGCGAATCACTGCTTTCTAAGAGATCATGGTCCTACATTGCAGAAACACCAAACTCTGAGAATGGAACATGTTACCCAGGAGATTTCGCCGACTATGAGGAACTGAGGGAGCAATTGAGCTCAGTATCATCATTCGAGAGATTCGAAATATTCCCCAAGGAAAGATCATGGCCCAAACACAACATAAACGGAGTAACGGCAGCATGCTCCCATGCGGGGAAAAGCAGTTTTTACAAAAATTTGCTCTGGCTGACGGAGAAAGATGGCTCATACCCAAATCTGAACAAGTCCTATGTGAACAAGAAAGAGAAAGAAGTCCTTGTACTATGGGGTGTTCATCACCCGTCTAACATAGAGGATCAAAAGACCCTCTATCGGAAAGAAAATGCTTATGTCTCTGTAGTGTCTTCAAATTATAACAGGAGATTCACCCCGGAAATAGCAGAAAGACCCAAAGTAAGAGGTCAAGCAGGGAGAATGAACTATTACTGGACTTTGCTAGAACCCGGAGACACAATAATATTTGAGGCAAATGGAAATCTAATAGCGCCATGGTATGCTTTCGCACTAAGTAGAGGCCTTGGATCAGGAATCATCACCTCAAACGCATCAATGGATGAATGTGACACGAAGTGTCAAACACCCCAGGGAGCTATAAACAGTAGTCTCCCTTTCCAGAATATACACCCATTCACAATAGGAGAGTGCCCAAAATACGTCAGGAGTACCAAATTGAGGATGGTTACAGGACTAAGGAACATCCCATCCATTCAATCCAGAGGTCTGTTTGGAGCCATTGCCGGTTTCATTGAAGGGGGATGGACTGGAATGATAGATGGATGGTATGGTTACCATCATCAGAATGAACAGGGATCTGGCTATGCTGCGGATCAAAAAAGCACACAAAATGCCATTAACGGGATTACAAATAAGGTAAACTCTGTTATCGAGAAAATGAACACTCAATTCACTGCTGTGGGTAAAGAATTCAACAAATTAGAAAAAAGAATGGAAAACTTAAATAAAAAAGTTGATGATGGATTTCTGGACATTTGGACATATAATGCAGAATTGTTGGTTCTACTGGAAAACGAAAGGACTTTGGATTTCCATGACTCAAATGTGAAGAATCTGTATGAGAAAGTAAAAAACCAATTAAGGAATAATGCCAAAGAAATAGGAAACGGGTGTTTTGAGTTCTACCACAAGTGTAACAATGAATGCATGGAAAGTGTAAAAAATGGAACTTATGATTACCCAAAATATTCAGAGGAATCAAAGTTAAACAGGGAAAAAATTGATGGAGTGAAATTGGAATCAATGGGGGTCTATCAGATTCTGGCGATCTACTCAACTGTCGCCAGTTCACTGGTGCTTCTGGTCTCCCTGGGGGCAATCAGCTTCTGGATGTGTTCTAATGGGTCTTTGCAGTGCAGAATATGCATC
>1946.50_STRAIN_A/Cameron/1946_HOST_Human_SUBTYPE_H1N1_n2
ATGAAAGCAAAACTACTGATCCTGTTATGTGCACTTTCAGCCACAGATGCAGACACAATATGTATAGGCTACCATGCGAACAACTCAACCGACACTGTTGATACAGTACTCGAAAAGAATGTGACAGTGACACACTCTGTAAACCTACTCGAAGACAGCCACAACGGGAAATTATGCAGATTAAAAGGAATAGCCCCACTACAATTGGGGAAATGTAACATTGCCGGATGGATCTTAGGAAACCCAGAATGCGAATCACTGCTTTCTAAGAGATCATGGTCCTACATTGCAGAAACACCAAACTCTGAGAATGGAGCATGTTATCCAGGAGATTTCGCCGACTATGAGGAACTGAGGGAGCAATTGAGCTCAGTATCATCATTCGAGAGATTCGAAATATTCCCCAAGGGAAGATCATGGCCCGAACACAACATAGACGGAGTAACAGCAGCATGCTCCCATGCGGGGAAAAGCAGTTTTTACAAAAATTTGCTCTGGCTAACGGAGAAAGATGGCTCATACCCAAATCTGAACAAGTCCTATGTGAACAAGAAAGAGAAAGAAGTCCTTATACTATGGGGTGTTCATCACCCGCCTAACATAGAGAATCAAAAGACCCTCTATCGGAAAGAAAATGCTTATGTCTCTGTAGTGTCTTCAAATTATAACAGGAGATTCACCCCGGAAATAGCAGAAAGACCCAAAGTAAGAGGTCAAGCAGGGAGAATAAACTATTACTGGACTTTGCTAGAACCCGGAGACACAATAATATTTGAGGCAAATGGAAATCTAATAGCGCCATGGTATGCTTTCGCACTAAATAGAGGCATTGGGTCAGGAATCATCACCTCAAACGCATCAATGGATGAATGTGACACAAAGTGTCAAACACCCCAGGGAGCTATAAACAGTAGTCTCCCTTTCCAGAATATACACCCATTCACAATAGGAGAGTGCCCAAAATACGTCAGGAGTACCAAATTGAGGATGGTTACAGGACTAAGGAACATCCCATCCATTCAATCCAGAGGTCTGTTTGGAGCCATTGCCGGTTTCATTGAAGGGGGATGGGATGGAATGATAGATGGATGGTATGGTTACCATCATCAGAATGAACAGGGATCTGGCTATGCTGCGGATCAAAAAAGCACACAAAATGCCATTAACGGGATTACAAATAAGGTAAACTCTGTTATCGAGAAAATGAACACTCAATTCACTGCTGTGGGTAAAGAATTCAACAAATTAGAAAAAAGAATGGAAAACTTAAATAAAAAAGTTGATGATGGATTTCTGGACATTTGGACATATAATGCAGAATTGTTGGTTCTACTGGAAAACGAAAGGACTTTGGATTTCCATGACTCAAATGTGAAGAATCTGTATGAGAAAGTAAAAAACCAATTAAGGAATAATGCCAAAGAAATAGGAAACGGGTGTTTTGAGTTCTACCACAAGTGTAACAATGAATGCATGGAAAGTGTAAAAAATGGAACTTATGATTACCCAAAATTTTCAGAGGAATCAAAGTTAAACAGGGAAAAAATTGATGGAGTGAAATTGGAATCAATGGGGGTCTATCAGATTCTGGCGATCTACTCAACTGTCGCCAGTTCACTGGTGCTTCTGGTCTCCCTGGGGGCAATCAGCTTCTGGATGTGTTCTAATGGGTCTTTGCAGTGCAGAATATGCATC
>1947.50_STRAIN_A/FortMonmouth/1/1947_HOST_Human_SUBTYPE_H1N1_n1
ATGAAAGCAAAACTACTGATCCTGTTATGTGCACTTACAGCTACAGATGCAGACACAATATGTATAGGCTACCATGCGAACAACTCAACCGACACTGTTGACACAGTACTCGAAAAGAATGTGACAGTGACACACTCTGTAAACCTACTCGAAGACAGCCACAACGGGAAATTATGCAGATTAAAAGGAATAGCCCCACTACAATTGGGGAAATGTAACATTGCCGGATGGATCTTAGGAAACCCAGAATGCGAATCACTGCTTTCTAAGAGATCATGGTCCTACATTGCAGAAACACCAAACTCTGAGAATGGAGCATGTTACCCAGGAGATTTCGCCGACTATGAGGAACTGAGGGAGCAATTGAGCTCAGTGTCATCATTCGAGAGATTCGAAATATTCCCCAAGGAAAGATCATGGCCCAAACACAACATAAGAGGAGTAACGGCAGCATGCTCCCATGCGGGGAAAAGCAGTTTTTACAAAAATTTGCTCTGGCTGACGGAGACAGATGGCTCATACCCAAAGCTGAGCAAGTCCTATGTGAACAATAAAGAGAAAGAAGTCCTTGTGCTATGGGGTGTTCATCACCCGTCTAACATAGAGGATCAAAAGACCCTCTATCGGAAAGAAAATGCTTATGTCTCTGTAGTGTCTTCAAATTATAACAGGAGATTCACCCCGGAAATAGCAGAAAGACCCAAAGTAAGAGGTCAAGCAGGGAGAATTAACTATTACTGGACTTTGCTAGAACCCGGAGACACAATAATATTTGAGGCAAATGGAAATCTAATAGCGCCATGGTATGCTTTCGCACTGAGTAGAGACTTTGGATCAGGAATCATCACCTCAAACGCATCAATGGATGAATGTGACACGAAGTGTCAAACACCCCAGGGAGCTATAAACAGTAGTCTCCCTTTTCAGAATATACACCCAGTCACAATAGGAGAGTGCCCAAAATACGTCAAGAGTACCAAATTGAGGATGGTTACAGGATTAAGGAACATCCCATCCATTCAATCCAGAGGTCTGTTTGGAGCCATTGCCGGTTTCATTGAGGGGGGATGGACTGGAATGATAGATGGATGGTATGGTTACCATCATCAGAATGAACAGGGATCTGGCTATGCTGCGGATCAAAAAAGCACACAAAATGCAATTAACTGGATTACAAATAAGGTGAACTCTGTTATCGAGAAAATGAACACTCAATTCACAGCTGTGGGTAAAGAATTCAACAAATTAGAAAAAAGAATGGAAAACTTAAATAAAAAAGTTGATGATGGGTTTCTGGACATTTGGACATATAATGCAGAATTGTTGGTTCTACTGGAAAATGAAAGGACTTTGGATTTCCATGACTCAAATGTGAAGAATCTGTATGAGAAAGTAAAAAACCAATTAAGGAATAATGCAAAGGAAATAGGAAACGGGTGTTTTGAGTTCTACCACAAGTGTAACAATGAATGCATGGAAAGTGTAAAAAATGGAACTTATGATTACCCAAAATATTCAGAGGAATCAAAGTTAAACAGGGAAAAAATTGATGGAGTGAAATTGGAATCAATGGGGGTCTATCAGATTCTGGCGATCTACTCAACTGTCGCCAGTTCACTGGTGCTTCTGGTCTCCCTGGGGGCAATCAGCTTCTGGATGTGTTCTAATGGGTCTTTGCAATGCAGAATATGCATC
>1947.50_STRAIN_A/USA/L3/1947_HOST_Human_SUBTYPE_H1N1_n2
ATGAAAGCAAAACTACTGATCCTGTTATGTGCACTTTCAGCTACAGATGCAGACACAATATGTATAGGCTACCATGCGAACAACTCAACCGACACTGTTGACACAGTACTCGAAAAGAATGTGACAGTGACACACTCTGTAAACTTACTCGAAGACAGCCACAATGGGAAATTATGCAGATTGAAAGGAAAAGCCCCACTACAATTGGGGAACTGTAACATTGCCGGATGGGTCTTAGGAAACCCAGAATGCGAATCATTGCTTTCCAATAGATCATGGTCCTACATTGCAGAAACGCCAAACTCTGAGAATGGAACATGTTACCCAGGAGATTTCGCCGACTATGAGGAACTGAGGGAGCAATTGAGCTCAGTATCATCATTCGAGAGATTCGAAATATTCCCCAAGGAAAGATCATGGCCCAAACACACAATCAGAGGAGTGACGGCAGCATGCTCCCATGCGAGGAAAAGCAGTTTTTACAAAAATTTGGTCTGGCTGACGGAGGCAAATGGCTCATACCCAAATCTGAGCAGGTCCTATGTGAACAATAAAGAGAAAGAAGTCCTTGTGCTATGGGGTGTTCATCACCCGTCTAACATAGAGGAACAAAGGACCCTCTATCGGAAAGACAATGCTTATGTCTCTGTAGTGTCTTCAAATTATAACAGGAGATTCACCCCAGAAATAGCAAAAAGGCCCAAAGTAAGAGATCAACCAGGGAGAATGAACTATTACTGGACTTTGCTAGAACCCGGAGACACAATAATATTTGAGGCAACTGGAAATCTAATAGCACCATGGTATGCTTTCGCACTGAGCAGAGGCCCTGGATCAGGAATCATCACCTCAAACGCACCAATGGATGAATGTGACACGAAGTGTCAAACACCCCAGGGAGCTATAAACAGTAGTCTCCCTTTTCAGAATATACACCCTGTCACAATAGGAGAGTGCCCAAAATACGTCAGGAGTACAAAATTGAGGATGGTTACAGGACTAAGGAACATCCCATCCATTCAATCCAGGGGTCTGTTTGGAGCCATTGCCGGTTTCATTGAAGGGGGATGGACTGGGATGATGGATGGATGGTATGGTTACCATCATCAGAATGAACAGGGATCTGGCTATGCTGCGGATCAAAAAAGCACACAAAATGCCATTAACGGGATTACAAATAAGGTGAACTCTGTTATCGAGAAAATGAACACTCAATTCACAGCTGTGGGTAAAGAATTCAACAAATTAGAAAAAAGAATGGAAAACTTAAATAAAAAGGTTGATGATGGATTTCTGGATATTTGGACATATAATGCAGAATTGTTGGTTCTACTGGAAAATGAAAGGACTTTGGATTTTCATGACTCAAATGTGAAGAATCTGTATGAGAAAGTAAAAAACCAATTAAGGAATAATGCAAAGGAACTAGGAAACGGGTGTTTTGAGTTTTACCACAAGTGTGACAATGAATGCATGGAAAGCGTAAAAAATGGAACTTATGATTACCCAAAATATTCAGAGGAATCAAAATTAAACAGGGAAAAGATTGATGGAGTGAAATTGGAATCAATGGGGGTCTATCGGATTCTGGCGATCTACTCAACTGTCGCCAGTTCACTGGTGCTTCTGGTCTCCCTGGGGGCAATCAGCTTCTGGATGTGTTCTAATGGGTCTTTACAGTGCAGAATATGCATC
>1947.50_STRAIN_A/FortMonmouth/1/1947_HOST_Human_SUBTYPE_H1N1_n3
ATGAAAGCAAAACTACTGATCCTGTTATGTGCACTTTCAGCTACAGATGCAGACACAATATGTATAGGCTACCATGCGAACAACTCAACCGACACTGTTGACACAGTACTCGAAAAGAATGTGACAGTGACACACTCTGTAAACCTACTCGAAGACAGCCACAACGGGAAATTATGCAGATTAAAAGGAATAGCCCCACTACAATTGGGGAAATGTAACATTGCCGGATGGATCTTAGGAAACCCAGAATGCGAATCACTGCTTTCTAAGAGATCATGGTCCTACATTGCAGAAACACCAAACTCTGAGAATGGAACATGTTACCCAGGAGATTTCGCCGACTATGAGGAACTGAGGGAGCAATTGAGCTCAGTGTCATCATTCGAGAGATTCGAAATATTCCCCAAGGAAAGATCATGGCCCAAACACAACATAAGAGGAGTAACGGCAGCATGCTCCCATGCGGGGAAAAGCAGTTTTTACAAAAATTTGCTCTGGCTGACGGAGACAAATGGCTCATACCCAAAGCTGAGCAAGTCCTATGTGAACAATAAAGAGAAAGAAGTCCTTGTGCTATGGGGTGTTCATCACCCGTCTAACATAGAGGATCAAAAGACCCTCTATCGGAAAGAAAATGCTTATGTCTCTGTAGTGTCTTCAAATTATAACAGGAGATTCACCCCGGAAATAGCAGAAAGACCCAAAGTAAGAGGTCAAGCAGGGAGAATGAACTATTACTGGACTTTGCTAGAACCCGGAGACACAATAATATTTGAGGCAAATGGAAATCTAATAGCGCCATGGTATGCTTTCGCACTGAGTAGAGGCTTTGGATCAGGAATCATCACCTCAAACGCATCAATGGATGAATGTGACACGAAGTGTCAAACACCCCAGGGAGCTATAAACAGTAGTCTCCCTTTTCAGAATATACACCCAGTCACAATAGGAGAGTGCCCAAAATACGTCAAGAGTACCAAATTGAGGATGGTTACAGGATTAAGGAACATCCCATCCATTCAATCCAGAGGTCTGTTTGGAGCCATTGCCGGTTTCATTGAGGGGGGATGGACTGGAATGATAGATGGATGGTATGGTTACCATCATCAGAATGAACAGGGATCTGGCTATGCTGCGGATCAAAAAAGCACACAAAATGCAATTAACGGGATTACAAATAAGGTGAACTCTGTTATCGAGAAAATGAACACTCAATTCACAGCTGTGGGTAAAGAATTCAACAAATTAGAAAAAAGAATGGAAAACTTAAATAAAAAAGTTGATGATGGATTTCTGGACATTTGGACATATAATGCAGAATTGTTGGTTCTACTGGAAAATGAAAGGACTTTGGATTTCCATGACTCAAATGTGAAGAATCTGTATGAGAAAGTAAAAAACCAATTAAGGAATAATGCAAAGGAAATAGGAAACGGGTGTTTTGAGTTCTACCACAAGTGTAACAATGAATGCATGGAAAGTGTAAAAAATGGAACTTATGATTACCCAAAATATTCAGAGGAATCAAAGTTAAACAGGGAAAAAATTGATGGAGTGAAATTGGAATCAATGGGGGTCTATCAGATTCTGGCGATCTACTCAACTGTCGCCAGTTCACTGGTGCTTCTGGTCTCCCTGGGGGCAATCAGCTTCTGGATGTGTTCTAATGGGTCTTTGCAATGCAGAATATGCATC
>1948.50_STRAIN_A/Albany/4835/1948_HOST_Human_SUBTYPE_H1N1_n1
ATGAAAGCAAAACTACTGGTCCTGTTATGTGCACTTTCAGCTACAGATGCAGACACAATATGTATAGGCTACCATGCGAACAACTCAACCGACACTGTTGACACAGTACTCGAAAAGAACGTGACAGTGACACACTCTGTCAACCTACTCGAGGACAGCCACAACGGGAAACTATGCAGACTAAAAGGAATAGCCCCACTACAATTGGGGAAATGCAACATTGCCGGATGGATCTTAGGAAACCCAGAATGCGAATCACTGTTTTCTAAGAAATCATGGTCCTACATTGCAGAAACACCAAACTCTGAGAATGGAACATGTTACCCAGGATATTTCGCCGACTATGAGGAACTGAGGGAGCAATTGAGCTCAGTATCATCATTCGAGAGATTCGAAATATTCCCCAAGGAAAGGTCATGGCCCAAACACAACATAAGAGGAGTAACGGCAGCATGCTCCCATAAGGGGAAAAGCAGTTTTTACAGAAATTTGCTATGGCTGACGGAGAAAAATGGCTCGTACCCAAATCTGAACAAGTCCTATGTGAACAATAAAGAGAAAGAAGTCCTTGTACTATGGGGTGTTCATCACCCGTCTAACATAGAGGACCAAAAGACCCTCTATCGGAAAGAAAATGCTTATGTCTCTGTAGTGTCTTCAAATTATAACAGGAGATTCACCCCAGAAATAGCAGAAAGACCCAAAGTAAGAGGTCAAGCAGGGAGAATTAACTACTACTGGACTCTGCTGGAACCCGGGGACACAATAATATTTGAGGCAAATGGAAATCTAATAGCGCCATGGCATGCTTTCGCACTGAGTAGAGGCTTTGGGTCAGGAATCATCACCTCAAACGCATCGATGGATGAATGTGACACGAAGTGTCAAACACCCCAGGGAGCTATAAACAGTAGTCTCCCTTTCCAGAATATACACCCAGTCACAATAGGAGAGTGCCCAAAATACGTCAGGAGTACAAAATTGAGGATGGTTACAGGACTAAGGAACATCCCATCCATTCAATCCAGAGGTCTGTTTGGGGCCATTGCCGGTTTCATTGAAGGGGGATGGACTGGAATGATAGATGGATGGTATGGTTATCATCATCAGAATGAACAGGGATCTGGCTATGCTGCGGATCAAAAAAGCACACAAAATGCCATTAACGGGATTACAAACAAGGTGAACTCTGTTATCGAGAAAATGAACACTCAATTCACAGCTGTGGGTAAAGAATTCAACAAATTAGAAAAAAGGATGGAAAACTTAAATAAAAAAGTTGATGATGGATTTCTGGACATTTGGACATATAATGCAGAATTGTTGGTTCTACTGGAAAATGAAAGGACTTTGGATTTTCATGACTCAAATGTGAAGAATCTGTATGAGAAAGTAAAAAGCCAATTAAAGAATAATGCCAAAGAAATAGGAAACGGATGTTTTGAATTCTACCACAAGTGTAACAATGAATGCATGGAAAGTGTAAAAAATGGAACTTATGATTATCCAAAATATTCAGAGGAATCAAAGTTAAACAGGGAAAAAATTGATGGAGTGAAATTGGAATCAATGGGAGTCTATCAGATTCTGGCGATCTACTCAACTGTCGCCAGTTCACTGGTGCTTCTGGTCTCCCTGGGGGCAATCAGCTTCTGGATGTGTTCTAATGGGTCTTTGCAGTGCAGAATATGCATC
>1949.50_STRAIN_A/Roma/1949_HOST_Human_SUBTYPE_H1N1_n1
ATGAAAGCAAAACTACTGGTCCTGTTATGTGCACTTTCAGCTACAGATGCAGACACAATATGTATAGGCTACCATGCGAACAACTCAACCGACACTGTTGACACAGTACTCGAAAAGAACGTGACAGTGACACACTCTGTCAACCTACTCGAGGACAGTCACAACGGAAAACTATGCAGACTAAAAGGAATAGCCCCACTACAATTGGGGAAATGCAACATTGCCGGATGGATCTTAGGAAACCCAGAATGCGAATCACTGTTTTCTAAGAAATCATGGTCCTACATTGCAGAAACACCAAACTCTGAGAATGGAACATGTTACCCAGGATATTTCGCCGACTATGAGGAACTGAGGGAGCAATTGAGCTCAGTATCATCATTCGAGAGATTCGAAATATTCCCCAAGGAAAGGTCATGGCCCAAACACAACGTAAGAGGAGTAACGGCAGCATGCTCCCATAAGGGGAAAAGCAGTTTTTACAGAAATTTGCTATGGCTGACGGAGAAAGATGGCTCGTACCCAAATCTGAGCAAGTCCTATGTGAACAATAAAGAGAAAGAAGTCCTTGTACTATGGGGTGTTCATCACCCGTCTAACATAGAGGACCAAAAGACCCTCTATCGGAAAGAAAATGCTTATGTCTCTGTAGTGTCTTCAAATTATAACAGGAGATTCACCCCAGAAATAGCAGAAAGACCCAAAGTAAGAGGTCAAGCAGGGAGAATTAACTACTACTGGACTCTGCTGGAACCCGGGGACACAATAATATTTGAGGCAAATGGAAATCTAATAGCGCCATGGCATGCTTTCGCACTGAGTAGAGGCTTTGGGTCAGGAATCATCACCTCAAACGCATCGATGGATGAATGTGACACGAAGTGTCAAACACCCCAGGGAGCTATAAACAGTAGTCTCCCTTTCCAGAATATACACCCAGTCACAATAGGAGAGTGCCCAAAATACGTCAGGAGTACAAAATTGAGGATGGTTACAGGACTAAGGAACATCCCATCCATTCAATCCAGAGGTCTGTTTGGGGCCATTGCCGGTTTCATTGAAGGGGGATGGACTGGAATGATAGATGGATGGTATGGTTATCATCATCAGAATGAACAGGGATCTGGCTATGCTGCGGATCAAAAAAGCACACAAAATGCCATTAACGGGATTACAAACAAGGTGAACTCTGTTATCGAGAAAATGAACACTCAATTCACAGCTGTGGGTAAAGAATTCAACAAATTAGAAAAAAGGATGGAAAACTTAAATAAAAAAGTTGATGATGGATTTCTGGACATTTGGACATATAATGCAGAATTGTTGGTTCTACTGGAAAATGAAAGGACTTTGGATTTTCATGACTCAAATGTGAAGAATCTGTATGAGAAAGTAAAAAGCCAATTAAAGAATAATGCCAAAGAAATAGGAAACGGGTGTTTTGAATTCTACCACAAGTGTAACAATGAATGCATGGAAAGTGTAAAAAATGGAACTTATGATTATCCAAAATATTCAGAGGAATCAAAGTTAAACAGGGAAAAAATTGATGGAGTGAAATTGGAATCAATGGGAGTCTATCAGATTCTGGCGATCTACTCAACTGTCGCCAGTTCACTGGTGCTTTTGGTCTCCCTGGGGGCAATCAGCTTCTGGATGTGTTCTAATGGGTCTTTGCAGTGCAGAATATGCATC
>1949.50_STRAIN_A/Netherlands/002K1/1949_HOST_Human_SUBTYPE_H1N1_n2
ATGAAAGCAAAACTACTGATCCTGTTATGTGCACTTTCAGCTACAGATGCAGACACAATATGTATAGGCTACCATGCGAACAACTCAACCGACACTGTTGACACAGTACTCGAAAAGAATGTGACAGTGACACACTCTGTAAACCTACTCGAAGACAGCCACAACGGGAAATTATGCAGATTAAAAGGAATAGCCCCACTACAATTGGGGAAATGTAACATTGCCGGATGGATCTTAGGAAACCCAGAATGCGAATCACTGCTTTCTAAGAGATCATGGTCCTACATTGCAGAAACACCAAACTCTGAGAATGGAACATGTTACCCAGGAGATTTCGCCGACTATGAGGAACTGAGGGAGCAATTGAGCTCAGTGTCATCATTCGAGAGATTCGAAATATTCCCCAAGGAAAGATCATGGCCCAAACACAACATAAGAGGAGTAACGGCAGCATGCTCCCATGCGGGGAAAAGCAGTTTTTACAAAAATTTGCTCTGGCTGACGGAGACAAAAGGCTCATACCCAAATCTGAGCAAGTCCTATGTGAACAATAAAGAGAAAGAAGTCCTTGTGCTATGGGGTGTTCATCACCCGTCTAACATAGAGGATCAAAAGACCCTCTATCGGAAAGAAAATGCTTATGTCTCTGTAGTGTCTTCAAATTATAACAGGAGATTCACCCCGGAAATAGCAGAAAGACCCAAAGTAAGAGGTCAAGCAGGGAGAATGAACTATTACTGGACTTTGCTAGAACCCGGAGACACAATAATATTTGAGGCAAATGGAAATCTAATAGCGCCATGGTATGCTTTCGCACTGAGTAGAGGCCTTGGATCAGGAATCATCACCTCAAACGCATCAATGGATGAATGTGACACGAAGTGTCAAACACCCCAGGGAGCTATAAACAGTAGTCTCCCTTTTCAGAATATACACCCAGTCACAATAGGAGAGTGCCCAAAATACGTCAAGAGTACCAAATTGAGGATGGTTACAGGATTAAGGAACATCCCATCCATTCAATCCAGAGGTCTGTTTGGAGCCATTGCCGGTTTCATTGAGGGGGGATGGACTGGAATGATAGATGGATGGTATGGTTACCATCATCAGAATGAACAGGGATCTGGCTATGCTGCGGATCAAAAAAGCACACAAAATGCCATTAACGGGATTACAAATAAGGTGAACTCTGTTATCGAGAAAATGAACACTCAATTCACAGCTGTGGGTAAAGAATTCAACAAATTAGAAAAAAGAATGGAAAACTTAAATAAAAAAGTTGATGATGGATTTCTGGACATTTGGACATATAATGCAGAATTGTTGGTTCTACTGGAAAATGAAAGGACTTTGGATTTCCATGACTCAAATGTGAAGAATCTGTATGAGAAAGTAAAAAACCAATTAAGGAATAATGCAAAGGAAATAGGAAACGGGTGTTTTGAGTTCTACCACAAGTGTAACAATGAATGCATGGAAAGTGTAAAAAATGGAACTTATGATTACCCAAAATATTCAGAGGAATCAAAGTTAAACAGGGAAAAAATTGATGGAGTGAAATTGGAATCAATGGGGGTCTATCAGATTCTGGCGATCTACTCAACTGTCGCCAGTTCACTGGTGCTTCTGGTCTCCCTGGGGGCAATCAGCTTCTGGATGTGTTCTAATGGGTCTTTGCAATGCAGAATATGCATC
>1950.50_STRAIN_A/FortWarren/1/1950_HOST_Human_SUBTYPE_H1N1_n1
ATGAAAGCAAAACTACTGATCCTGTTGTGTGCACTTTCAGCTACAGATGCAGACACAATATGTATAGGCTACCATGCGAACAACTCAACCGACACTGTTGACACAGTACTCGAAAAGAATGTGACAGTGACACACTCTGTAAACCTACTCGAAGACAGCCACAATGGGAAATTATGCAGATTAAAAGGAAAAGCCCCACTACAATTGGGGAAATGTAACATTGCCGGATGGGTCTTAGGAAACCCAGAATGCGAATCATTGCTTTCCAATAGATCATGGTCCTACATTGCAGAAACACCAAACTCTGAGAATGGGATATGTTACCCAGGAGATTTCGCCGACTATGAGGAACTGAGGGAGCAATTGAGCTCAGTATCATCATTCGAGAGATTCGAAATATTCCCCAAGGAAAGATCATGGCCCAAACACACAATCAGAGGAGTGACGGCAGCATGCTCCCATGCGGGGAAAAGCAGTTTTTACAAAAATTTGGTCTGGCTGACGGAGGCAAATGGCTCATACCCAGCTCTGAGCACGTCCTATGTGAACAATCAAGAGAAAGAAGTCCTTGTGCTATGGGGTGTTCATCACCCGTCTAACATAGAGGAACAAAGGACCCTCTATCGGAAAGATAATGCTTATGTCTCTGTAGTGTCTTCAAATTATAACAGGAGATTCACCCCAGAAATAGCAAAAAGGCCCAAAGTAAGAGATCAACCAGGGAGAATGAACTATTACTGGACTTTGCTAGAACCCGGAGACACAATAATATTTGAGGCAACTGGAAATCTAATAGCACCATGGTATGCTTTCGCACTGAGTAGAGGCCCTGGATCAGGAATCATCACCTCAAACGCACCAATGGATGAATGTGACACGAAGTGTCAAACACCCCAGGGAGCTATAAACAGTAGTCTCCCTTTTCAGAATATACACCCAGTCACAATAGGAGAGTGCCCAAAATACGTCAGGAGTACAAAATTGAGGATGGTTACAGGACTAAGGAACATCCCATCCATTCAATCCAGGGGTCTGTTTGGAGCCATTGCCGGTTTCATTGAAGGGGGATGGACTGGGATGATGGATGGATGGTATGGTTACCATCATCAGAATGAACAGGGATCTGGCTATGCTGCGGATCAAAAAAGCACACAAAATGCCATTAACGGGATTACAAATAAGGTGAACTCTGTTATCGAGAAAATGAACACTCAATTCACAGCTGTGGGTAAAGAATTCAACAAATTAGAAAAAAGAATGGAAAACTTAAATAAAAAAGTTGATGATGGATTTCTGGATATTTGGACATATAATGCAGAATTGTTGGTTCTACTGGAAAATGAAAGGACTTTGGATTTTCATGACTCAAATGTGAAGAATCTGTATGAGAAAGTAAAAAACCAATTAAGGAATAATGCAAAGGAACTAGGAAACGGGTGTTTTGAGTTCTACCACAAGTGTGACAATGAATGCATGGAAAGTGTAAAAAATGGAACTTATGATTACCCAAAATATTCAGAGGAATCAAAGTTAAACAGGGAAAAGATTGATGGAGTGAAATTGGAATCAATGGGGGTCTATCGGATTCTGGCGATCTACTCAACTGTCGCCAGTTCACTGGTGCTTCTGGTCTCCCTGGGGGCAATCAGCTTCTGGATGTGTTCTAATGGGTCTTTACAGTGCAGAATATGCATC
>1950.50_STRAIN_A/Netherlands/001G1/1950_HOST_Human_SUBTYPE_H1N1_n2
ATGAAAGCAAAACTACTGATCCTGTTATGTGCACTTTCAGCTACAGATGCAGACACAATATGTATAGGCTACCATGCGAACAACTCAACCGACACTGTTGACACAGTACTCGAAAAGAATGTGACAGTGACACACTCTGTAAACCTACTCGAAGACAGCCACAACGGGAAATTATGCAGATTAAAAGGAATAGCCCCACTACAATTGGGGAAATGTAACATTGCCGGATGGATCTTAGGAAACCCAGAATGCGAATCACTGCTTTCTAAGAGATCATGGTCCTACATTGCAGAAACACCAAACTCTGAGAATGGAACATGTTACCCAGGAGATTTCGCCGACTATGAGGAACTGAGGGAGCAATTGAGCTCAGTGTCATCATTCGAGAGATTCGAAATATTCCCCAAGGAAAGATCATGGCCCAAACACAACATAAGAGGAGTAACGGCAGCATGCTCCCATGCGGGGAAAAGCAGTTTTTACAAAAATTTGCTCTGGCTGACGGAGACAAAAGGCTCATACCCAAATCTGAGCAAGTCCTATGTGAACAATAAAGAGAAAGAAGTCCTTGTGCTATGGGGTGTTCATCACCCGTCTAACATAGAGGATCAAAAGACCCTCTATCGGAAAGAAAATGCTTATGTCTCTGTAGTGTCTTCAAATTATAACAGGAGATTCACCCCGGAAATAGCAGAAAGACCCAAAGTAAGAGGTCAAGCAGGGAGAATGAACTATTACTGGACTTTGCTAGAACCCGGAGACACAATAATATTTGAGGCAAATGGAAATCTAATAGCGCCATGGTATGCTTTCGCACTGAGTAGAGGCCTTGGATCAGGAATCATCACCTCAAACGCATCAATGGATGAATGTGACACGAAGTGTCAAACACCCCAGGGAGCTATAAACAGTAGTCTCCCTTTTCAGAATATACACCCAGTCACAATAGGAGAGTGCCCAAAATACGTCAAGAGTACCAAATTGAGGATGGTTACAGGATTAAGGAACATCCCATCCATTCAATCCAGAGGTCTGTTTGGAGCCATTGCCGGTTTCATTGAGGGGGGATGGACTGGAATGATAGATGGATGGTATGGTTACCATCATCAGAATGAACAGGGATCTGGCTATGCTGCGGATCAAAAAAGCACACAAAATGCCATTAACGGGATTACAAATAAGGTGAACTCTGTTATCGAGAAAATGAACACTCAATTCACAGCTGTGGGTAAAGAATTCAACAAATTAGAAAAAAGAATGGAAAACTTAAATAAAAAAGTTGATGATGGATTTCTGGACATTTGGACATATAATGCAGAATTGTTGGTTCTACTGGAAAATGAAAGGACTTTGGATTTCCATGACTCAAATGTGAAGAATCTGTATGAGAAAGTAAAAAACCAATTAAGGAATAATGCAAAGGAAATAGGAAACGGGTGTTTTGAGTTCTACCACAAGTGTAACAATGAATGCATGGAAAGTGTAAAAAATGGAACTTATGATTACCCAAAATATTCAGAGGAATCAAAGTTAAACAGGGAAAAAATTGATGGAGTGAAATTGGAATCAATGGGGGTCTATCAGATTCTGGCGATCTACTCAACTGTCGCCAGTTCACTGGTGCTTCTGGTCTCCCTGGGGGCAATCAGCTTCTGGATGTGTTCTAATGGGTCTTTGCAATGCAGAATATGCATC
>1950.50_STRAIN_A/Albany/4836/1950_HOST_Human_SUBTYPE_H1N1_n3
ATGAAAGCAAAACTACTGGTCCTGTTATGTGCACTTTCAGCTACAGATGCAGACACAATATGTATAGGCTACCATGCGAACAACTCAACCGACACTGTTGACACAGTACTCGAAAAGAACGTGACAGTGACACACTCTGTCAACCTACTCGAGGACAGCCACAACGGGAAACTATGCAGACTAAAAGGAATAGCCCCACTACAATTGGGGAAATGCAACATTGCCGGATGGATCTTAGGAAACCCAGAATGCGAATCACTGTTTTCTAAGAAATCATGGTCCTACATTGCAGAAACACCAAACTCTGAGAATGGAACATGTTACCCAGGATATTTCGCCGACTATGAGGAACTGAGGGAGCAATTGAGCTCAGTATCATCATTCGAGAGATTCGAAATATTCCCCAAGGAAAGGTCATGGCCCAAACACAACATAAGAGGAGTAACGGCAGCATGCTCCCATAAGGGGAAAAGCAGTTTTTACAGAAATTTGCTATGGCTGACGGAGAAAAATGGCTCGTACCCAAATCTGAAAAAGTCCTATGTGAACAATAAAGAGAAAGAAGTCCTTGTACTATGGGGTGTTCATCACCCGTCTAACATAGAGGACCAAAAGACCCTCTATCGGAAAGAAAATGCTTATGTCTCTGTAGTGTCTTCAAATTATAACAAGAGATTCACCCCAGAAATAGCAGAAAGACCCAAAGTAAGAGGTCAAGCAGGGAGAATTAACTACTACTGGACTCTGCTGGAACCCGGAGACACAATAATATTTGAGGCAAATGGAAATCTAATAGCGCCATGGCATGCTTTCGCACTGAGTAGAGGCTTTGGGTCAGGAATCATCACCTCAAACGCATCGATGGATGAATGTGACACGAAGTGTCAAACACCCCAGGGAGCTATAAACAGTAGTCTCCCTTTCCAGAATATACACCCAGTCACAATAGGAGAGTGCCCAAAATACGTCAGGAGTACAAAATTGAGGATGGTTACAGGACTAAGGAACATCCCATCCATTCAATCCAGAGGTCTGTTTGGGGCCATTGCCGGTTTCATTGAAGGGGGATGGACTGGAATGATAGATGGATGGTATGGTTATCATCATCAGAATGAACAGGGATCTGGCTATGCTGCGGATCAAAAAAGCACACAAAATGCCATTAACGGGATTACAAACAAGGTGAACTCTGTTATCGAGAAAATGAACACTCAATTCACAGCTGTGGGTAAAGAATTCAACAAATTAGAAAAAAGGATGGAAAACTTAAATAAAAAAGTTGATGATGGATTTCTGGACATTTGGACATATAATGCAGAATTGTTGGTTCTACTGGAAAATGAAAGGACTTTGGATTTTCATGACTCAAATGTGAAGAATCTGTATGAGAAAGTAAAAAGCCAATTAAAGAATAATGCCAAAGAAATAGGAAACGGGTGTTTTGAATTCTACCACAAGTGTAACAATGAATGCATGGAAAGTGTAAAAAATGGAACTTATGATTATCCAAAATATTCAGAGGAATCAAAGTTAAACAGGGAAAAAATTGATGGAGTGAAATTGGAATCAATGGGAGTCTATCAGATTCTGGCGATCTACTCAACTGTCGCCAGTTCACTGGTGCTTCTGGTCTCCCTGGGGGCAATCAGCTTCTGGATGTGTTCTAATGGGTCTTTGCAGTGCAGAATATGCATC
>1951.50_STRAIN_A/Netherlands/002P1/1951_HOST_Human_SUBTYPE_H1N1_n1
ATGAAAGCAAAACTACTGGTCCTGTTATGTGCACTTTCAGCTACATATGCAGACACAATATGTATAGGCTACCATGCGAACAACTCAACCGACACTGTTGACACAGTACTCGAAAAGAATGTGACAGTGACACACTCTGTAAACCTACTCGAAGACAGCCACAACGGGAAATTATGCAGATTAAAAGGAAAAGCCCCACTACAATTGGGGAAATGTAACATTGCCGGATGGATCTTAGGAAACCCAGAATGCGAATCACTGCTTTCCAAAAGATCATGGTCCTACATTGCAGAAACACCAAACTCTGAGAATGGAACATGTTACCCAGGAGATTTCGCCGACTATGAGGAATTGAGGGAGCAATTGAGCTCAGTATCATCTTTCGAGAGATTCGAAATATTCCCCAAGGAAAGTTCATGGCCCAAACACACAACCAGAGGAGTGACGGCAGCATGCTCCCATGCGAGGAAAAGCAGTTTTTACAAAAATTTGCTCTGGCTGACGGAGGCAAATGGCTCATACCCAAATCTGAGCAAGTCCTATGTGAACAATCAAGAGAAAGAAGTCCTTGTGCTATGGGGTGTTCATCACCCGTCTAACATAGAGGATCAAAGGACCCTCTATCGGAAAGAAAATGCTTATGTCTCTGTAGTGTCTTCAAATTATAACAGGAGATTCACCCCAGAAATAGCAGAAAGGCCCAAAGTAAGAAATCAAGCAGGGAGAATGAACTATTACTGGACTTTGCTAGAACCCGGAGACACAATAATATTTGAGGCAAATGGAAATCTAATAGCACCATGGTATGCTTTCGCACTGAGTAGAGGCCTTGGATCAGGAATCATCACCTCAAACGCATCAATGGATGAATGTGACACGAAGTGTCAAACACCCCAGGGAGCTATAAACAGTAGTCTCCCTTTTCAGAATATACACCCAGTCACAATAGGAGAGTGCCCAAAATACGTAAAGAGTACAAAATTGAGAATGGTTACAGGACTAAGGAACATACCATCCATTCAATCCAGGGGTCTATTTGGAGCCATTGCCGGTTTCATTGAAGGGGGATGGACTGGGATGATGGATGGATGGTATGGTTACCATCATCAGAATGAACAGGGATCTGGCTATGCTGCGGATCAAAAAAGCACACAAAATGCCATTAACGGGATTACAAATAAGGTGAACTCTGTTATCGAGAAAATGAACACTCAATTCACAGCTGTGGGTAAAGAATTCAACAAATTAGAAAAAAGAATGGAAAACTTAAATAAAAAAGTTGATGATGGATTTCTGGATATTTGGACATATAATGCAGAATTGTTAGTTCTACTGGAAAATGAAAGGACTTTGGATTTCCATGACTCAAATGTGAAGAATCTGTATGAGAAAGTAAAAAACCAATTAAGGAATAATGCAAAGGAACTAGGAAACGGGTGTTTTGAGTTCTATCACAAGTGTGACAATGAATGCATGGAAAGTGTAAAAAATGGAACTTATGATTACCCAAAATATTCAGAGGAATCAAAGTTAAACAGGGAAAAGATTGATGGAGTGAAATTGGAATCAATGGGGGTCTATCGGATTCTGGCGATCTACTCAACTGTCGCCAGTTCACTGGTGCTTCTGGTCTCCCTGGGGGCAATCAGCTTCTGGATGTGTTCTAATGGGTCTTTACAGTGCAGAATATGCATC
>1951.50_STRAIN_A/Liverpool/1951_HOST_Human_SUBTYPE_H1N1_n2
ATGAAAGCAAGACTACTGATCCTGTTATGTGCACTTTCAGCTACAGATGCAGACACAATATGTATAGGCTACCATGCGAACAATTCAACCGACACTGTTGACACAGTACTCGAAAAGAATGTGACAGTGACACACTCTGTAAACCTACTCGAAGACAGCCACAACGGGAAATTATGCAGATTAAAAGGAATAGCCCCACTACAATTGGGGAAATGTAACATTGCCGGATGGATCTTGGGAAACCCAGAATGCGAATCATTGCTCTCTAATAGATCATGGTCCTACATTGCAGAAACACCAAACTCTGAGAATGGAACATGTTACCCAGGAGATTTCGCCGACTATGAGGAACTGAGGGAGCAATTGAGCTCAGTATCATCATTCGAGAGATTCGAAATATTCCCCAAGGAAAGATCATGGCCCAAACACAACATAAGAGGAGTAACGGCAGCATGCTCCCACGCGAAGAAAAGCAGTTTTTACAAAAATTTGCTCTGGCTGACGGAGGCAAATGGCTCATACCCAAATCTGATCAAGTCCTATGTGAACAACAAAGAGAAAGAAGTCCTTGTGCTATGGGGTGTTCATCACCCGTCTAACATAGAGGATCAAAGGACCCTCTATCGGAAAGAAAATGCTTATGTCTCTGTGGTGTCTTCAAATTATAACAGGAGATTCACCCCGGAAATAGCAGAAAGACCCAAAGTAAGAGGTCAAGCAGGGAGAATGAACTATTACTGGACTTTGCTAGAACCCGGAGACAAAATAATATTTGAGGCAAATGGAAACCTAATAGCGCCATGGTATGCTTTCGCACTGAGTAGAGGCCTTGGATCAGGAATCATCACCTCAAACGCATCAATGGATGAATGTGACACGAAGTGTCAAACACCCCAGGGAGCTATAAACAGTAGTCTCCCTTTTCAGAACATACACCCAGTCACAATAGGAGAGTGCCCAAAATATGTCAGGAGTACCAAATTGAGGATGGTTACAGGACTAAGGAACATCCCATCCATTCAATCCAGAGGTCTGTTTGGAGCCATTGCCGGTTTCATTGAAGGGGGATGGACTGGAATGGTAGATGGATGGTATGGTTACCATCATCAAAATGAACAGGGATCTGGCTATGCTGCGGATCAAAAAAGCACACAAAATGCCATTAACGGGATTACAAATAAGGTGAACTCTGTTATCGAGAAAATGAACACTCAATTCACAGCTGTGGGTAAAGAATTCAACAAATTGGAAAAAAGAATGGAAAACTTAAATAAAAAAGTTGATGATGGATTTCTGGACATTTGGACATATAATGCAGAATTGTTGGTTCTACTGGAAAATGAAAGGACTTTGGATTTCCATGACTCAAATGTGAAGAATCTGTATGAGAAAGTAAAAAACCAATTGAGAAATAATGCAAAGGAAATAGGAAACGGGTGTTTTGAGTTCTACCACAAGTGTGACAATGAATGCATGGAAAGTGTAAAAAATGGAACTTATGATTACCCAAAGTATTCAGAGGAATCAAAGTTAAACAGGGAAAAAATTGATGGAGTGAAATTGGAATCAATGGGGGTCTATCAGATTCTGGCGATCTACTCAACTGTCGCCAGTTCACTGGTGCTTCTGGTCTCCCTGGGGGCAATCAGCTTCTGGATGTGTTCCAATGGGTCTTTGCAATGCAGAATATGCATC
>1951.50_STRAIN_A/FLW/1951_HOST_Human_SUBTYPE_H1N1_n3
ATGAAAGCAAAACTACTGGTCCTGTTATGTGCACTTTCAGCTACAGATGCAGACACAATATGTATAGGCTACCATGCGAACAACTCAACCGACACTGTTGACACAGTACTCGAAAAGAACGTGACAGTGACACACTCTGTCAACCTACTCGAGGACAGTCACAACGGAAAACTATGCAGACTAAAAGGAATAGCCCCACTACAATTGGGGAAATGCAACATTGCCGGATGGATCTTAGGAAACCCAGAATGCGAATCACTGTTTTCTAAGAAATCATGGTCCTACATTGCAGAAACACCAAACTCTGAGAATGGAACATGTTACCCAGGATTTTTCGCCGATTATGAGGAACTGAGGGAGCAATTGAGCTCAGTATCATCATTCGAGAGATTCGAAATATTCCCCAAGGAAAGGTCATGGCCCAAACACAACGTAAGAGGAGTAACGGCAGCATGCTCCCATAAGGGGAAAAGCAGTTTTTACAGAAATTTGCTATGGCTGACGGAGAAAAATGGCTCGTACCCAAATCTGAGCAAGTCCTATGTGAACAACAAAGAGAAAGAAGTCCTTGTACTATGGGGTGTTCATCACCCGTCTAACATAGAGGACCAAAAGACCATCTATCGGAAAGAAAATGCTTATGTCTCTGTAGTGTCTTCAAATTATAACAGGAGATTCACCCCAGAAATAGCAGAAAGACCCAAAGTAAGAGGTCAAGCAGGGAGAATTAACTACTACTGGACTCTGCTGGAACCTGGGGACACAATAATATTTGAGGCAAATGGAAATCTAATAGCGCCATGGCATGCTTTCGCACTGAGTAGAGGCTTTGGGTCAGGGATCATCACCTCAAACGCATCGATGGATGAATGTGACACGAAGTGTCAAACACCCCAGGGAGCTATAAACAGTAGTCTCCCTTTCCAGAATATACACCCAGTCACAATAGGAGAGTGCCCAAAATACGTCAGGAGTACAAAATTGAGGATGGTTACAGGACTAAGGAACATCCCATCCATTCAATCCAGAGGTCTGTTTGGGGCCATTGCCGGTTTCATTGAAGGGGGATGGACTGGAATGATAGATGGATGGTATGGTTATCATCATCAGAATGAACAGGGATCTGGCTATGCTGCGGATCAAAAAAGCACACAAAATGCCATTGACGGGATTACAAACAAGGTGAACTCTGTCATCGAGAAAATGAACACTCAATTCACAGCTGTGGGTAAAGAATTCAACAAATTAGAAAAAAGGATGGAAAACTTAAATAAAAAAGTTGATGATGGATTTCTGGACATTTGGACATATAATGCAGAATTGTTGGTTCTACTGGAAAATGAAAGGACTTTGGATTTTCATGACTCAAATGTGAAGAATCTGTATGAGAAAGTAAAAAGCCAATTAAAGAATAATGCCAAAGAAATAGGAAACGGGTGTTTTGAATTCTACCACAAGTGTAACAATGAATGCATGGAAAGTGTAAAAAATGGAACTTATGACTATCCAAAATATTCAGAGGAATCAAAGTTAAACAGGGAAAAAATTGATGGAGTAAAGTTGGAATCAATGGGAGTCTATCAGATTCTGGCGATCTACTCAACTGTCGCCAGTTCACTGGTGCTTTTGGTCTCCCTGGGGGCAATCAGCTTCTGGATGTGTTCTAATGGGTCTTTGCAGTGCAGAATATGCATC
>1953.50_STRAIN_A/Netherlands/001R1/1953_HOST_Human_SUBTYPE_H1N1_n1
ATGAAAGCAAAACTACTGATCCTGTTATGTGCACTTTCAGCTACAGATGCAGACACAATATGTATAGGCTACCATGCGAACAACTCAACCGACACTGTTGACACAGTACTCGAAAAGAATGTGACAGTGACACACTCTGTAAACCTACTCGAAGACAGCCACAATGGGAAATTATGCAGATTAAAAGGAAAAGCCCCACTACAATTGGGGAAATGTAACATTGCCGGATGGGTCTTAGGAAACCCAGAATGCGAATCATTGCTTTCCAATAGATCATGGTCCTACATTGCAGAAACACCAAACTCTGAGAATGGGACATGTTACCCAGGAGATTTCGCCGACTATGAGGAACTGAGGGAGCAATTGAGCTCAGTATCATCATTCGAGAGATTCGAAATATTCCCCAAGGAAAGATCATGGCCCAAACACACAACCAGAGGAGTGACGGCAGCATGCTCCCATGCGAGGAAAAGCAGTTTTTACAAAAATTTGGTCTGGCTGACGGAGGCAAATGGCTCATACCCAAATCTGAGCAAGTCCTATGTGAACAATCAAGAGAAAGAAGTCCTTGTGCTATGGGGTGTTCATCACCCGTCTAACATAGAGGATCAAAGAACCCTCTATCGGAAAGATAATGCTTATGTCTCTGTAGTGTCTTCAAATTATAACAGGAGATTCACCCCAGAAATAGCAAAAAGGCCCAAAGTAAGAGATCAACCAGGGAGAATGAACTATTACTGGACTTTGCTAGAACCCGGAGACACAATAATATTTGAGGCAACTGGAAATCTAATAGCACCATGGTATGCTTTCGCACTGAGTAGAGGCCCTGGATCAGGAATCATCACCTCAAACGCACCAATGGATGAATGTGACACGAAGTGTCAAACACCCCAGGGAGCTATAAACAGTAGTCTCCCTTTTCAGAATATACACCCAGTCACAATAGGAGAGTGCCCAAAATACGTCAGGAGTACAAAATTGAGGATGGTTACAGGACTAAGGAACATCCCATCCATCCAATCCAGGGGTCTGTTTGGAGCCATTGCCGGTTTCATTGAAGGGGGATGGACTGGGATGATGGATGGATGGTATGGTTACCATCATCAGAATGAACAGGGATCTGGCTATGCTGCGGATCAAAAAAGCACACAAAATGCCATTAACGGGATTACAAATAAGGTGAACTCTGTTATCGAGAAAATGAACACTCAATTCACAGCTGTGGGTAAAGAATTCAACAAATTAGAAAAAAGAATGGAAAACTTAAATAAAAAAGTTGATGATGGATTTCTGGATATTTGGACATATAATGCAGAATTGTTGGTTCTACTGGAAAATGAAAGGACTTTGGATTTTCATGACTCAAATGTGAAGAATCTGTATGAGAAAGTAAAAAACCAATTAAGGAATAATGCAAAGGAACTAGGAAACGGGTGTTTTGAGTTCTACCACAAGTGTGACAATGAATGCATGGAAAGTGTAAAAAATGGAACTTATGATTACCCAAAATATTCAGAGGAATCAAAGTTAAACAGAGAAAAGATTGATGGAGTGAAATTGGAATCAATGGGGGTCTATCGGATTCTGGCGATCTACTCAACTGTCGCCAGTTCACTGGTGCTTCTGGTCTCCCTGGGGGCAATCAGCTTCTGGATGTGTTCTAATGGGTCTTTACAGTGCAGAATATGCATC
>1954.50_STRAIN_A/Malaysia/1954_HOST_Human_SUBTYPE_H1N1_n1
ATGAAAGCAAGACTACTGATCCTGTTATGTGCACTTTCAGCTACAGATGCAGACACAATATGTATAGGCTACCATGCGAACAATTCAACCGACACTGTTGACACAGTACTCGAAAAGAATGTGACAGTGACACACTCTGTAAACCTACTCGAAGACAGCCACAACGGGAAATTATGCAGATTAAAAGGAATAGCCCCACTACAATTGGGGAAATGTAACATTGCCGGATGGATCTTGGGAAACCCAGAATGCGAATCATTGCTCTCTAATAGATCATGGTCCTACATTGCAGAAACACCAAACTCTGAGAATGGAATATGTTACCCAGGAGATTTCGCCGACTATGAGGAACTGAGGGAGCAATTGAGCTCAGTATCATCATTCGAGAGATTCGAAATATTCCCCAAGGAAAGCTCATGGCCCAAACACAACATAAGAGGAGTAACGGTAGCATGCTCCCACGCGAAGAAAAGCAGTTTTTACAAAAATTTGCTCTGGCTAACGGAGGCAAATGGCTTATACCCAAGTCTGAGCAAGTCCTATGTGAACGACAGAGAGAAAGAAGTCCTTGTGCTATGGGGTGTTCATCACCCGTCTAACATAGAGGATCAAAGGACCCTCTATCGGAAAGAAAATGCTTATGTCTCTGTGGTGTCTTCAAATTATAACAGGAGATTCACCCCGGAAATAGCAGAAAGACCCAAAGTAAGAGGTCAACCAGGGAGAATGAACTATTACTGGACTTTGCTAGAACCCGGAGACAAAATAATATTTGAGGCAAATGGAAACCTAATAGCGCCATGGTATGCTTTCGCACTGAGTAGAGGCCCTGGATCAGGAATCATCACCTCCAACGCATCAATGGATGAATGTGACACGAAGTGTCAAACACCCCAGGGAGCCATAAACAGTAGCCTCCCTTTTCAGAACATACACCCAGTCACAATAGGAGAGTGCCCAAAATATGTCAGGAGTACCAAATTGAGGATGGTTACAGGACTAAGGAACATCCCATCCATTCAATCCAGAGGTCTGTTTGGAGCCATTGCCGGTTTCATTGAAGGGGGATGGACTGGAATGGTGGATGGATGGTATGGTTACCATCATCAGAATGAGCAGGGATCTGGCTATGCTGCGGACCAAAAAAGCACACAAAATGCCATTAACGGGATTACAAATAAGGTGAACTCTGTTATCGAGAAAATGAACACTCAATTCACAGCTGTGGGTAAAGAGTTCAACAAATTGGAAAAAAGAATGGAAAACTTAAATAAAAAAGTTGATGATGGATTTCTGGACATTTGGACATATAATGCAGAATTATTGGTTCTACTGGAAAATGAAAGGACTTTGGATTTCCATGACTCAAATGTGAAGAATCTGTATGAGAAAGTAAAAAACCAATTGAGAAATAATGCAAAGGAAATAGGAAACGGGTGTTTTGAGTTCTACCACAAGTGTGACAATGAATGCATGGAAAGTGTAAAAAATGGAACTTATGATTACCCAAAGTATTCAGAGGAATCAAAGTTAAACAGGGCAAAAATTGATGGAGTAAAACTGGAATCAATGGGGGTCTATCAGATTCTGGCGATCTACTCAACTGTCGCCAGTTCACTGGTGCTTCTGGTCTCCCTGGGGGCAATCAGCTTTTGGATGTGTTCCAATGGGTCTTTGCAATGCAGAATATGCATC
>1954.50_STRAIN_A/Malaya/302/1954_HOST_Human_SUBTYPE_H1N1_n2
ATGAAAGCAAGACTACTGATCCTGTTATGTGCACTTTCAGCTACAGATGCAGACACAATATGTATAGGCTACCATGCGAACAATTCAACCGACACTGTTGACACAGTACTCGAAAAGAATGTGACAGTGACACACTCTGTAAACCTACTCGAAGACAGCCACAACGGGAAATTATGCAGATTAAAAGGAATAGCCCCACTACAATTGGGGAAATGTAACATTGCCGGATGGATCTTGGGAAACCCAGAATGCGAATCATTGCTCTCTAATAGATCATGGTCCTACATTGCAGAAACACCAAACTCTGAGAATGGAATATGTTACCCAGGAGATTTCGCCGACTATGAGGAACTGAGGGAGCAATTGAGCTCAGTATCATCATTCGAGAGATTCGAAATATTCCCCAAGGAAAGCTCATGGCCCAAACACAACATAAGAGGAGTAACGGTAGCATGCTCCCACGCGAAGAAAAGCAGTTTTTACAAAAATTTGCTCTGGCTGACGGAGGCAAATGGCTTATACCCAAGTCTGAGCAAGTCCTATGTGAACGACAGAGAGAAAGAAGTCCTTGTGCTATGGGGTGTTCATCACCCGTCTAACATAGAGGATCAAAGGACCCTCTATCGGAAAGAAAATGCTTATGTCTCTGTGGTGTCTTCAAATTATAACAGGAGATTCACCCCGGAAATAGCAGAAAGACCCAAAGTAAGAGGTCAACCAGGGAGAATGAACTATTACTGGACTTTGCTAGAACCCGGAGACAAAATAATATTTGAGGCAAATGGAAACCTAATAGCGCCATGGTATGCTTTCGCACTGAGTAGAGGCCCTGGATCAGGAATCATCACCTCCAACGCATCAATGGATGAATGTGACACGAAGTGTCAAACACCCCAGGGAGCCATAAACAGTAGCCTCCCTTTTCAGAACATACACCCAGTCACAATAGGAGAGTGCCCAAAATATGTCAGGAGTACCAAATTGAGGATGGTTACAGGACTAAGGAACATCCCATCCATTCAATCCAGAGGTCTGTTTGGAGCCATTGCCGGTTTCATTGAAGGGGGATGGACTGGAATGGTGGATGGATGGTATGGTTACCATCATCAGAATGAGCAGGGATCTGGCTATGCTGCGGACCAAAAAAGCACACAAAATGCCATTAACGGGATTACAAATAAGGTGAACTCTGTTATCGAGAAAATGAACACTCAATTCACAGCTGTGGGTAAAGAGTTCAACAAATTGGAAAAAAGAATGGAAAACTTAAATAAAAAAGTTGATGATGGATTTCTGGACATTTGGACATATAATGCAGAATTATTGGTTCTACTGGAAAATGAAAGGACTTTGGATTTCCATGACTCAAATGTGAAGAATCTGTATGAGAAAGTAAAAAACCAATTGAGAAATAATGCAAAGGAAATAGGAAACGGGTGTTTTGAGTTCTACCACAAGTGTGACAATGAATGCATGGAAAGTGTAAAAAATGGAACTTATGATTACCCAAAGTATTCAGAGGAATCAAAGTTAAACAGGGCAAAAATTGATGGAGTAAAACTGGAATCAATGGGGGTCTATCAGATTCTGGCGATCTACTCAACTGTCGCCAGTTCACTGGTGCTTCTGGTCTCCCTGGGGGCAATCAGCTTTTGGATGTGTTCCAATGGGTCTTTGCAATGCAGAATATGCATC
>1954.50_STRAIN_A/Leningrad/1954/1_HOST_Human_SUBTYPE_H1N1_n3
ATGAAAGCAAAACTACTGGTCCTGTTATGTGCACTTTCAGCTACAGATGCAGACACAATATGTATAGGCTACCATGCGAACAACTCAACCGACACTGTTGACACAGTACTCGAAAAGAACGTGACAGTGACACACTCTGTCAACCTACTTGAGGACAGTCACAACGGAAAACTATGCAGACTAAAAGGAATAGCCCCACTACAATTGGGGAAATGCAGCATTGCCGGATGGATCTTAGGAAACCCAGAATGCGAATCACTGGTTTCTAAGAAATCATGGTCCTACATTGCAGAAACACCAAACTCCGAGAATGGAACATGTTACCCAGGATATTTCGCCGACTATGAGGAATTGAGGGAGCAATTGAGCTCAGTATCATCATTCGAGAGATTCGAAATATTCCCCAAGGAAAGATCATGGCCCAAACACAACGTAAGAGGCGTAACGGCATCATGCTCCCATAAGGGGAAAAGCAGTTTTTACAGAAATTTGCTATGGCTGACGGAGAAAAATGGCTCGTACCCAAATCTGAGCAAGTCCTATGTGAACAACAAAGAGAAAGAAGTCCTTGTACTATGGGGTGTTCATCACCCGTCTAACATAGAGGACCAAAAGACCATCTATCGGAAAGAAAATGCTTATGTCTCTGTAGTGTCTTCAAATTATAACAGGAGATTCACCCCAGAAATAGCAGAAAGACCCAAAGTAAGAGGTCAAGCAGGGAGAATTAACTACTACTGGACTCTGCTGGAACCCGGGGACACAATAATATTTGAGGCAAATGGAAATCTAATAGCGCCATGGCATGCTTTCGCACTGAATAGAGGCTTTGGGTCAGGAATCATCACCTCAAACGCATCGATGGATGAATGTGACACGAAGTGTCAAACACCCCAGGGAGCTATAAACAGTAGTCTTCCTTTCCAGAATATACACCCAGTCACAATAGGGGAGTGCCCAAAATACGTCAGGAGTACAAAATTGAGGATGGTTACAGGACTAAGGAACATCCCATCCATTCAATCCAGAGGTCTGTTTGGAGCCATTGCCGGTTTCATTGAAGGGGGATGGACTGGAATGATAGATGGATGGTATGGTTATCATCATCAGAATGAACAGGGATCTGGCTATGCTGCGGATCAAAAAAGCACACAAAATGCCATTAACGGGATTACAAACAAGGTGAACTCTGTTATCGAGAAAATGAACACTCAATTCACAGCTGTGGGTAAAGAATTCGACGAATTAGAAAAAAGGATGGAAAACTTAAATAAAAAAGTTGATGATGGATTTCTGGACATTTGGACATATAATGCAGAATTGTTGGTTCTACTGGAAAATGAAAGGACTTTGGATTTTCATGACTCAAATGTGAAGAATCTGTATGAGAAAGTAAAAAGCCAATTAAAGAATAATGCCAAAGAAATAGGAAACGGGTGTTTTGAATTCTACCACAAGTGTAACAATGAATGCATGGAAAGTGTAAAAAATGGAACTTATGACTATCCAAAATATTCAGAGGAATCAAAGTTAAACAGGGAAAAAATTGATGGAGTGAAATTGGAATCAATGGGAGTCTATCAGATTCTGGCGATCTACTCAACTGTCGCCAGTTCACTGGTGCTTTTGGTCTCCCTGGGGGCAATCAGCTTCTGGATGTGTTCTAATGGGTCTTTGCAGTGCAGAATATGCATC
>1957.50_STRAIN_A/Denver/1957_HOST_Human_SUBTYPE_H1N1_n1
ATGAAAGCAAAACTACTGATCCTGTTATGTGCACTTTCCGCTACAGATGCAGACACAATATGTATAGGCTACCATGCAAACAATTCAACCGACACTGTTGACACAGTACTCGAGAAGAATGTGACAGTGACACACTCTGTAAACCTACTCGAAGACAGCCACAATGGGAAATTATGCAGATTAAAAGGAAAAGCCCCACTACAATTGGGGAACTGTAACATTGCCGGATGGGTCTTAGGAAACCCAGAATGCGAATCATTGCTCTCCAATAGATCATGGTCCTACATTGCAGAAACACCAAACTCTGAGAATGGGACATGCTACCCAGGGGATTTCGCCGACTATGAGGAACTGAGGGAGCAATTGAGCTCAGTATCATCATTCGAGAGATTCGAAATATTCCCCAAGGAAAGATCATGGCCCAACCACACAACCAGAGGAGTGACGGCAGCATGCCCCCATGCGAGGAAAAGCAGTTTTTACAAAAATTTGGTCTGGCTGACGGAGGCAAATGGCTCATACCCAAATCTGAGCAGGTCCTATGTGAACAATCAAGAGAAAGAAGTCCTTGTGCTATGGGGAGTTCATCACCCGTCTAACATAGAGGAACAAAGGGCACTCTATCGGAAAGATAATGCTTATGTCTCTGTAGTGTCTTCAAATTATAACAGGAGATTCACCCCAGAAATAGCAAAAAGGCCCAAAGTAAGAGATCAATCAGGGAGAATGAACTATTACTGGACTTTGCTAGAACCCGGAGACACAATAATATTTGAGGCAACTGGAAATCTAATAGCACCATGGTATGCTTTCGCACTGAGTAGAGGCCCTGGATCAGGGATAATCACCTCAAACGCACCACTGGATGAATGTGACACAAAGTGTCAAACACCCCAGGGAGCTATAAACAGTAGTCTCCCTTTTCAGAATATACACCCTGTCACAATAGGAGAGTGCCCAAAATACGTCAGGAGTACGAAATTGAGGATGGTTACAGGACTAAGGAACATCCCATCCGTTCAATCCAGGGGTCTGTTTGGAGCCATTGCCGGTTTCATTGAAGGGGGATGGACTGGGATGATGGATGGATGGTATGGTTACCATCATCAGAACGAACAGGGATCTGGCTATGCTGCGGATCAAAAAAGCACACAAAATGCCATTAACGGGATTACAAATAAGGTGAACTCTGTTATCGAGAAAATGAACACTCAATTCACAGCTGTGGGTAAAGAATTCAACAAATTAGAAAAAAGAATGGAAAACTTAAATAAAAAGGTTGATGATGGATTTATGGATATTTGGACATATAATGCAGAATTGTTGGTTCTACTGGAAAATGAAAGGACTTTGGATTTTCATGACTCAAATGTGAAGAATCTGTATGAGAAAGTAAAAAACCAATTAAGGAATAATGCAAAGGAACTAGGAAATGGGTGTTTTGAGTTCTACCACAAGTGTGACAATGAATGCATGGAAAGTGTAAAAAATGGAACTTATGACTACCCAAAATATTCAGAGGAATCAAAATTAAACAGGGAAAAGATTGATGGAGTGAAATTGGAATCAATGGGGGTCTATCGGATTCTGGCGATCTACTCAACTGTCGCCAGTTCACTAGTGCTTCTGGTCTCCCTGGGGGCAATCAGCTTCTGGATGTGTTCTAATGGGTCGTTACAGTGCAGAATATGCATC
>1957.50_STRAIN_A/Kw/1/1957_HOST_Human_SUBTYPE_H1N1_n2
ATGAAAGCAAAACTACTGATCCTGTTATGTGCACTTTCCGCTACAGATGCAGACACAATATGTATAGGCTACCATGCGAACAACTCAACCGACACTGTTGACACAGTACTCGAGAAGAATGTGACAGTGACACACTCTGTAAACCTACTCGAAGACAGCCACAATGGGAAATTATGCAGATTAAAAGGAAAAGCCCCACTACAATTGGGGAACTGTAACATTGCCGGATGGGTCTTAGGAAACCCAGAATGCGAATCATTGCTCTCCAATAGATCATGGTCCTACATTGCAGAAACACCAAACTCTGAGAATGGGACATGCTACCCAGGGGATTTCGCCGACTATGAGGAACTGAGGGAGCAATTGAGCTCAGTATCATCATTCGAGAGATTCGAAATATTCCCCAAGGAAAGATCATGGCCCAACCACACAACCAGAGGAGTGACGGCAGCATGCCCCCATGCGATGAAAAGCAGTTTTTACAAAAATTTGGTCTGGCTGACGGAGGCAAATGGCTCATACCCAAATCTGAGCAGGTCCTATGTGAACAATCAAGAGAAAGAAGTCCTTGTGCTATGGGGAGTTCATCACCCGTCTAACATAGAGGATCAAAGGACCCTCTATCGGAAAGATAATGCTTATGTCTCTGTAGTGTCTTCAAATTATAACAGGAGATTCACCCCAGAAATAGCAAAAAGGCCCAAAGTAAGAGGTCAATCAGGGAGAATTAACTATTACTGGACTTTGCTAGAACCCGGAGACACAATAATATTTGAGGCAACTGGGAATCTAATAGCACCATGGTATGCTTTCGCACTGAGTAGAGGCCCTGGATCAGGGATCATCACCTCAAACGCACCACTGGATGAATGTGACACGAAGTGTCAAACACCCCAGGGAGCTATAAACAGTAGTCTCCCTTTTCAGAATATACACCCTGTCACAATAGGAGAGTGCCCAAAATACGTCAGGAGTACAAAATTGAGGATGGTTACAGGACTAAGGAACATCCCATCCTTTCAATCCAGGGGTCTGTTTGGAGCCATTGCCGGTTTCATTGAAGGGGGATGGACTGGGATGATGGATGGATGGTATGGTTACCATCATCAGAACGAACAGGGATCTGGCTATGCTGCGGATCAAAAAAGCACACAAAATGCCATTAACGGGATTACAAATAAGGTGAACTCTGTTATCGAGAAAATGAACACTCAATTCACAGCTGTGGGTAAAGAATTCAACAAATTAGAAAAAAGAATGGAAAACTTAAATAAAAAGGTTGATGATGGATTTCTGGATATTTGGACATATAATGCAGAATTGTTGGTTCTACTGGAAAATGAAAGGACTTTGGATTTTCATGACTCAAATGTGAAGAATCTGTATGAGAAAGTAAAAAACCAATTAAGGAATAATGCAAAGGAACTAGGAAATGGGTGTTTTGAGTTCTACCACAAGTGTGACAATGAATGCATGGAAAGTGTAAAAAATGGAACTTATGACTACCCAAAATATTCAGAGGAATCAAAATTAAACAGGGAAAAGATTGATGGAGTGAAATTGGAATCAATGGGGGTCTATCGGATTCTGGCGATCTACTCAACTGTCGCCAGTTCACTAGTGCTTCTGGTCTCCCTGGGGGCAATCAGCTTCTGGATGTGTTCTAATGGGTCTTTACAGTGCAGAATATGCATC
>1953.50_STRAIN_A/USSR/90/1977_HOST_Human_SUBTYPE_H1N1_n1
ATGAAAGCAAAACTACTGGTCCTGTTATGTGCACTTTCAGCTACAGATGCAGACACAATATGTATAGGCTACCATGCGAACAACTCAACCGACACTGTTGACACAGTACTCGAAAAGAACGTGACAGTGACACACTCTGTCAACCTACTTGAGGACAGTCACAACGGAAAACTATGCAGACTAAAAGGAATAGCCCCACTACAATTGGGGAAATGCAACATTGCCGGATGGATCTTAGGAAACCCAGAATGCGAATCACTGTTTTCTAAGAAATCATGGTCCTACATTGCAGAAACACCAAACTCCGAGAATGGAACATGTTACCCAGGATATTTCGCCGACTATGAGGAATTGAGGGAGCAATTGAGCTCAGTATCATCATTCGAGAGATTCGAAATATTCCCCAAGGAAAGATCATGGCCCAAACACAACGTAAGAGGCGTAACGGCATCATGCTCCCATAAGGGGAAAAGCAGTTTTTACAGAAATTTGCTATGGCTGACGGAGAAAAATGGCTCGTACCCAAATCTGAGCAAGTCCTATGTGAACAACAAAGAGAAAGAAGTCCTTGTACTATGGGGTGTTCATCACCCGTCTAACATAGAGGACCAAAAGACCATCTATCGGAAAGAAAATGCTTATGTCTCTGTAGTGTCTTCAAATTATAACAGGAGATTCACCCCAGAAATAGCAGAAAGACCCAAAGTAAGAGGTCAAGCAGGGAGAATTAACTACTACTGGACTCTGCTGGAACCCGGGGACACAATAATATTTGAGGCAAATGGAAATCTAATAGCGCCATGGCATGCTTTCGCACTGAATAGAGGCTTTGGGTCAGGAATCATCACCTCAAACGCATCGATGGATGAATGTGACACGAAGTGTCAAACACCCCAGGGAGCTATAAACAGTAGTCTTCCTTTCCAGAATATACACCCAGTCACAATAGGGGAGTGCCCAAAATACGTCAGGAGTACAAAATTGAGGATGGTTACAGGACTAAGGAACATCCCATCCATTCAATCCAGAGGTCTGTTTGGAGCCATTGCCGGTTTCATTGAAGGGGGATGGACTGGAATGATAGATGGATGGTATGGTTATCATCATCAGAATGAACAGGGATCTGGCTATGCTGCGGATCAAAAAAGCACACAAAATGCCATTAACGGGATTACAAACAAGGTGAACTCTGTTATCGAGAAAATGAACACTCAATTCACAGCTGTGGGTAAAGAATTCAACAAATTAGAAAAAAGGATGGAAAACTTAAATAAAAAAGTTGATGATGGATTTCTGGACATTTGGACATATAATGCAGAATTGTTGGTTCTACTGGAAAATGAAAGGACTTTGGATTTTCATGACTCAAATGTGAAGAATCTGTATGAGAAAGTAAAAAGCCAATTAAAGAATAATGCCAAAGAAATAGGAAACGGGTGTTTTGAATTCTACCACAAGTGTAACAATGAATGCATGGAAAGTGTAAAAAATGGAACTTATGACTATCCAAAATATTCAGAGGAATCAAAGTTAAACAGGGAAAAAATTGATGGAGTGAAATTGGAATCAATGGGAGTCTATCAGATTCTGGCGATCTACTCAACTGTCGCCAGTTCACTGGTGCTTTTGGTCTCCCTGGGGGCAATCAGCTTCTGGATGTGTTCTAATGGGTCTTTGCAGTGCAGAATATGCATC
>1953.50_STRAIN_A/USSR/92/1977_HOST_Human_SUBTYPE_H1N1_n2
ATGAAAGCAAAACTACTGGTCCTGTTATGTGCACTTTCAGCTACAGATGCAGACACAATATGTATAGGCTACCATGCGAACAACTCAACCGACACTGTTGACACAGTACTCGAAAAGAACGTGACAGTGACACACTCTGTCAACCTACTTGAGGACAGTCACAACGGAAAACTATGCAGACTAAAAGGAATAGCCCCACTACAATTGGGGAAATGCAGCATTGCCGGATGGATCTTAGGAAACCCAGAATGCGAATCACTGGTTTCTAAGAAATCATGGTCCTACATTGCAGAAACACCAAACTCCGAGAATGGAACATGTTACCCAGGATATTTCGCCGACTATGAGGAATTGAGGGAGCAATTGAGCTCAGTATCATCATTCGAGAGATTCGAAATATTCCCCAAGGAAAGATCATGGCCCAAACACAACGTAAGAGGCGTAACGGCATCATGCTCCCATAAGGGGAAAAGCAGTTTTTACAGAAATTTGCTATGGCTGACGGAGAAAAATGGCTCGTACCCAAATCTGAGCAAGTCCTATGTGAACAACAAAGAGAAAGAAGTCCTTGTACTATGGGGTGTTCATCACCCGTCTAACATAGAGGACCAAAAGACCATCTATCGGAAAGAAAATGCTTATGTCTCTGTAGTGTCTTCAAATTATAACAGGAGATTCACCCCAGAAATAGCAGAAAGACCCAAAGTAAGAGGTCAAGCAGGGAGAATTAACTACTACTGGACTCTGCTGGAACCCGGGGACACAATAATATTTGAGGCAAATGGAAATCTAATAGCGCCATGGCATGCTTTCGCACTGAATAGAGGCTTTGGGTCAGGAATCATCACCTCAAACGCATCGATGGATGAATGTGACACGAAGTGTCAAACACCCCAGGGAGCTATAAACAGTAGTCTTCCTTTCCAGAATATACACCCAGTCACAATAGGGGAGTGCCCAAAATACGTCAGGAGTACAAAATTGAGGATGGTTACAGGACTAAGGAACATCCCATCCATTCAATCCAGAGGTCTGTTTGGAGCCATTGCCGGTTTCATTGAAGGGGGATGGACTGGAATGATAGATGGATGGTATGGTTATCATCATCAGAATGAACAGGGATCTGGCTATGCTGCGGATCAAAAAAGCACACAAAATGCCATTAACGGGATTACAAACAAGGTGAACTCTGTTATCGAGAAAATGAACACTCAATTCACAGCTGTGGGTAAAGAATTCAACAAATTAGAAAAAAGGATGGAAAACTTAAATAAAAAAGTTGATGATGGATTTCTGGACATTTGGACATATAATGCAGAATTGTTGGTTCTACTGGAAAATGAAAGGACTTTGGATTTTCATGACTCAAATGTGAAGAATCTGTATGAGAAAGTAAAAAGCCAATTAAAGAATAATGCCAAAGAAATAGGAAACGGGTGTTTTGAATTCTACCACAAGTGTAACAATGAATGCATGGAAAGTGTAAAAAATGGAACTTATGACTATCCAAAATATTCAGAGGAATCAAAGTTAAACAGGGAAAAAATTGATGGAGTGAAATTGGAATCAATGGGAGTCTATCAGATTCTGGCGATCTACTCAACTGTCGCCAGTTCACTGGTGCTTTTGGTCTCCCTGGGGGCAATCAGCTTCTGGATGTGTTCTAATGGGTCTTTGCAGTGCAGAATATGCATC
>1953.50_STRAIN_A/Tientsin/78/1977_HOST_Human_SUBTYPE_H1N1_n3
ATGAAAGCAAAACTACTGGTCCTGTTATGTGCACTTTCAGCTACAGATGCAGACACAATATGTATAGGCTACCATGCGAACAACTCAACCGACACTGTTGACACAGTACTCGAAAAGAACGTGACAGTGACACACTCTGTCAACCTACTCGAGGACAGTCACAACGGAAAACTATGCAGACTAAAAGGAATAGCCCCACTACAATTGGGGAAATGCAGCATTGCCGGATGGATCTTAGGAAACCCAGAATGCGAATCACTGTTTTCTAAGAAATCATGGTCCTACATTGCAGAAACACCAAACTCCGAGAATGGAACATGTTACCCAGGATATTTCGCCGACTATGAGGAACTGAGGGAGCAATTGAGCTCAGTATCATCATTCGAGAGATTCGAAATATTCCCCAAGGAAAGGTCATGGCCCAAACACAACGTAAGAGGAGTAACGGCATCATGCTCCCATAAGGGGAAAAGCAGTTTTTACAGAAATTTGCTATGGCTGACGGAGAAAAATGGCTCGTACCCAAATCTGAGCAAGTCCTATGTGAACAACAAAGAGAAAGAAGTCCTTGTACTATGGGGTGTTCATCACCCGTCTAACATAGAGGACCAAAAGACCATCTATCGGAAAGAAAATGCTTATGTCTCTGTAGTGTCTTCAAATTATAACAGGAGATTCACCCCAGAAATAGCAGAAAGACCCAAAGTAAGAGGTCAAGCAGGGAGAATTAACTACTACTGGACTCTGCTGGAACCCGGGGACACAATAATATTTGAGGCAAATGGAAATCTAATAGCGCCATGGCATGCTTTCGCACTGAGTAGAGGCTTTGGGTCAGGAATCATCACCTCAAACGCATCGATGGATGAATGTGACACGAAGTGTCAAACACCCCAGGGAGCTATAAACAGTAGTCTTCCTTTCCAGAATATACACCCAGTCACAATAGGAGAGTGCCCAAAATACGTCAGGAGTACAAAATTGAGGATGGTTACAGGACTAAGGAACATCCCATCCATTCAATCCAGAGGTCTGTTTGGAGCCATTGCCGGTTTCATTGAAGGGGGATGGACTGGAATGATAGATGGATGGTATGGTTATCATCATCAGAATGAACAGGGATCTGGCTATGCTGCAGATCAAAAAAGCACACAAAATGCCATTAACGGGATTACAAACAAGGTGAACTCTGTTATCGAGAAAATGAACACTCAATTCACAGCTGTGGGTAAAGAATTCAACAAATTAGAAAAAAGGATGGAAAACTTAAATAAAAAAGTTGATGATGGATTTCTGGACATTTGGACATATAATGCAGAATTGTTGGTTCTACTGGAAAATGAAAGGACTTTGGATTTTCATGACTCAAATGTGAAGAATCTGTATGAGAAAGTAAAAAGCCAATTAAAGAATAATGCCAAAGAAATAGGAAACGGGTGTTTTGAATTCTACCACAAGTGTAACAATGAATGCATGGAAAGTGTAAAAAATGGAACTTATGACTATCCAAAATATTCAGAGGAATCAAAGTTAAACAGGGAAAAAATTGATGGAGTGAAATTGGAATCAATGGGAGTCTATCAAATTCTGGCGATCTACTCAACTGTCGCCAGTTCACTGGTGCTTTTGGTCTCCCTGGGGGCAATCAGCTTCTGGATGTGTTCTAATGGGTCTTTGCAGTGCAGAATATGCATC
>1954.50_STRAIN_A/Memphis/15/1978_HOST_Human_SUBTYPE_H1N1_n1
ATGAAAGCAAAACTACTGGTCCTGTTATGTGCACTTTCAGCTACAGATGCAGACACAATATGTATAGGCTACCATGCGAACAACTCAACCGACACTGTTGACACAGTACTCGAAAAGAACGTGACAGTGACACACTCTGTCAACCTACTTGAGGACAGTCACAACGGAAAACTATGCAGACTAAAAGGAATAGCCCCACTACAATTGGGGAAATGCAACATTGCCGGATGGATCTTAGGAAACCCAGAATGCGAATCACTGTTTTCTAAGAAATCATGGTCCTACATTGCAGAAACACCAAACTCCGAGAATGGAACATGTTACCCAGGATATTTCGCCGACTATGAGGAATTGAGGGAGCAATTGAGCTCAGTATCATCATTCGAGAGATTCGAAATATTCCCCAAGGAAAGATCATGGCCCAAACACAACGTAAGAGGCGTAACGGCATCATGCTCCCATAAGGGGAAAAGCAGTTTTTACAGAAATTTGCTATGGCTGACGGAGAAAAATGGCTCGTACCCAAATCTGAGCAAGTCCTATGTGAACAACAAAGAGAAAGAAGTCCTTGTACTATGGGGTGTTCATCACCCGTCTAACATAGAGGACCAAAAGACCATCTATCGGAAAGAAAATGCTTATGTCTCTGTAGTGTCTTCAAATTATAACAGGAGATTCACCCCAGAAATAGCAGAAAGACCCAAAGTAAGAGGTCAAGCAGGGAGAATTAACTACTACTGGACTCTGCTGGAACCCGGGGACACAATAATATTTGAGGCAAATGGAAATCTAATAGCGCCATGGCATGCTTTCGCACTGAATAGAGGCTTTGGGTCAGGAATCATCACCTCAAACGCATCGATGGATGAATGTGACACGAAGTGTCAAACACCCCAGGGAGCTATAAACAGTAGTCTTCCTTTCCAGAATATACACCCAGTCACAATAGGGGAGTGCCCAAAATACGTCAGGAGTACAAAATTGAGGATGGTTACAGGACTAAGGAACATCCCATCCATTCAATCCAGAGGTCTGTTTGGAGCCATTGCCGGTTTCATTGAAGGGGGATGGACTGGAATGATAGATGGATGGTATGGTTATCATCATCAGAATGAACAGGGATCTGGCTATGCTGCGGATCAAAAAAGCACACAAAATGCCATTAACGGGATTACAAACAAGGTGAACTCTGTTATCGAGAAAATGAACACTCAATTCACAGCTGTGGGTAAAGAATTCAACAAATTAGAAAAAAGGATGGAAAACTTAAATAAAAAAGTTGATGATGGATTTCTGGACATTTGGACATATAATGCAGAATTGTTGGTTCTACTGGAAAATGAAAGGACTTTGGATTTTCATGACTCAAATGTGAAGAATCTGTATGAGAAAGTAAAAAGCCAATTAAAGAATAATGCCAAAGAAATAGGAAACGGGTGTTTTGAATTCTACCACAAGTGTAACAATGAATGCATGGAAAGTGTAAAAAATGGAACTTATGACTATCCAAAATATTCAGAGGAATCAAAGTTAAACAGGGAAAAAATTGATGGAGTGAAATTGGAATCAATGGGAGTCTATCAGATTCTGGCGATCTACTCAACTGTCGCCAGTTCACTGGTGCTTTTGGTCTCCCTGGGGGCAATCAGCTTCTGGATGTGTTCTAATGGGTCTTTGCAGTGCAGAATATGCATC
>1954.50_STRAIN_A/Memphis/17/1978_HOST_Human_SUBTYPE_H1N1_n2
ATGAAAGCAAAACTACTGGTCCTGTTATGTGCACTTTCAGCTACAGATGCAGACACAATATGTATAGGCTACCATGCGAACAACTCAACCGACACTGTTGACACAGTACTCGAAAAGAACGTGACAGTGACACACTCTGTCAACCTACTTGAGGACAGTCACAACGGAAAACTATGCAGACTAAAAGGAATAGCCCCACTACAATTGGGGAAATGCAACATTGCCGGATGGATCTTAGGAAACCCAGAATGCGAATCACTGTTTTCTAAGAAATCATGGTCCTACATTGCAGAAACACCAAACTCCGAGAATGGAACATGTTACCCAGGATATTTCGCCGACTATGAGGAATTGAGGGAGCAATTGAGCTCAGTATCATCATTCGAGAGATTCGAAATATTCCCCAAGGAAAGATCATGGCCCAAACACAACGTAAGAGGCGTAACGGCATCATGCTCCCATAAGGGGAAAAGCAGTTTTTACAGAAATTTGCTATGGCTGACGGAGAAAAATGGCTCGTACCCAAATCTGAGCAAGTCCTATGTGAACAACAAAGAGAAAGAAGTCCTTGTACTATGGGGTGTTCATCACCCGTCTAACATAGAGGACCAAAAGACCATCTATCGGAAAGAAAATGCTTATGTCTCTGTAGTGTCTTCAAATTATAACAGGAGATTCACCCCAGAAATAGCAGAAAGACCCAAAGTAAGAGGTCAAGCAGGGAGAATTAACTACTACTGGACTCTGCTGGAACCCGGGGACACAATAATATTTGAGGCAAATGGAAATCTAATAGCGCCATGGCATGCTTTCGCACTGAATAGAGGCTTTGGGTCAGGAATCATCACCTCAAACGCATCGATGGATGAATGTGACACGAAGTGTCAAACACCCCAGGGAGCTATAAACAGTAGTCTTCCTTTCCAGAATATACACCCAGTCACAATAGGGGAGTGCCCAAAATACGTCAGGAGTACAAAATTGAGGATGGTTACAGGACTAAGGAACATCCCATCCATTCAATCCAGAGGTCTGTTTGGAGCCATTGCCGGTTTCATTGAAGGGGGATGGACTGGAATGATAGATGGATGGTATGGTTATCATCATCAGAATGAACAGGGATCTGGCTATGCTGCGGATCAAAAAAGCACACAAAATGCCATTAACGGGATTACAAACAAGGTGAACTCTGTTATCGAGAAAATGAACACTCAATTCACAGCTGTGGGTAAAGAATTCAACAAATTAGAAAAAAGGATGGAAAACTTAAATAAAAAAGTTGATGATGGATTTCTGGACATTTGGACATATAATGCAGAATTGTTGGTTCTACTGGAAAATGAAAGGACTTTGGATTTTCATGACTCAAATGTGAAGAATTTGTATGAGAAAGTAAAAAGCCAATTAAAGAATAATGCCAAAGAAATAGGAAACGGGTGTTTTGAATTCTACCACAAGTGTAACAATGAATGCATGGAAAGTGTAAAAAATGGAACTTATGACTATCCAAAATATTCAGAGGAATCAAAGTTAAACAGGGAAAAAATTGATGGAGTGAAATTGGAATCAATGGGAGTCTATCAGATTCTGGCGATCTACTCAACTGTCGCCAGTTCACTGGTGCTTTTGGTCTCCCTGGGGGCAATCAGCTTCTGGATGTGTTCTAATGGGTCTTTGCAGTGCAGAATATGCATC
>1954.50_STRAIN_A/Memphis/13/1978_HOST_Human_SUBTYPE_H1N1_n3
ATGAAAGCAAAACTACTGGTCCTGTTATGTGCACTTTCAGCTACAGATGCAGACACAATATGTATAGGCTACCATGCGAACAACTCAACTGACACTGTTGACACAGTACTCGAAAAGAACGTGACAGTGACACACTCTGTCAACCTACTTGAGGACAGTCACAACGGAAAACTATGCAGACTAAAAGGAATAGCCCCACTACAATTGGGGAAATGCAGCATTGCCGGATGGATCTTAGGAAACCCAGAATGCGAATCACTGTTTTCCAAGAAATCATGGTCCTACATTGCAGAAACACCAAACTCCGAGAATGGAACATGTTACCCAGGATATTTCGCCGACTATGAGGAATTGAGGGAGCAATTGAGCTCAGTATCATCATTCGAGAGATTCGAAATATTCCCCAAGGAAAGATCATGGCCCAAACACAACGTAAGAGGCGTAACGGCATCATGCTCCCATAAGGGGAAAAGCAGTTTTTACAGAAATTTGCTATGGCTGACGGAGAAAAATGGCTCGTACCCAAATCTGAGCAAGTCCTATGTGAACAACAAAGAGAAAGAAGTCCTTGTACTATGGGGTGTTCATCACCCGTCTAACATAGAGGACCAAAAGACCATCTATCGGAAAGAAAATGCTTATGTCTCTGTAGTGTCTTCAAATTATAACAGAAGATTCACCCCAGAAATAGCAGAAAGACCCAAAGTAAGAGGTCAAGCAGGGAGAATTAACTACTACTGGACTCTGCTGGAACCTGGGGACACAATAATATTTGAGGCAAATGGAAATCTAATAGCGCCATGGCATGCTTTCGCACTGAATAGAGGCTTTGGGTCAGGAATCATCACCTCAAACGCATCGATGGATGAATGTGACACGAAGTGTCAAACACCCCAGGGAGCTATAAACAGTAGTCTTCCTTTCCAGAATATACACCCAGTCACAATAGGAGAGTGCCCAAAATACGTCAGGAGTACAAAATTGAGGATGGTTACAGGACTAAGGAACATCCCATCCATTCAATCCAGAGGTCTGTTTGGAGCCATTGCCGGTTTCATTGAAGGGGGATGGACTGGAATGATAGATGGATGGTATGGTTATCATCATCAGAATGAACAGGGATCTGGCTATGCTGCGGATCAAAAAAGCACACAAAATGCCATTAACGGGATTACAAACAAGGTGAACTCTGTTATCGAGAAAATGAACACTCAATTCACAGCTGTGGGTAAAGAATTCAACAAATTAGAAAAAAGGATGGAAAACTTAAATAAAAAAGTTGATGATGGATTTCTGGACATTTGGACATATAATGCAGAATTGTTGGTTCTACTGGAAAATGAAAGGACTTTGGATTTTCATGACTCAAATGTGAAGAATCTGTATGAGAAAGTAAAAAGCCAATTAAAGAATAATGCCAAAGAAATAGGAAACGGGTGTTTTGAATTCTACCACAAGTGTAACAATGAATGCATGGAAAGTGTAAAAAATGGAACTTATGACTATCCAAAATATTCAGAGGAATCAAAGTTAAACAGGGAAAAAATTGATGGAGTGAAATTGGAATCAATGGGAGTCTATCAGATTCTGGCGATCTACTCAACTGTCGCCAGTTCACTGGTGCTTTTGGTCTCCCTGGGGGCAATCAGCTTCTGGATGTGTTCTAATGGGTCTTTGCAGTGCAGAATATGCATC
>1955.50_STRAIN_A/USSR/46/1979_HOST_Human_SUBTYPE_H1N1_n1
ATGAAAGCAAAACTACTGGTCCTGTTATGTGCACTTTCAGCTACAGATGCAGACACAATATGTATAGGCTACCATGCGAACAACTCAACCGACACTGTTGACACAGTACTCGAAAAGAACGTGACAGTGACACACTCTGTCAACCTACTTGAGGACAGTCACAACGGAAAACTATGCAGACTAAAAGGAATAGCTCCACTACATTTGGGGAAATGCAGCATTGCCGGATGGATATTAGGAAACCCAGAATGCGAATCACTGTTTTCTAAGAAATCATGGTCCTACATTGCAGAAACACCAAACTCCGAGAATGGAACATGTTACCCAGGATATTTCGCCGACTATGAGGAACTGAGGGAGCAATTGAGTTCAGTATCATCATTCGAGAGATTCGAAATATTCCCCAAGGAAAGATCATGGCCCAAACACAACGTAAGAGGAGTAACGGCAGCATGCTCCCATAAGGGGAAAAGCAGTTTTTACAGAAATTTGCTATGGCTGACGGAGAAAAATGGCTCGTACCCAAATCTGAGCAAGTCCTATGTGAACAACAAAGAGAAAGAAGTCCTTGTACTATGGGGTGTTCATCACCCGTCTAACATAGAGGACCAAAAGACCATCTATCGGAAAGAAAATGCTTATGTCTCTGTAGTGTCTTCAAATTATAACAGGAGATTCACCCCAGAAATAGCAAAAAGACCCAAAGTAAGAGGTCAAGAAGGGAGAATTAACTACTACTGGACTCTGCTGGAACCCGGGGACACAATAATATTTGAGGCAAATGGAAATCTAATAGCGCCATGGTATGCTTTCGCACTGAGTAGAGGCTTTGGGTCAGGAATCATCACCTCAAACGCATCGATGGATGAATGTGACGCGAAGTGTCAAACACCCCAGGGAGCTATAAACAGTAGCCTTCCTTTCCAGAATGTACACCCAGTCACAATAGGAGAGTGCCCAAAATACGTCAGGAGTACAAAATTAAGGATGGTTACAGGACTAAGAAACATCCCATCCATTCAATCCAGAGGTCTGTTTGGAGCCATTGCCGGTTTCATTGAAGGGGGATGGACTGGAATGATAGATGGATGGTATGGTTATCATCATCAGAATGAACAGGGATCTGGCTATGCTGCGGATCAAAAAAGCACACAAAATGCCATTAACGGGATTACAAACAAGGTGAACTCTGTTATCGAGAAAATGAACACTCAATTCACAGCTGTGGGTAAAGAATTCAACAAATTAGAAAAAAGGATGGAAAACTTAAATAAAAAAGTTGATGATGGATTTCTGGACATTTGGACATATAATGCAGAATTGTTGGTTCTACTGGAAAATGAAAGGACTTTGGATTTTCATGACTCAAATGTGAAGAATCTGTATGAGAAAGTAAAAAGCCAATTAAAGAATAATGCCAAAGAAATAGGAAACGGGTGTTTTGAATTCTACCACAAGTGTAACAATGAATGCATGGAAAGTGTAAAAAATGGAACTTATGACTATCCAAAATATTCAGAGGAATCAAAGTTAAACAGGGAAAAAATTGATGGAGTGAAGTTGGAATCAATGGGAGTCTATCAGATTCTGGCGATCTACTCAACTGTCGCCAGTTCACTGGTGCTTTTGGTCTCCCTGGGGGCAATCAGCTTCTGGATGTGTTCTAATGGGTCTTTGCAGTGCAGAATATGCATC
>1955.50_STRAIN_A/Kiev/59/1979_HOST_Human_SUBTYPE_H1N1_n2
ATGAAAGCAAAACTACTGGTCCTGTTATGTGCACTTTCAGCTACAGATGCAGACACAATATGTATAGGCTACCATGCGAACAACTCAACCGACACTGTTGACACAGTACTCGAAAAGAACGTGACAGTGACACACTCTGTCAACCTACTTGAGGACAGTCACAACGGAAAACTATGCAGACTGAAAGGAATAGCTCCACTACAATTGGGGAAATGCAGCATTGCCGGATGGATCTTAGGAAACCCAGAATGCGAATCACTGTTTTCTAAGAAATCATGGTCCTACATTGCAGAAACACCAAACTCCGAGAATGGAACATGTTACCCAGGATATTTCGCCGACTATGAGGAACTGAGGGAGCAATTGAGTTCAGTATCATCATTCGAGAGATTCGAAATATTCCCCAAGGAAAGATCATGGCCCAAACACAACGTAAGAGGAGTAACGGCATCATGCTCCCATAAGGGGAAAAGCAGTTTTTACAGAAATTTGCTATGGCTGACGGAGAAAAATGGCTCGTACCCAAATCTGAGCAAGTCCTATGTGAACAACAAAGAGAAAGAAGTCCTTGTACTATGGGGTGTTCATCACCCGTCTAACATAGAGGACCAAAAGACCATCTATCGGAAAGAAAATGCTTATGTCTCTGTAGTGTCTTCAAATTATAACAGGAGATTCACCCCAGAAATAGCAAAAAGACCCAAAGTAAGAGGTCAAGAAGGGAGAATTAACTACTACTGGACTCTGCTGGAACCCGGGGACACAATAATATTTGAGGCAAATGGAAATCTAATAGCGCCATGGTATGCTTTCGCACTGAGTAGAGGCTTTGGGTCAGGAATCATCACCTCAAACGCATCGATGGATGAATGTGACACGAAGTGTCAAACACCCCAGGGAGCTATAAACAGTAGCCTTCCTTTCCAGAATGTACACCCAGTCACAATAGGAGAGTGCCCAAAATACGTCAGGAGTACAAAATTAAGGATGGTTACAGGACTAAGAAACATCCCATCCATTCAATCCAGAGGTCTGTTTGGAGCCATTGCCGGTTTCATTGAAGGGGGATGGACTGGAATGATAGATGGATGGTATGGTTATCATCATCAGAATGAACAGGGATCTGGCTATGCTGCGGATCAAAAAAGCACACAAAATGCCATTAACGGGATTACAAACAAGGTGAACTCTGTTATCGAGAAAATGAACACTCAATTCACAGCTGTGGGTAAAGAATTCAACAAATTAGAAAAAAGGATGGAAAACTTAAATAAAAAAGTTGATGATGGATTTCTGGACATTTGGACATATAATGCAGAATTGTTGGTTCTACTGGAAAATGAAAGGACTTTGGATTTTCATGACTCAAATGTGAAGAATCTGTATGAGAAAGTAAAAAGCCAATTAAAGAATAATGCCAAAGAAATAGGAAACGGGTGTTTTGAATTCTACCACAAGTGTAACAATGAATGCATGGAAAGTGTAAAAAATGGAACTTATGACTATCCAAAATATTCAGAGGAATCAAAGTTAAACAGGGAAAAAATTGATGGAGTGAAGTTGGAATCAATGGGAGTCTATCAGATTCTGGCGATCTACTCAACTGTCGCCAGTTCACTGTGTCTTTTGGTCTCCCTGGGGGCAATCAGCTTCTGGATGTGTTCTAATGGGTCTTTGCAGTGCAGAATATGCATC
>1955.50_STRAIN_A/Albany/8/1979_HOST_Human_SUBTYPE_H1N1_n3
ATGAAAGCAAAACTACTGGTCCTGTTATGTGCACTTTCAGCTACAGATGCAGACACAATATGTATAGGCTACCATGCGAACAACTCAACCGACACTGTTGACACAGTACTCGAAAAGAACGTGACAGTGACACACTCTGTCAACCTACTTGAGGACAGTCACAACGGAAAACTATGCAGACTAAAAGGAATAGCTCCACTACAATTGGGGAAATGCAGCATTGCCGGATGGATCTTAGGAAACCCAGAATGCGAATCACTGTTTTCTAAGAAATCATGGTCCTACATTGCAGAAACACCAAACTCCGAGAATGGAACATGTTACCCAGGATATTTCGCCGACTATGAGGAACTGAGGGAGCAATTGAGTTCAGTATCATCATTCGAGAGATTCGAAATATTCCCCAAGGAAAGATCATGGCCCAAACACAACGTAAGAGGAGTAACGGCATCATGCTCCCATAAGGGGAAAAGCAGTTTTTACAGAAATTTGCTATGGCTGACGGAGAAAAATGGCTCGTACCCAAATCTGAGCAAGTCCTATGTGAACAACAAAGAGAAAGAAGTCCTTGTACTATGGGGTGTTCATCACCCGTCTAACATAGAGGACCAAAAGACCATCTATCGGAAAGAAAATGCTTATGTCTCTGTAGTGTCTTCAAATTATAACAGGAGATTCACCCCAGAAATAGCAAAAAGACCCAAAGTAAGAGATCAAGAAGGGAGAATTAACTACTACTGGACTCTGCTGGAACCCGGGGACACAATAATATTTGAGGCAAATGGAAATCTAATAGCGCCATGGTATGCTTTCGCACTGAGTAGAGGCTTTGGGTCAGGAATCATCACCTCAAACGCATCGATGGATGAATGTGACACGAAGTGTCAAACACCCCAGGGAGCTATAAACAGTAGCCTTCCTTTCCAGAATGTACACCCAGTCACAATAGGAGAGTGCCCAAAATACGTCAGGAGTACAAAATTAAGGATGGTTACAGGACTAAGAAACATCCCATCCATTCAATCCAGAGGTCTGTTTGGAGCCATTGCCGGTTTCATTGAAGGGGGATGGACTGGAATGATAGATGGATGGTATGGTTATCATCATCAGAATGAACAGGGATCTGGCTATGCTGCGGATCAAAAAAGCACACAAAATGCCATTAACGGGATTACAAACAAGGTGAACTCTGTTATCGAGAAAATGAACACTCAATTCACAGCTGTGGGTAAAGAATTCAACAAATTAGAAAAAAGGATGGAAAACTTAAATAAAAAAGTTGATGATGGATTTCTGGACATTTGGACATATAATGCAGAATTGTTGGTTCTACTGGAAAATGAAAGGACTTTGGATTCTCATGACTCAAATGTGAAGAATCTGTATGAGAAAGTAAAAAGCCAATTAAAGAATAATGCCAAAGAAATAGGAAACGGGTGTTTTGAATTCTACCACAAGTGTAACAATGAATGCATGGAAAGTGTAAAAAATGGAACTTATGACTATCCAAAATATTCAGAGGAATCAAAGTTAAACAGGGAAAAAATTGATGGAGTGAAATTGGAATCAATGGGAGTCTATCAGATTCTGGCGATCTACTCAACTGTCGCCAGTTCACTGGTGCTTTTGGTCTCCCTGGGGGCAATCAGCTTCTGGATGTGTTCTAATGGGTCTTTGCAGTGCAGAATATGCATC
>1956.50_STRAIN_A/Memphis/7/1980_HOST_Human_SUBTYPE_H1N1_n1
ATGAAAGCAAAACTGCTGGTCCTGTTATGTGCACTTTCAGCTACAGATGCAGACACAATATGTATAGGCTACCATGCGAACAACTCAACCGACACTGTTGACACAGTACTCGAAAAGAACGTGACAGTGACACACTCTGTCAACCTACTTGAGGACAGTCACAACGGAAAACTATGCAGACTAAAAGGAATAGCCCCACTACAATTGGGGAAATGCAGCATTGCCGGATGGATCTTAGGAAACCCAGAATGCGAATCACTGTTTTCTAAGAAATCATGGTCCTACATTGCAGAAACACCAAACTCCGAGAATGGAACATGTTACCCAGGGTATTTCGCCGACTATGAGGAACTGAGGGAGCAATTGAGTTCAGTATCATCATTCGAGAGATTCGAAATATTCCCCAAGGAAAGTTCATGGCCCAAACACAACGTAAGAGGAGTAACGGCATCATGCTCCCATAAGGGGAAAAGCAGTTTTTACAGAAATTTGCTATGGCTGACGGAGAAAAATGGCTCGTACCCAAATCTGAGCAAGTCCTATGTGAACAACAAAGAGAAAGAAGTCCTTGTACTATGGGGTGTTCATCACCCGTCTAACATAGAGGACCAAAAGACCATCTATCGTAAAGAAAATGCTTATGTCTCTGTAGTGTCTTCACATTATAACAGGAGATTCACCCCAGAAATAGCAAAAAGACCCAAAGTAAGAGATCAAGAAGGGAGAATTAACTACTACTGGACTCTGCTGGAACCCGGGGACACAATAATATTTGAGGCAAATGGAAATCTAATAGCGCCATGGTATGCTTTCGCACTGAGTAGAGGCTTTGGGTCAGGAATCATCACCTCAAACGCATCGATGGATGAATGTGACGCGAAGTGTCAAACACCCCAGGGAGCTATAAACAGTAGTCTTCCTTTCCAGAATGTACACCCAGTCACAATAGGAGAGTGCCCAAAGTACGTCAGGAGTACAAAATTAAGGATGGTTACAGGACTAAGGAACATCCCATCCATTCAATCCAGAGGTTTGTTTGGAGCCATTGCCGGTTTCATTGAAGGGGGATGGACTGGAATGATAGATGGATGGTATGGTTATCATCATCAGAATGAACAGGGATCTGGCTATGCTGCGGATCAAAAAAGCACACAAAATGCCATTAACGGGATTACAAACAAGGTGAACTCTGTAATCGAGAAAATGAACACTCAATTCACAGCTGTGGGTAAAGAATTCAACAAATTAGAAAAAAGGATGGAAAACTTAAATAAAAAAGTTGATGATGGATTTCTGGACATTTGGACATATAATGCAGAATTGTTGGTTCTACTGGAAAATGAAAGGACTTTGGATTTTCATGACTCAAATGTGAAGAACCTGTATGAGAAAGTAAAAAGCCAATTAAAGAATAATGCCAAAGAAATAGGAAACGGGTGTTTTGAATTCTACCACAAGTGTAACAATGAATGCATGGAAAGTGTAAAAAATGGAACTTATGACTATCCAAAATATTCAGAGGAATCAAAGTTAAACAGGGAAAAAATTGATGGAGTGAAATTGGAATCAATGGGAGTCTATCAGATTCTGGCGATCTACTCAACTGTCGCCAGTTCACTGGTGCTTTTGGTCTCCCTGGGGGCAATCAGCTTCTGGATGTGTTCTAATGGGTCTTTGCAGTGCAGAATATGCATC
>1956.50_STRAIN_A/Maryland/2/1980_HOST_Human_SUBTYPE_H1N1_n2
ATGAAAGCAAAAATACTGGTCCTGTTATGTGCACTTTCAGCTACAGATGCAGACACAATATGTATAGGCTACCATGCGAACAACTCAACCGACACTGTTGACACAGTACTCGAAAAGAACGTGACAGTGACACACTCTGTCAACCTACTTGAGGACAGTCACAACGGAAAACTATGCAGACTAAAAGGAATAGCCCCACTACAATTGGGGAAATGCAGCATTGCCGGATGGATCTTAGGAAACCCAGAATGTGAATCACTGTTTTCTAAGAAATCTTGGTCCTACATTGCAGAAACACCAAACTCCGAGAATGGAACATGTTACCCAGGATATTTCGCTGACTATGAGGAACTGAGGGAGCAATTGAGTTCAGTGTCATCATTCGAGAGATTCGAAATATTCCCCAAGGAAAGGTCATGGCCCAAACACAACGTAAGGGGAGTAACGGCATCATGCTCCCATAAGGGGAAAAGCAGTTTTTACAGAAATTTGCTATGGCTGACGGAGAAAAATGGCTCGTACCCAAATCTGAGCAAGTCCTATGTGAACAACAAAGAGAAAGAAGTCCTTGTACTATGGGGTGTTCATCACCCGTCTAACATAGAGGACCAAAAGACCATCTATCGGAAAGAAAATGCTTATGTCTCTGTAGTGTCTTCAAATTATAACAGGAGATTCACCCCAGAAATATCAAAAAGACCCAAAGTAAGAGATCAAGAAGGGAGAATTAACTACTACTGGACTCTGCTGGAACCCGGGGACACAATAATATTTGAGGCAAATGGAAATCTAATAGCGCCATGGTATGCTTTCGCACTGAGTAGAGGCTTTGGGTCAGGAATCATCACCTCAAACGCATCGATGGATGAATGTGACACGAAGTGTCAAACACCCCAGGGAGCTATAAACAGTAGTCTTCCTTTCCAGAATGTACACCCAGTCACAATAGGAGAGTGCCCAAAATACGTCAGGAGTACAAAATTAAGGATGGTTACAGGACTAAGGAACATCCCATCTATTCAATCCAGAGGTCTGTTTGGAGCCATTGCCGGTTTCATTGAAGGGGGATGGACTGGAATGATAGATGGATGGTATGGTTATCATCATCAGAATGAACAGGGATCTGGCTATGCTGCGGATCAAAAAAGCACACAAAATGCCATTAACGGGATTACAAACAAGGTGAACTCTGTTATCGAGAAGATGAACACTCAATTCACAGCTGTGGGTAAAGAATTCAACAAATTAGAAAAAAGGATGGAAAACTTAAATAAAAAAGTTGATGATGGATTTCTGGACATTTGGACATATAATGCAGAATTGTTGGTTCTACTGGAAAATGAAAGGACTTTGGATTTTCATGACTCAAATGTGAAGAATCTGTATGAGAAAGTAAAAAGCCAATTAAAGAATAATGCCAAAGAAATAGGAAACGGGTGTTTTGAATTCTACCACAAGTGTAACAATGAATGCATGGAAAGTGTAAAAAATGGAACTTATGACTATCCAAAATATTCAGAGGAATCAAAGTTAAACAGGGAAAAAATTGATGGAGTGAAATTGGAATCAATGGGAGTCTATCAGATTCTGGCGATCTACTCAACTGTCGCCAGTTCACTGGTGCTTTTGGTCTCCCTTGGGGCAATCAGCTTCTGGATGTGTTCTAATGGGTCTTTGCAGTGCAGAATATGCATC
>1956.50_STRAIN_A/India/6263/1980_HOST_Human_SUBTYPE_H1N1_n3
ATGAAAGCAAAACTACTGGTCCTGTTATGTGCACTTTCAGCTACAGATGCAGACACAATATGTATAGGCTACCATGCGAACAACTCAACCGACACTGTTGACACAGTACTCGAAAAGAACGTGACAGTGACACACTCTGTCAACCTACTTGAGGACAGTCACAACGGAAAACTATGCAGACTAAAAGGAATAGCCCCACTACAATTGGGGAAATGCAGCATTGCCGGATGGATCTTAGGAAACCCAGAATGCGAATCACTGGTTTCTAAGAAATCATGGTCCTACATTGCAGAAACACCAAACTCCGAGAATGGAACATGTTACCCAGGGTATTTCGCCGACTATGAGGAACTGAGGGAGCAATTGAGTTCAGTATCATCATTCGAGAGATTCGAAATATTCCCCAAGGAAAGTTCATGGCCCAAACACAACGTAAGAGGAGTAACGGCATCATGCTCCCATAAGGGGAAAAGCAGTTTTTACAGAAATTTGCTATGGCTGACGGAGAAAAATGGCTCGTACCCAAATCTGAGCAAGTCCTATGTGAACAACAAAGAGAAAGAAGTCCTTGTACTATGGGGTGTTCATCACCCGTCTAACATAGAGAACCAAAAGACCATCTATCGTAAAGAAAATGCTTATGTCTCTGTAGTGTCTTCACATTATAACAGGAGATTCACCCCAGAAATAGCAAAAAGACCCAAAGTAAGAGATCAAGAAGGGAGAATTAACTACTACTGGACTCTGCTGGAACCCGGGGACACAATAATATTTGAGGCAAATGGAAATCTAATAGCGCCATGGTATGCTTTCGCACTGAGTAGAGGCTTTGGGTCAGGAATCATCACCTCAAACGCATCAATAGATGAATGTGACGCGAAGTGTCAAACACCCCAGGGAGCTATAAACAGTAGTCTTCCTTTCCAGAATGTACACCCAGTCACAATAGGAGAGTGCCCAAAGTACGTCAGGAGTACAAAATTAAGGATGGTTACAGGACTAAGGAACATCCCATCCATTCAATCCAGAGGTTTGTTTGGAGCCATTGCCGGTTTCATTGAAGGGGGATGGACTGGAATGATAGATGGATGGTATGGTTATCATCATCAGAATGAACAGGGATCTGGCTATGCTGCGGATCAAAAAAGCACACAAAATGCCATTAACGGGATTACAAACAAGGTGAACTCTGTAATCGAGAAAATGAACACTCAATTCACAGCTGTGGGTAAAGAATTCAACAAATTAGAAAAAAGGATGGAAAACTTAAATAAAAAAGTTGATGATGGATTTCTGGACATTTGGACATATAATGCAGAATTGTTGGTTCTACTGGAAAATGAAAGGACTTTGGATTTTCATGACTCAAATGTGAAGAACCTGTATGAGAAAGTAAAAAGCCAATTAAAGAATAATGCCAAAGAAATAGGAAACGGGTGTTTTGAATTCTACCACAAGTGTAACAATGAATGCATGGAAAGTGTAAAAAATGGAACTTATGACTATCCAAAATATTCAGAGGAATCAAAGTTAAACAGGGAAAAAATTGATGGAGTGAAATTGGAATCAATGGGAGTCTATCAGATTCTGGCGATCTACTCAACTGTCGCCAGTTCACTGGTGCTTTTGGTCTCCCTGGGGGCAATCAGCTTCTGGATGTGTTCTAATGGGTCTTTGCAGTGCAGAATATGCATC
>1957.50_STRAIN_A/Baylor/4052/1981_HOST_Human_SUBTYPE_H1N1_n1
ATGAAAGCAAAACTACTGGTCCTGTTATGTGCACTTTCAGCTACAGATGCAGACACAATATGTATAGGCTACCATGCGAACAATTCAACCGACACTGTTGACACGGTACTCGAAAAGAACGTGACAGTGACACACTCTGTCAACCTACTTGAGGACAGTCACAACGGAAAACTATGCAGACTAAAAGGAATAGCCCCACTACAATTGGGGAAATGCAGCATTGCCGGATGGATCTTAGGAAACCCAGAATGCGAATCACTGTTTTCTAAGAAATCATGGTCCTACATTGCAGAAACACCAAACTCCGAGAATGGAACATGTTACCCAGGGTATTTCGCCGACTATGAAGAACTGAGGGAGCAATTGAGTTCAGTATCATCATTCGAGAGATTCGAAATATTCCCCAAGGAAAGTTCATGGCCCAAACACAACGTAAGAGGAGTAACGGCTTCATGCTCCCATAAGGGGAAATGCAGTTTTTACAGAAATTTGCTATGGCTGACGGAGAAAAATGGCTCGTACCCAAATCTGAGCAAATCCTATGTGAACAACAAAGAGAAAGAAGTCCTTGTACTATGGGGTGTTCATCACCCGTCTAACATAGAGGACCAAAAGACCATCTATCGTAAAGAAAATGCTTATGTCTCTGTAGTGTCTTCACATTATAACAGGAGATTCACCCCAGAAATAGCAAAAAGACCCAAAGTAAGAGATCAAGAAGGGAGAATTAACTACTACTGGACTCTGCTGGAACCCGGGGACACAATAATATTTGAGGCAAATGGAAATCTAATAGCGCCATGGTATGCTTTCGCACTGAGTAGAGGATTTGGGTCAGGAATCATCACCTCAAACGCATCGATGGATGAATGTGACGCGAAGTGTCAAACACCCCAGGGAGCTATAAACAGTAGTCTTCCTTTCCAGAATGTACACCCAGTCACAATAGGAGAGTGCCCAAAATACGTCAGGAGTACAAAATTACGGATGGTTACAGGACTAAGGAACATCCCATCCATTCAATCCAGAGGTTTGTTTGGAGCCATTGCCGGTTTCATTGAAGGGGGATGGACTGGAATGATAGATGGATGGTATGGTTATCATCATCAGAATGAACAGGGATCTGGCTATGCTGCAGATCAAAAAAGCACACAAAATGCCATTAACGGGATTACAAACAAGGTGAACTCTGTTATCGAGAAAATGAACACTCAATTCACAGCTGTGGGTAAAGAATTCAACAAATTAGAAAAAAGGATGGAAAACTTAAATAAAAAAGTTGATGATGGATTTCTGGACATTTGGACATATAATGCAGAATTGTTGGTTCTACTGGAAAATGAAAGGACTTTGGATTTTCATGACTCAAATGTGAAGAACCTGTATGAGAAAGTAAAAAGCCAATTAAAGAATAATGCCAAAGAAATAGGAAACGGGTGTTTTGAATTCTACCACAAGTGTAACAATGAATGCATGGAAAGTGTAAAAAATGGAACTTATGACTATCCAAAATATTCAGAGGAATCAAAGTTAAACAGGGAAAAAATTGATGGAGTGAAATTGGAATCAATGGGAGTCTATCAGATTCTGGCGATCTACTCAACTGTCGCCAGTTCACTGGTGCTTTTGGTCTCCCTGGGGGCAATCAGCTTCTGGATGTGTTCTAATGGGTCTTTGCAGTGCAGAATATGCATC
>1958.50_STRAIN_A/ChristsHospital/157/1982_HOST_Human_SUBTYPE_H1N1_n1
ATGAAAGCAAAACTACTGGTCCTGTTATGTGCACTCTCAGCTACAGATGCAGACACAATATGTATAGGCTACCATGCGAACAACTCAACCGACACTGTTGACACAGTACTCGAAAAGAACGTGACAGTGACACACTCTGTCAACCTACTTGAGGACAATCACAACGGGAAACTATGCAAACTAAAAGGAATAGCGCCACTACAATTGGGGAAATGCAGCATTGCCGGATGGATCTTAGGAAACCCAGAATGCGAATCACTGTTTTCTAAGAAATCATGGTCCTACATTGCAGAAACACCAAACTCCGAGAATGGAACATGTTACCCAGGGTATTTCGCCGACTATGAAGAACTGAGGGAACAATTGAGTTCAGTATCATCATTCGAGAGATTCGAAATATTCCCCAAGGAAAGTTCATGGCCCAACCACAACGTAAAAGGAGTAACGGCATCATGCTCCCATAAGGGGAAAAGCAGTTTTTACAGAAATTTGCTATGGCTGACGGAGAAAAATGGCTCGTACCCAAGTCTGAGCAAGTCCTATGTGAACAACAAAGAGAAAGAAGTCCTTGTACTATGGGGTGTTCATCACCCGTCTAACATAAAGGACCAAAAGACCATCTATCGTAAAGAAAATGCTTATGTCTCTGTAGTGTCTTCACATTATAACAGGAGATTCACCCCAGAAATAGCAAAAAGACCCAAAGTAAGAGATCAAGAAGGGAGAATTAACTACTACTGGACTCTGCTGGAACCCGGGGACACAATAATATTTGAGGCAAATGGAAATCTAATAGCGCCATGGTATGCTTTCGCACTGAGTAGAGGCTTTGGGTCAGGAATCATCACCTCAAACGCATCGATGGATGAATGTGACGCGAAGTGTCAAACACCCCAGGGAGCTATAAACAGTAGTCTTCCTTTTCAGAATGTACACCCAGTCACAATAGGAGAGTGCCCAAAGTACGTAAGGAGTACAAAATTAAGGATGGTTACAGGACTAAGGAACATCCCATCCATTCAATCCAGAGGTTTGTTTGGAGCCATTGCCGGTTTCATTGAAGGGGGATGGACTGGAATGATTGATGGATGGTATGGTTATCATCATCAGAATGAACAGGGATCTGGCTATGCTGCGGATCAAAAAAGCACACAAAGTGCCATTAACGGGATTACAAACAAGGTGAACTCTATAATCGAGAAAATGAACACTCAATTCACAGCTGTGGGTAAAGAATTCAACAAACTAGAAAAAAGGATGGAAAACTTAAATAAAAAAGTTGATGATGGATTTCTGGACATTTGGACATATAATGCAGAATTGTTGGTTCTACTGGAAAATGAAAGGACTTTGGATTTCCATGACTCAAATGTGAAGAACCTGTATGAGAAAGTAAAAAGCCAATTAAAGAATAATGCCAAAGAAATAGGAAACGGGTGTTTTGAATTCTACCACAAGTGTAACAATGAATGCATGGAAAGTGTAAAAAATGGAACTTATGACTATCCAAAATATTCAGAGGAATCAAAATTAAACAGGGAAAAAATTGATGGAGTGAAATTGGAATCAATGGGAGTCTATCAGATTCTGGCGATCTACTCAACTGTCGCCAGTTCACTGGTGCTTTTGGTCTCCCTGGGGGCAATCAGCTTCTGGATGTGTTCTAATGGGTCTTTGCAGTGCAGAATATGCATC
>1958.50_STRAIN_A/Baylor/11735/1982_HOST_Human_SUBTYPE_H1N1_n2
ATGAAAGCAAAACTGCTGGTCCTGTTATGTGCACTTTCAGCTACAGATGCAGACACAATATGTATAGGCTACCATGCGAACAACTCAACCGATACTGTTGACACAGTACTCGAAAAGAACGTGACAGTGACACACTCTGTCAACCTACTTGAGGACAGTCACAACGGAAAACTATGCAGACTAAAAGGAATAGCCCCACTACAATTGGGGAAATGCAGCATTGCCGGATGGATCTTAGGAAACCCAGAATGTGAATCACTGTTTTCTAAGAAATCATGGTCCTACATTGCAGAAACACCAAACTCCGAGAATGGGACATGTTACCCAGGGTATTTCGCCGACTATGAGGAACTGAGGGAGCAATTGAGTTCAGTATCATCATTCGAGAGATTCGAAATATTCCCCAAGGAAAGTTCATGGCCCAAACACACCGTAAGAGGAGTAACGGCTTCATGCTCCCATAAGGGGAAAAGCAGTTTTTACAGAAATTTGCTATGGCTGACGGAGAAAAATGGCTCGTACCCAAATCTGAGCAAGTCCTATGTGAACAACAAAGAGAAAGAAGTCCTTGTACTATGGGGTGTTCATCACCCGTCAAACATAGAGGACCAAAAGACCATCTATCGTAAAGAAAATGCTTATGTCTCTGTAGTGTCTTCACATTATAACAGAAGATTCACCCCAGAAATAGCAAAACGACCCAAAGTAAGAGATCAAGAAGGGAGAATTAACTACTACTGGACTCTGCTGGAACCCGGGGACACAATAATATTTGAGGCAAATGGAAATCTAATAGCGCCATGGTATGCTTTCGCACTGAGTAGAGGCTTTGGGTCAGGAATCATCACCTCAAACGCATCAATGGATGAATGTGACGCGAAGTGTCAAACACCCCAGGGAGCTATAAACAGTAGTCTTCCTTTCCAGAATGTACACCCAGTCACAATAGGAGAGTGCCCAAAATACGTCAGGAGTACAAAATTAAGGATGGTCACAGGACTAAGGAACATTCCATCCATTCAATCCAGAGGTTTGTTTGGAGCCATTGCTGGTTTCATTGAAGGGGGATGGACTGGAATGATAGATGGATGGTATGGTTATCATCATCAGAATGAACAGGGATCCGGCTATGCTGCAGATCAAAAAAGCACACAAAATGCCATTAACGGGATTACAAACAAGGTGAACTCTGTTATCGAGAAAATGAACACTCAATTCACAGCTGTAGGTAAAGAATTCAACAAATTAGAAAAAAGGATGGAAAACTTAAATAAAAAAGTTGATGATGGGTTTCTGGACATTTGGACATATAATGCAGAATTGTTGGTTCTACTGGAAAATGAAAGGACTTTGGATTTTCATGACTCAAATGTGAAGAACCTGTATGAGAAGGTAAAAAGCCAATTAAAGAGTAATGCCAAAGAAATAGGAAACGGGTGTTTTGAATTCTACCACAAGTGTAACAATGAATGCATGGAAAGTGTAAAAAATGGAACTTATGACTATCCAAAATATTCAGAGGAATCAAAGTTAAACAGGGAAAAAATTGATGGAGTGAAATTGGAATCAATGGGAGTCTATCAGATTCTGGCGATCTACTCAACTGTCGCCAGTTCACTGGTGCTTTTGGTCTCCCTGGGGGCAATCAGCTTCTGGATGTGTTCTAATGGGTCTTTGCAGTGCAGAATATGCATC
>1958.50_STRAIN_A/Baylor/11515/1982_HOST_Human_SUBTYPE_H1N1_n3
ATGAAAGCAAAACTGCTGGTCCTGTTATGTGCACTTTCAGCTACAGATGCAGACACAATATGTATAGGCTACCATGCGAACAACTCAACCGATACTGTTGACACAGTACTCGAAAAGAACGTGACAGTGACACACTCTGTCAACCTACTTGAGGACAGTCACAACGGAAAACTATGCAGACTAAAAGGAATAGCCCCACTACAATTGGGGAAATGCAGCATTGCCGGATGGATCTTAGGAAACCCAGAATGTGAATCACTGTTTTCTAAGAAATCATGGTCCTACATTGCAGAAACACCAAACTCTGAGAATGGGACATGTTACCCAGGGTATTTCGCCGACTATGAGGAACTGAGGGAGCAATTGAGTTCAGTATCATCATTCGAGAGATTCGAAATATTCCCCAAGGAAAGTTCATGGCCCAAACACAGCGTAAGAGGAGTAACGGCATCATGCTCCCATAAGGGGAAAAGCAGTTTTTACAGAAATTTGCTATGGCTGACGGAGAAAAATGGCTCGTACCCAAATCTGAGCAAGTCCTATGTGAACGACAAAGAGAAAGAAGTCCTTGTACTATGGGGTGTTCATCACCCGTCTAACATAGAGGACCAAAAGACCATCTATCGTAAAGAAAATGCTTATGTCTCTGTAGTGTCTTCACATTATAACAGAAGATTCACCCCAGAAATAGCAAAACGACCCAAAGTAAGAGATCAAGAAGGGAGAATTAACTACTACTGGACTCTGCTGGAACCAGGGGACACAATAATATTTGAGGCAAATGGAAATCTAATAGCGCCATGGTATGCTTTCGCACTGAGTAGAGGCTTTGGGTCAGGAATCATCACCTCAAACGTATCAATGGATGAATGTGACGCGAAGTGTCAAACACCCCAGGGAGCTATAAACAGTAGTCTTCCTTTCCAGAATGTACACCCAGTCACAATAGGAGAGTGCCCAAAATACGTCAGGAGTACAAAATTAAGGATGGTCACAGGACTAAGGAACATTCCATCCATTCAATCCAGAGGTTTGTTTGGAGCCATTGCCGGTTTCATTGAAGGGGGATGGACTGGAATGATAGATGGATGGTATGGTTATCATCATCAGAATGAACAGGGATCCGGCTATGCTGCAGATCAAAAAAGCACACAAAATGCCATTAACGGGATTACAAACAAGGTGAACTCTGTTATCGAGAAAATGAACACTCAATTCACAGCTGTAGGTAAAGAATTCAACAAATTAGAAAAAAGGATGGAAAACTTAAATAAAAAAGTTGATGATGGGTTTCTGGACATTTGGACATATAATGCAGAATTGTTGGTTCTACTGGAAAATGAAAGGACTTTGGATTTTCATGACTCAAATGTGAAGAACCTGTATGAGAAGGTAAAAAGCCAATTAAAGAATAATGCCAAAGAAATAGGAAACGGGTGTTTTGAATTCTACCACAAGTGTAACAATGAATGCATGGAAAGTGTAAAAAATGGAACTTATGACTATCCAAAATATTCAGAGGAATCAAAGTTAAACAGGGAAAAAATTGATGGAGTGAAATTGGAATCAATGGGAGTCTATCAGATTCTGGCGATCTACTCAACTGTCGCCAGTTCACTGGTGCTTTTGGTCTCCCTGGGGGCAATCAGCTTCTGGATGTGTTCTAATGGGTCTTTGCAGTGCAGAATATGCATC
>1959.50_STRAIN_A/Memphis/23/1983_HOST_Human_SUBTYPE_H1N1_n1
ATGAAAGCAAAACTACTGGTCCTGTTATGTGCACTTTCAGCTACAGATGCAGACACAATATGTATAGGCTACCATGCGAACAACTCAACCGACACTGTTGACACAGTACTCGAAAAGAACGTGACAGTGACACACTCTGTCAACCTACTTGAGGACAATCACAACGGAAAACTATGCAAACTAAAAGGAATAGCCCCACTACAATTGGGGAAATGCAGCATTGCCGGATGGATCTTAGGAAACCCAGAATGCGAATCACTGTTTTCTAAGAAATCATGGTCCTACATTGCAGAAACACCAAACTCCGAGAATGGAACATGTTACCCAGGGTATTTCGCCGACTATGAGGAACTGAGGGAACAATTGAGTTCAGTATCATCATTCGAGAGATTCGAAATATTCCCCAAGGAAAGTTCATGGCCCAAACACAACGTAAAAGGAGTAACGGCATCATGCTCCCATAAGGGGAAAAGCAGTTTTTACAGAAATTTGCTATGGCTGACGGAGAAAAATGGCTCGTACCCAAATCTGAGCAAGTCCTATGTGAACAACAAAGAGAAAGAAGTCCTTGTACTATGGGGTGTTCATCACCCGTCTAACATAGAGGACCAAAAGACCATCTATCGTAAAGAAAATGCTTATGTCTCTGTAGTGTCTTCACATTATAACAGGAGATTCACCCCAGAAATAGCAAAAAGACCCAAAGTAAGAAATCAAGAAGGGAGAATTAACTACTACTGGACTCTGCTGGAACCCGGGGACACAATAATATTTGAGGCAAATGGAAATCTAATAGCGCCATGGTATGCTTTCGCATTGAGTAGAGGCTTTGGGTCAGGAATCATCACCTCAAACGCATCGATGGATGAATGTGACGCGAAGTGTCAAACACCCCAGGGAGCTATAAACAGTAGTCTTCCTTTTCAGAATGTACACCCAGTCACAATAGGAGAGTGCCCAAAGTACGTCAGGAGTACAAAATTAAGGATGGTTACAGGACTAAGGAACATCCCATCCATTCAATCCAGAGGTTTGTTTGGAGCCATTGCCGGTTTCATTGAAGGGGGATGGACTGGAATGATTGATGGATGGTATGGTTATCATCATCAGAATGAACAGGGATCTGGCTATGCTGCGGATCAAAAAAGCACACAAAATGCCATTAACGGGATTACAAACAAGGTGAACTCTATAATCGAGAAAATGAACACTCAATTCACAGCTGTGGGTAAAGAATTCAACAAACTAGAAAAAAGGATGGAAAACTTAAATAAAAAAGTTGATGATGGATTTCTGGACATTTGGACATATAATGCAGAATTGTTGGTTCTACTGGAAAATGAAAGGACTTTGGATTTCCATGACTCAAATGTGAAGAACCTGTATGAGAAAGTAAAAAGCCAATTAAAGAATAATGCCAAAGAAATAGGAAACGGGTGTTTTGAATTCTACCACAAGTGTAACAATGAATGCATGGAAAGTGTAAAAAATGGGACTTATGACTATCCAAAATATTCAGAAGAATCAAAGTTAAACAGGGAAAAAATTGATGGAGTGAAATTGGAATCAATGGGAGTCTATCAGATTCTGGCGATCTACTCAACTGTCGCCAGTTCACTGGTGCTTTTGGTCTCCCTGGGGGCAATCAGCTTCTGGATGTGTTCTAATGGGTCTTTGCAGTGCAGAATATGCATC
>1959.50_STRAIN_A/Memphis/25/1983_HOST_Human_SUBTYPE_H1N1_n2
ATGAAAGCAAAACTACTGGTCCTGTTATGTGCACTTTCAGCTACAGATGCAGACACAATATGTATAGGCTACCATGCGAACAACTCAACCGACACTGTTGACACAGTGCTCGAAAAGAACGTGACAGTGACACACTCTGTCAACCTACTTGAGGACAATCACAACGGAAAACTATGCAAACTAAAAGGAATAGCCCCACTACAATTGGGGAAATGCAGCATTGCCGGATGGATCTTAGGAAACCCAGAATGCGAATCACTGTTTTCTAAGAAATCATGGTCCTACATTGCAGAAACACCAAACTCCGAGAATGGAACATGTTACCCAGGGTATTTCGCCGACTATGAGGAACTGAGGGAACAATTGAGTTCAGTATCATCATTCGAGAGATTCGAAATATTCCCCAAGGAAAGTTCATGGCCCAAACACAACGTAAAAGGAGTAACGGCATCATGCTCCCATAAGGGGAAAAGCAGTTTTTACAGAAATTTGCTATGGCTGACGGAGAAAAATGGCTCGTACCCAAATCTGAGCAAGTCCTATGTGAACAACAAAGAGAAAGAAGTCCTTGTACTATGGGGTGTTCATCACCCGTCTAACATAGAGGACCAAAAGACCATCTATCGTAAAGAAAATGCTTATGTCTCTGTAGTGTCTTCACATTATAACAGGAGATTCACCCCAGAAATAGCAAAAAGACCCAAAGTAAGAAATCAAGAAGGGAGAATTAACTACTACTGGACTCTGCTGGAACCCGGGGACACAATAATATTTGAGGCAAATGGAAATCTAATAGCGCCATGGTATGCTTTCGCATTGAGTAGAGGCTTTGGGTCAGGAATCATCACCTCAAACGCATCGATGGATGAATGTGACGCGAAGTGTCAAACACCCCAGGGAGCTATAAACAGTAGTCTTCCTTTTCAGAATGTACACCCAGTCACAATAGGAGAGTGCCCAAAGTACGTCAGGAGTACAAAATTAAGGATGGTTACAGGACTAAGGAACATCCCATCCATTCAATCCAGAGGTTTGTTTGGAGCCATTGCCGGTTTCATTGAAGGGGGATGGACTGGAATGATTGATGGATGGTATGGTTATCATCATCAGAATGAACAGGGATCTGGCTATGCTGCGGATCAAAAAAGCACACAAAATGCCATTAACGGGATTACAAACAAGGTGAACTCTATAATCGAGAAAATGAACACTCAATTCACAGCTGTGGGTAAAGAATTCAACAAACTAGAAAAAAGGATGGAAAACTTAAATAAAAAAGTTGATGATGGATTTCTGGACATTTGGACATATAATGCAGAATTGTTGGTTCTACTGGAAAATGAAAGGACTTTGGATTTCCATGACTCAAATGTGAAGAACCTGTATGAGAAAGTAAAAAGCCAATTAAAGAATAATGCCAAAGAAATAGGAAACGGGTGTTTTGAATTCTACCACAAGTGTAACAATGAATGCATGGAAAGTGTAAAAAATGGGACTTATGACTATCCAAAATATTCAGAAGAATCAAAGTTAAACAGGGAAAAAATTGATGGAGTGAAATTGGAATCAATGGGAGTCTATCAGATTCTGGCGATCTACTCAACTGTCGCCAGTTCACTGGTGCTTTTGGTCTCCCTGGGGGCAATCAGCTTCTGGATGTGTTCTAATGGGTCTTTGCAGTGCAGAATATGCATC
>1959.50_STRAIN_A/Chile/1/1983_HOST_Human_SUBTYPE_H1N1_n3
ATGAAAGCAAAACTACTGGTCCTGTTATGTGCACTTTCAGCTACAGATGCAGACACAATATGTATAGGCTACCATGCGAACAACTCAACCGACACTGTTGACACAGTACTCGAAAAGAACGTGACAGTGACACACTCTGTCAACCTACTTGAGGACAATCACAACGGAAAACTATGCAAACTAAAAGGAATAGCCCCACTACAATTGGGGAAATGCAGCATTGCCGGATGGATCTTAGGAAACCCAGAATGCGAATCACTGTTTTCTAAGAAATCATGGTCCTACATTGCAGAAACACCAAACTCCGAGAATGGAACATGTTACCCAGGGTATTTCGCCGACTATGAGGAACTGAGGGAACAATTGAGTTCAGTATCATCATTCGAGAGATTCGAAATATTCCCCAAGGAAAGTTCATGGCCCAAACACAACGTAAAAGGAGTAACGGCAGCATGCTCCCATAAGGGGAAAAGCAGTTTTTACAGAAATTTGCTATGGCTGACGGAGAAAAATGGCTCGTACCCAAATCTGAGCAAGTCCTATGTGAACAACAAAGAGAAAGAAGTCCTTGTACTATGGGGTGTTCATCACCCGTCTAACATAGAGGACCAAAAGACCATCTATCGTAAAGAAAATGCTTATGTCTCTGTAGTGTCTTCACATTATAACAGGAGATTCACCCCAGAAATAGCAAAAAGACCCAAAGTAAGAAATCAAGAAGGGAGAATTAACTACTACTGGACTCTGCTGGAACCCGGGGACACAATAATATTTGAGGCAAATGGAAATCTAATAGCGCCATGGTATGCTTTCGCACTGAGTAGAGGCTTTGGGTCAGGAATCATCACCTCAAACGCATCGATGGATGAATGTGACGCGAAGTGTCAAACACCCCAGGGAGCTATAAACAGTAGTCTTCCTTTTCAGAATGTACACCCAGTCACAATAGGAGAGTGCCCAAAGTACGTCAGGAGTACAAAATTAAGGATGGTTACAGGACTAAGGAACATCCCATCCATTCAATCCAGAGGTTTGTTTGGAGCCATTGCCGGTTTCATTGAAGGGGGATGGACTGGAATGATTGATGGATGGTATGGTTATCATCATCAGAATGAACAGGGATCTGGCTATGCTGCGGATCAAAAAAGCACACAAAATGCCATTAACGGGATTACAAACAAGGTGAACTCTATAATCGAGAAAATGAACACTCAATTCACAGCTGTGGGTAAAGAATTCAACAAACTAGAAAAAAGGATGGAAAACTTAAATAAAAAAGTTGATGATGGATTCCTGGACATTTGGACATATAATGCAGAATTGTTGGTTCTACTGGAAAATGAAAGGACTTTGGATTTCCATGACTCAAATGTGAAGAACTTGTATGAGAAAGTAAAAAGCCAATTAAAGAATAATGCCAAAGAAATAGGAAACGGGTGTTTTGAATTCTACCACAAGTGTAACAATGAATGCATGGAAAGTGTAAAAAATGGGACTTATGACTATCCAAAATATTCAGAAGAATCAAAGTTAAACAGGGAAAAAATTGATGGAGTGAAATTGGAATCAATGGGAGTCTATCAGATTCTGGCGATCTACTCAACTGTCGCCAGTTCACTGGTGCTTTTGGTCTCCCTGGGGGCAATCAGCTTCTGGATGTGTTCTAATGGGTCTTTGCAGTGCAGAATATGCATC
>1960.50_STRAIN_A/Tonga/14/1984_HOST_Human_SUBTYPE_H1N1_n1
ATGAAAGCAAAACTACTGGTCCTGTTATGTGCACTCTCAGCTACAGATGCAGACACAATATGTATAGGCTACCATGCGAACAACTCAACCGACACTGTTGACACAGTACTCGAAAAGAACGTGACAGTGACACACTCTGTCAACCTACTTGAGGACAATCACAACGGGAAACTATGCAAACTAAAAGGAATAGCGCCACTACAATTGGGGAAATGCAGCATTGCCGGATGGATCTTAGGAAACCCAGAATGCGAATCACTGTTTTCTAAGAAATCATGGTCCTACATTGCAGAAACACCAAACTCCGAGAATGGAACATGTTACCCAGGGTATTTCGCCGACTATGAAGAACTGAGGGAACAATTGAGTTCAGTATCATCATTCGAGAGATTCGAAATATTTCCCAAGGAAAGTTCATGGCCCAACCACAACGTAAAAGGAGTAACGGCATCATGCTCCCATAAGGGGAAAAGCAGTTTTTACAGAAATTTGCTATGGCTGACGGAGAAAAAAGGCTCGTACCCAAATCTGAGCAAATCCTATGTGAACAACAAAGAGAAAGAAGTCCTTGTACTATGGGGTATTCATCACCCGTCTAACATAGAGGACCAAAAGACCATCTATCGTAAAGAAAATGCTTATGTCTCTGTAGTGTCTTCACATTATAACAGGAGATTCACCCCAGAAATAGCAAAAAGACCCAAAGTAAGAGATCAAGAAGGGAGAATTAACTACTACTGGACTCTGCTGGAACCCGGGGACACAATAATATTTGAGGCAAATGGAAATCTAATAGCGCCATGGTATGCTTTCGCACTGAGTAGGGGCTTTGGGTCAGGAATCATCACCTCAAACGCATCGATGGATGAATGTGACGCGAAGTGTCAAACACCCCGGGGAGCTATAAACAGTAGTCTTCCTTTTCAGAATGTACACCCAGTCACAATAGGAGAGTGCCCAAAGTACGTCAGGAGTACAAAATTAAGGATGGTTACAGGACTAAGGAACATCCCATCCATTCAATCCAGAGGTTTGTTTGGAGCTATTGCCGGTTTCATTGAAGGGGGATGGACTGGAATGATTGATGGATGGTATGGTTATCATCATCAGAATGAACAGGGATCTGGCTATGCTGCGGATCAAAAAAGCACACAAAGTGCCATTAACGGGATTACAAACAAGGTGAACTCTATAATCGAGAAAATGAACACTCAATTCACAGCTGTGGGTAAAGAATTCAACAAACTAGAAAAAAGGATGGAAAACTTAAATAAAAAAGTTGATGATGGATTTCTGGACATTTGGACATATAATGCAGAATTGTTGGTTCTACTGGAAAATGAAAGGACTTTGGATTTCCACGACTCAAATGTGAAGAACCTGTATGAGAAAGTAAAAAGCCAATTAAAGAATAATGCCAAAGAAATAGGAAACGGGTGTTTTGAATTCTACCACAAGTGTAACAATGAATGCATGGAAAGTGTAAAAAATGGAACTTATGACTATCCAAAATATTCAGAGGAATCAAAATTAAACAGGGAAAAAATTGATGGAGTGAAATTGGAATCAATGGGAGTCTATCAGATTCTGGCGATCTACTCAACTGTCGCCAGTTCACTGGTGCTTTTGGTCTCCCTGGGGGCAATCAGCTTCTGGATGTGTTCTAATGGGTCTTTGCAGTGCAGAATATGCATC
>1960.50_STRAIN_A/Memphis/1/1984_HOST_Human_SUBTYPE_H1N1_n2
ATGAAAGCAAAACTACTGGTCCTGTTATGTGCACTTTCAGCTACAGATGCAGACACAATATGTATAGGCTACCATGCGAACAACTCAACCGACACTGTTGACACAGTACTCGAAAAGAACGTGACAGTGACACACTCTGTCAACCTACTTGAGGACAATCACAACGGGAAACTATGCAAACTAAAAGGAATAGCGCCACTACAATTGGGGAAATGCAGCATTGCCGGATGGATCTTAGGAAACCCAGAATGTGAATCACTGTTTTCTAAGAAATCATGGTCCTACATTGCAGAAACACCAAACTCCGAGAATGGAACATGTTACCCAGGGTATTTCGCCGACTATGAAGAACTGAGGGAACAATTGAGTTCAGTATCATCATTCGAGAGATTCGAAATATTCCCCAAGGAAAGTTCATGGCCCAACCACAACGTAAAAGGAGTAACGGCATCATGCTCCCATAAGGGGAAAAGCAGCTTTTACAGAAATTTGCTATGGCTGACGGAGAAAAATGGCTCGTACCCAAATCTGAGCAAATCCTATGTGAACAACAAAGAGAAAGAAGTCCTTGTACTATGGGGTATTCATCACCCGTCTAACATAGAGGACCAAAAGACCATCTATCGTAAAGAAAATGCTTATGTCTCTGTAGTGTCTTCACATTATAACAGGAGATTCACCCCAGAAATAGCAAAAAGACCCAAAGTAAGAGATCAAGAAGGGAGAATTAACTACTACTGGACTCTGCTGGAACCCGGGGACACAATAATATTTGAGGCAAATGGAAATCTAATAGCGCCATGGTATGCTTTCGCACTGAGTAGGGGCTTTGGGTCAGGAATCATCACCTCAAACGCATCGATGGATGAATGTGACGCGAAGTGTCAAACACCCCTGGGAGCTATAAACAGTAGTCTTCCTTTTCAGAATGTACACCCAGTCACAATAGGAGAGTGCCCAAAGTACGTCAGGAGTACAAAATTAAGGATGGTTACAGGACTAAGGAACATCCCATCCATTCAATCCAGAGGTTTGTTTGGAGCTATTGCCGGTTTCATTGAAGGGGGATGGACTGGAATGATTGATGGATGGTATGGTTATCATCATCAGAATGAACAGGGATCTGGCTATGCTGCGGATCAAAAAAGCACACAAAGTGCCATTAACGGGATTACAAACAAGGTGAACTCTATAATCGAGAAAATGAACACTCAATTCACAGCTGTGGGTAAAGAATTCAACAAACTAGAAAAAAGGATGGAAAACTTAAATAAAAAAGTTGATGATGGATTTCTGGACATTTGGACATATAATGCAGAATTGTTGGTTCTACTGGAAAATGAAAGGACTTTGGATTTCCATGACTCAAATGTGAAGAACCTGTATGAGAAAGTAAAAAGCCAATTAAAGAATAATGCCAAAGAAATAGGAAACGGGTGTTTTGAATTCTACCACAAGTGTAACAATGAATGCATGGAAAGTGTAAAAAATGGAACTTATGACTATCCAAAATATTCAGAGGAATCAAAATTAAACAGGGAAAAAATTGATGGAGTGAAATTGGAATCAATGGGAGTCTATCAGATTCTGGCGATCTACTCAACTGTCGCCAGTTCACTGGTGCTTTTGGTCTCCCTGGGGGCAATCAGCTTCTGGATGTGTTCTAATGGGTCTTTGCAGTGCAGAATATGCATC
>1961.50_STRAIN_A/Mongolia/231/85_HOST_Human_SUBTYPE_H1N1_n1
ATGAAAGCAAAACTACTGGTCCTGTTATGTGCACTTTCAGCTACAGATGCAGACACAATATGTATAGGCTACCATGCGAACAACTCAACCGACACTGTTGACACAGTACTCGAAAAGAACGTGACAGTGACACACTCTGTCAACCTACTTGAGGACAGTCACAACGGAAAACTATGCAGACTAAAAGGAATAGCCCCACTACAATTGGGGAAATGCAGCATTGCCGGATGGATCTTAGGAAACCCAGAATGCGAATCACTGTTTTCTAAGAAATCATGGTCCTACATTGCAGAAACACCAAACTCCGAGAATGGAACATGTTACCCAGGATATTTCGCCGACTATGAGGAATTGAGGGAGCAATTGAGCTCAGTATCATCATTCGAGAGATTCGAAATATTCCCCAAGGAAAGATCATGGCCCAAACACAACGTAAGAGGCGTAACGGCATCATGCTCCCATAAGGGGAAAAGCAGTTTTTACAGAAATTTGCTATGGCTAACGGAGAAAAATGGCTCGTACCCAAATCTGAGCAGTTCCTATGTGAACAACAAAGAGAAAGAAGTCCTTGTACTATGGGGTGTTCATCACCCGTCTAACATAGAGGACCAAAAGACCATCTATCGGAAAGAAAATGCTTATGTCTCTGTAGTGTCTTCAAATTATAACAGGAGATTCACCCCAGAAATAGCCGAAAGACCCAAAGTAAGAGGTCAAGCAGGGAGAATTAACTACTACTGGACTCTGCTGGAACCCGGGGACACAATAATATTTGAGGCAAATGGAAATCTAATAGCGCCATGGCATGCTTTCGCACTGAATAGAGGCTTTGGGTCAGGAATCATCACCTCAAACGCATCGATGGATGAATGTGACACGAAGTGTCAAACACCCCAGGGAGCTATAAACAGTAGTCTTCCTTTCCAGAATATACACCCAGTCACAATAGGGGAGTGCCCAAAATACGTCAGGAGTACAAAATTGAGGATGGTTACAGGACTAAGGAACATCCCATCCATTCAATCCAGAGGTCTGTTTGGAGCCATTGCCGGTTTCATTGAAGGGGGATGGACTGGAATGATAGATGGATGGTATGGTTATCATCATCAGAATGAACAGGGATCTGGCTATGCTGCGGATCAAAAAAGCACACAAAATGCCATTAACGGGATTACAAACAAGGTGAACTCTGTTATCGAGAAAATGAACACTCAATTCACAGCTGTGGGTAAAGAATTCAACAAATTAGAAAAAAGGATGGAAAACTTAAATAAAAAAGTTGATGATGGATTTCTGGACATTTGGACATATAATGCAGAATTGTTGGTTCTACTGGAAAATGAAAGGACTTTGGATTTTCATGACTCAAGTGTGAAGAATGCGTATGAGAAAGTAAAAAGCCAATTAAAGAATAATGCCAAAGAAATAGGAAACGGATGTTTTGAATTCTACCACAAGTGTAACAATGAATGCATGGAAAGTGTAAAAAATGGAACTTATGACTATCCAAAATATTCAGAGGAATCAAAGTTAAACAGGGAAAAAATTGATGGAGTGAAATTGGAATCAATGGGAGTCTATCAGATTCTGGCGATCTACTCAACTGTCGCCAGTTCACTGGTGCTTTTGGTCTCCCTGGGGGCAATCAGCTTCTGGATGTGTTCTAATGGGTCTTTGCAGTGCAGAATATGCATC
>1962.50_STRAIN_A/Texas/2922-3/1986_HOST_Human_SUBTYPE_H1N1_n1
ATGAAAGCAAAACTACTAGTCCTGTTATGTGCATTTACAGCTACAGATGCAGACACAATATGTATAGGCTACCATGCGAACAACTCAACCGACACTGTTGACACAGTACTTGAAAAGAACGTGACAGTGACACACTCTGTCAACCTACTTGAGGACAGTCACAACGGAAAACTATGTCGACTAAAAGGAATAGCCCCACTACAATTGGGTAATTGCAGCATTGCCGGATGGATTTTAGGAAACCCAGAATGCGAATCACTGTTTTCTAAGAAATCATGGTCCTACATTGCAGAAACACCAAACTCCGAGAATGGAACATGTTACCCAGGGTATTTCGCCGACTATGAGGAACTGAGGGAGCAATTGAGTTCAGTATCATCATTCGAGAGATTCGAAATATTCCCCAAAGAAAGCTCATGGCCCAACCACACCGTAAAAGGAGTAACGGCATCATGCTCCCATAAGGGGAAAAGCAGTTTTTACAGAAATTTGCTATGGCTGACGAAGAAGAATGGCTCGTACCCAAATCTGAGCAAGTCCTATGTGAACAACAAAGAGAAAGAAGTCCTTGTACTATGGGGTGTTCATCACCCGTCTAACATAGGGGACCAAAGGGCCATCTATCATACAGAAAATGCTTATGTCTCTGTAGTGTCTTCACATTATAACAGGAGATTCACCCCAGAAATAGCAAAAAGACCCAAAGTAAGAGATCAAGAAGGAAGAATTAACTACTACTGGACTCTGCTGGAACCCGGGGACACAATAATATTTGAGGCAAATGGAAATCTAATAGCGCCATGGTATGCTTTCGCACTGAGTAGAGGCTTTGGGTCAGGAATCATCACCTCAAACGCATCAATGGATGAATGTGACGCGAAGTGTCAAACACCCCAGGGAGCTATAAACAGTAGTCTTCCTTTCCAGAATGTACACCCAGTCACAATAGGAGAGTGCCCAAAGTATGTCAGGAGTACAAAATTAAGAATGGTTACAGGACTAAGGAACATCCCATCCATTCAATCCAGAGGTTTGTTTGGAGCCATTGCCGGTTTCATTGAAGGGGGGTGGACTGGAATGATAGATGGATGGTATGGTTATCATCATCAGAATGAACAAGGATCTGGCTATGCTGCGGATCAAAAAAGCACACAAAATGCCATTAACGGGATTACAAACAAGGTGAATTCTGTAATCGAGAAAATGAACACTCAATTCACAGCTGTGGGCAAAGAATTCAACAAATTAGAAAGAAGGATGGAAAACTTAAATAAAAAAGTTGATGATGGATTTCTGGACATTTGGACATATAATGCAGAATTGTTGGTTCTACTGGAAAATGAAAGGACTTTGGATTTTCATGACTCAAATGTGAAGAATCTGTATGAGAAAGTAAAAAGCCAATTAAAGAACAATGCCAAAGAAATAGGAAACGGGTGTTTTGAATTCTACCACAAGTGTAACAATGAATGCATGGAAAGTGTGAAAAATGGAACTTATGACTATCCAAAATATTCCGAGGAATCAAAGTTAAACAGGGAAAAAATTGATGGAGTGAAATTGGAATCAATGGGAGTCTATCAGATTCTGGCGATCTACTCAACTGTCGCCAGTTCACTGGTGCTTTTGGTCTCCCTGGGGGCAATCAGCTTCTGGATGTGTTCTAATGGGTCTTTGCAGTGTAGAATATGCATC
>1962.50_STRAIN_A/Taiwan/01/1986_HOST_Human_SUBTYPE_H1N1_n2
ATGAAAGCAAAACTACTAGTCCTGTTATGTGCATTTACAGCTACAGATGCAGACACAATATGTATAGGCTACCATGCGAACAACTCAACCGACACTGTTGACACAGTACTTGAAAAGAACGTGACAGTGACACACTCTGTCAACCTACTTGAGGACAGTCACAACGGAAAACTATGTCGACTAAAAGGAATAGCCCCACTACAATTGGGTAATTGCAGCATTGCCGGATGGATTTTAGGAAACCCAGAATGCGAATCACTGTTTTCTAAGAAATCATGGTCCTACATTGCAGAAACACCAAACTCCGAGAATGGAACATGTTACCCAGGGTATTTCGCCGACTATGAGGAACTGAGGGAGCAATTGAGTTCAGTATCATCATTCGAGAGATTCGAAATATTCCCCAAAGAAAGCTCATGGCCCAACCACACCGTAAAAGGAGTAACGGCATCATGCTCCCATAAGGGGAAAAGCAGTTTTTACAGAAATTTGCTATGGCTGACGGAGAAGAATGGCTCGTACCCAACTCTGAGCAAGTCCTATGTGAACAACAAAGAGAAAGAAGTCCTTGTACTATGGGGTGTTCATCACCCGTCTAACATAGGGGACCAAAGGGCCATCTATCATACAGAAAATGCTTATGTCTCTGTAGTGTCTTCACATTATAACAGGAGATTCACCCCAGAAATAGCAAAAAGACCCAAAGTAAGAGGTCAAGAAGGAAGAATTAACTACTACTGGACTCTGCTGGAACCCGGGGACACAATAATATTTGAGGCAAATGGAAATCTAATAGCGCCATGGTATGCTTTCGCACTGAGTAGAGGCTTTGGGTCAGGAATCATCACCTCAAACGCATCAATGGATGAATGTGACGCGAAGTGTCAAACACCCCAGGGAGCTATAAACAGTAGTCTTCCTTTCCAGAATGTACACCCAGTCACAATAGGAGAGTGCCCAAAGTATGTCAGGAGTACAAAATTAAGAATGGTTACAGGACTAAGGAACATCCCATCCATTCAATCCAGAGGTTTGTTTGGAGCCATTGCCGGTTTCATTGAAGGGGGGTGGACTGGAATGATAGATGGATGGTATGGTTATCATCATCAGAATGAACAAGGATCTGGCTATGCTGCGGATCAAAAAAGCACACAAAATGCCATTAACGGGATTACAAACAAGGTGAATTCTGTAATCGAGAAAATGAACACTCAATTCACAGCTGTGGGCAAAGAATTCAACAAATTAGAAAGAAGGATGGAAAACTTAAATAAAAAAGTTGATGATGGATTTCTGGACATTTGGACATATAATGCAGAATTGTTGGTTCTACTGGAAAATGAAAGGACTTTGGATTTTCATGACTCAAATGTGAAGAATCTGTATGAGAAAGTAAAAAGCCAATTAAAGAACAATGCCAAAGAAATAGGAAACGGGTGTTTTGAATTCTACCACAAGTGTAACAATGAATGCATGGAAAGTGTGAAAAATGGAACTTATGACTATCCAAAATATTCCGAGGAATCAAAGTTAAACAGGGAAAAAATTGATGGAGTGAAATTGGAATCAATGGGAGTCTATCAGATTCTGGCGATCTACTCAACTGTCGCCAGTTCACTGGTGCTTTTGGTCTCCCTGGGGGCAATCAGCTTCTGGATGTGTTCTAATGGGTCTTTGCAGTGTAGAATATGCATC
>1962.50_STRAIN_A/Singapore/6/1986_HOST_Human_SUBTYPE_H1N1_n3
ATGAAAGCAAAACTACTAGTCCTGTTATGTGCATTTACAGCTACAGATGCAGACACCATATGTATAGGCTACCATGCGAACAACTCAACCGACACTGTTGACACAGTACTTGAAAAGAACGTGACAGTGACACACTCTGTCAACCTACTTGAGGACAGTCACAACGGAAAACTATGTCGACTAAAAGGAATAGCCCCACTACAATTGGGTAATTGCAGCATTGCCGGATGGATCTTAGGAAACCCAGAATGCGAATCACTGTTTTCTAAGAAATCATGGTCCTACATTGCAGAAACACCAAACTCCGAGAATGGAACATGTTACCCAGGGTATTTCGCCGACTATGAGGAACTGAGGGAGCAATTGAGTTCAGTATCATCATTCGAGAGATTCGAAATATTCCCCAAAGAAAGCTCATGGCCCAACCACACCGTAAAAGGAGTAACGGCATCATGCTCCCATAAGGGGAGAAGCAGTTTTTACAGAAATTTGCTATGGCTGACGAAGAAGAATGGCTCGTACCCAAATCTGAGCAAGTCCTATGTGAACAACAAAGAGAAAGAAGTCCTTGTACTATGGGGTGTTCATCACCCGTCTAACATAGGGGACCAAAGGGCCATCTATCATACAGAAAATGCTTATGTCTCTGTAGTGTCTTCACATTATAACAGGAGATTCACCCCAGAAATAGCAAAAAGACCCAAAGTAAGAGATCAAGAAGGAAGAATTAACTACTACTGGACTCTGCTGGAACCCGGGGACACAATAATATTTGAGGCAAATGGAAATCTAATAGCGCCATGGTATGCTTTCGCACTGAGTAGAGGCTTTGGGTCAGGAATCATCACCTCAAACGCATCAATGGATGAATGTGACGCGAAGTGTCAAACACCCCAGGGAGCTATAAACAGTAGTCTTCCTTTCCAGAATGTACACCCAGTCACAATAGGAGAGTGCCCAAAGTATGTCAGGAGTACAAAATTAAGGATGGTTACAGGACTAAGGAACATCCCATCCATTCAATCCAGAGGTTTGTTTGGAGCCATTGCCGGTTTCATTGAAGGGGGGTGGACTGGAATGATAGATGGATGGTATGGTTATCATCATCAGAATGAACAAGGATCTGGCTATGCTGCGGATCAAAAAAGCACACAAAATGCCATTAACGGGATTACAAACAAGGTGAATTCTGTAATCGAGAAAATGAACACTCAATTCACAGCTGTGGGCAAAGAATTCAACAAATTAGAAAGAAGGATGGAAAACTTAAATAAAAAAGTTGATGATGGATTTCTGGACATTTGGACATATAATGCAGAATTGTTGGTTCTACTGGAAAATGAAAGGACTTTGGATTTTCATGACTCAAATGTGAAGAATCTGTATGAGAAAGTAAAAAGCCAATTAAAGAATAATGCCAAAGAAATAGGAAACGGGTGTTTTGAATTCTACCACAAGTGTAACAATGAATGCATGGAAAGTGTGAAAAATGGAACTTATGACTATCCAAAATATTCCGAGGAATCAAAATTAAACAGGGAAAAAATTGATGGAGTGAAATTGGAATCAATGGGAGTCTATCAGATTCTGGCGATCTACTCAACTGTCGCCAGTTCACTGGTGCTTTTGGTCTCCCTGGGGGCAATCAGCTTCTGGATGTGTTCTAATGGGTCTTTGCAGTGTAGAATATGCATC
>1963.50_STRAIN_A/Memphis/4/1987_HOST_Human_SUBTYPE_H1N1_n1
ATGAAAGCAAAACTACTAGTCCTGTTATGTGCATTCACAGCTACAGATGCAGACACAATATGTATAGGCTACCATGCGAACAACTCAACCGACACTGTTGACACAGTACTTGAAAAGAACGTGACAGTGACACACTCTGTCAACCTACTTGAGGACAGTCACAACGGAAAACTATGTCGACTAAAAGGAATAGCCCCACTACAATTGGGTAATTGCAGTATTGCCGGATGGATTTTAGGAAACCCAGAATGCGAATCACTGTTTTCTAAGAAATCATGGTCCTACATTGCAGAAACACCAAACTCCGAGAATGGAACATGTTACCCAGGGTATTTCTCTGACTATGAGGAACTGAGGGAGCAATTGAGTTCAGTATCATCATTCGAGAGATTCGAAATATTCCCCAAAGAAAGCTCATGGCCCAACCACACCGTAAAAGGAGTAACGGCATCATGCTCCCATAAGGGGAAAAGCAGTTTTTACAGAAATTTGCTATGGCTGACGGAGAAGAATGGCTCGTACCCAAATCTGAGCAAGTCCTATGTGAACAACAAAGAGAAAGAAGTCCTTGTACTATGGGGTGTTCATCACCCGTCTAACATAGGGGACCAAAGGGCCATCTATCATACAGAAAATGCTTATGTCTCTGTAGTGTCTTCACATTATAACAGGAGATTCACCCCAGAAATAGCAAAAAGACCCAAAGTAAGAGATCAAGAAGGAAGAATTAACTACTACTGGACTCTGCTGGAACCCGAGGACACAATAATATTTGAGGCAAATGGAAATCTAATAGCGCCATGGTATGCTTTTGCACTGAGTAGAGGCTTTGGGTCAGGAATCATCACCTCAAACGCATCAATGGATGAATGTGACGCGAAGTGTCAAACACCCCAGGGAGCTATAAACAGTAGTCTTCCTTTCCAGAATGTACACCCAGTCACAATAGGAGAGTGCCCAAAGTATGTCAGGAGTACAAAATTAAGAATGGTTACAGGACTAAGGAACATCCCATCCATTCAATCCAGAGGTTTGTTTGGAGCCATTGCCGGTTTCATTGAAGGGGGGTGGACTGGAATGATAGATGGATGGTATGGTTATCATCATCAGAATGAACAAGGATCTGGCTATGCTGCGGATCAAAAAAGCACACAAAATGCCATTAACGGGATTACAAACAAGGTGAATTCTGTAATCGAGAAAATGAACACTCAATTCACAGCTGTGGGCAAAGAATTCAACAAATTAGAAAGAAGGATGGAAAACTTAAATAAAAAAGTTGATGATGGGTTTCTGGACATTTGGACATATAATGCAGAATTGTTGGTTCTACTGGAAAATGAAAGGACTTTGGATTTTCATGACTCAAATGTGAAGAATCTGTATGAGAAAGTAAAAAGCCAATTAAAGAACAATGCCAAAGAAATAGGAAACGGGTGTTTTGAATTCTACCACAAGTGTAACAATGAATGCATGGAAAGTGTGAAAAATGGAACTTATGACTATCCAAAATATTCCGAGGAATCAAAGTTAAACAGGGAAAAAATTGATGGAGTGAAATTGGAATCAATGGGAGTCTATCAGATTCTGGCGATCTACTCAACTGTCGCCAGTTCACTGGTGCTTTTGGTCTCCCTGGGGGCAATCAGCTTCTGGATGTGTTCTAATGGGTCTTTGCAGTGTAGAATATGCATC
>1963.50_STRAIN_A/Memphis/3/1987_HOST_Human_SUBTYPE_H1N1_n2
ATGAAAGCAAAACTACTAATCCTGTTATGTGCATTTACAGCTACAGATGCAGACACAATATGTATAGGCTACCATGCGAACAACTCAACCGACACTGTTGACACAGTACTTGAAAAGAACGTGACAGTGACACACTCTGTCAACCTACTTGAGGACAGTCACAACGGAAAACTATGTCGACTAAAAGGAATAGCCCCACTACAATTGGGTAATTGCAGCATTGCCGGATGGATTTTAGGAAACCCAGAATGCGAATCACTGTTTTCTAAGAAATCATGGTCCTACATTGCAGAAACACCAAACTCCGAGAATGGAACATGTTACCCAGGGTATTTCGCCGACTATGAGGAACTGAGAGAGCAATTGAGTTCAGTATCATCATTCGAGAGATTCGAAATATTCCCCAAAGAAAGCTCATGGCCCAACCACACCGTAAAAGGAGTAACGGCATCATGCTCCCATAAGGGGAAAAGCAGTTTTTACAGAAATTTGCTATGGCTGACGGAGAAGAATGGCTCGTACCCAAATCTGAGCAAGTCCTATGTGAACAACAAAGAGAAAGAAGTCCTTGTACTATGGGGTGTTCATCACCCGTCTAACATAGGGGACCAAAGGGCCATCTATCATACAGAAAATGCTTATGTCTCTGTAGTGTCTTCACATTATAACAGGAGATTCACCCCAGAAATAGCAAAAAGACCCAAAGTAAGAGGTCAAGAAGGAAGAATTAACTACTACTGGACTCTGCTGGAACCCGGGGACACAATAATATTTGAGGCAAATGGAAATCTAATAGCGCCATGGTATGCTTTCGCACTGAGTAGAGGCTTTGGGTCAGGAATCATCACCTCAAACGCATCAATGGATGAATGTGACGCGAAGTGTCAAACACCCCAGGGAGCTATAAACAGTAGTCTTCCTTTCCAGAATGTACACCCAGTCACAATAGGAGAGTGCCCAAAGTATGTCAGGAGTACAAAATTAAGAATGGTTACAGGACTAAGGAACATCCCATCCATTCAATCCAGAGGTTTGTTTGGAGCCATTGCCGGTTTCATTGAAGGGGGGTGGACTGGAATGATAGATGGATGGTATGGTTATCATCATCAGAATGAACAAGGATCTGGCTATGCTGCGGATCAAAAAAGCACACAAAATGCCATTAACGGGATTACAAACAAGGTGAATTCTGTAATCGAGAAAATGAACACTCAATTCACAGCTGTGGGCAAAGAATTCAACAAATTAGAAAGAAGGATGGAAAACTTAAATAAAAAAGTTGATGATGGATTTCTGGACATTTGGACATATAATGCAGAATTGTTGGTTCTACTGGAAAATGAAAGGACTTTGGATTTTCATGACTCAAATGTGAAGAATCTGTATGAGAAAGTAAAAAGCCAATTAAAGAACAATGCCAAAGAAATAGGAAACGGGTGTTTTGAATTCTACCACAAGTGTAACAATGAATGCATGGAAAGTGTGAAAAATGGAACTTATGACTATCCAAAATATTCCGAGGAATCAAAGTTAAACAGGGAAAAAATTGATGGAGTGAAATTGGAATCAATGGGAGTCTATCAGATTCTGGCGATCTACTCAACTGTCGCCAGTTCACTGGTGCTTTTGGTCTCCCTGGGGGCAATCAGCTTCTGGATGTGTTCTAATGGGTCTTTGCAGTGTAGAATATGCATC
>1963.50_STRAIN_A/Memphis/1/1987_HOST_Human_SUBTYPE_H1N1_n3
ATGAAAGCAAAACTACTAGTCCTGTTATGTGCATTTACAGCTACAGATGCAGACACAATATGTATAGGCTACCATGCGAACAACTCAACCGACACTGTTGACACAGTACTTGAAAAGAACGTGACAGTGACACACTCTGTCAACCTACTTGAGGACAGTCACAACGGAAAACTATGTCGACTAAAAGGAATAGCCCCACTACAATTGGGTAATTGCAGTATTGCCGGATGGATTTTAGGAAACCCAGAATGCGAATCACTGTTTTCTAAGAAATCATGGTCCTACATTGCAGAAACACCAAACTCCGAGAATGGAACATGTTACCCAGGGTATTTCGCTGACTATGAGGAACTGAGGGAGCAATTGAGTTCAGTATCATCATTCGAGAGATTCGAAATATTCCCCAAAGAAAGCTCATGGCCCAACCACACCGTAAAAGGAGTAACGGCATCATGCTCCCATAAGGGGAAAAGCAGTTTTTACAGAAATTTGCTATGGCTGACGGAGAAGAATGGCTCGTACCCAAATCTGAGCAAGTCCTATGTGAACAACAAAGAGAAAGAAGTCCTTGTACTATGGGGTGTTCATCACCCGTCTAACATAGGGGACCAAAGGGCCATCTATCATACAGAAAATGCTTATGTCTCTGTAGTGTCTTCACATTATAACAGGAGATTCACCCCAGAAATAGCAAAAAGACCCAAAGTAAGAGATCAAGAAGGAAGAATTAACTACTACTGGACTCTGCTGGAACCCGAGGACACAATAATATTTGAGGCAAATGGAAATCTAATAGCGCCATGGTATGCTTTTGCACTGAGTAGAGGCTTTGGGTCAGGAATCATCACCTCAAACGCATCAATGGATGAATGTGACGCGAAGTGTCAAACACCCCAGGGAGCTATAAACAGTAGTCTTCCTTTCCAGAATGTACACCCAGTCACAATAGGAGAGTGCCCAAAGTATGTCAGGAGTACAAAATTAAGAATGGTTACAGGACTAAGGAACATCCCATCCATTCAATCCAGAGGTTTGTTTGGAGCCATTGCCGGTTTCATTGAAGGGGGGTGGACTGGAATGATAGATGGATGGTATGGTTATCATCATCAGAATGAACAAGGATCTGGCTATGCTGCGGATCAAAAAAGCACACAAAATGCCATTAACGGGATTACAAACAAGGTGAATTCTGTAATCGAGAAAATGAACACTCAATTCACAGCTGTGGGCAAAGAATTCAACAAATTAGAAAGAAGGATGGAAAACTTAAATAAAAAAGTTGATGATGGGTTTCTGGACATTTGGACATATAATGCAGAATTGTTGGTTCTACTGGAAAATGAAAGGACTTTGGATTTTCATGACTCAAATGTGAAGAATCTGTATGAGAAAGTAAAAAGCCAATTAAAGAACAATGCCAAAGAAATAGGAAACGGGTGTTTTGAATTCTACCACAAGTGTAACAATGAATGCATGGAAAGTGTGAAAAATGGAACTTATGACTATCCAAAATATTCCGAGGAATCAAAGTTAAACAGGGAAAAAATTGATGGAGTGAAATTGGAATCAATGGGAGTCTATCAGATTCTGGCGATCTACTCAACTGTCGCCAGTTCACTGGTGCTTTTGGTCTCCCTGGGGGCAATCAGCTTCTGGATGTGTTCTAATGGGTCTTTGCAGTGTAGAATATGCATC
>1964.50_STRAIN_A/Victoria/36/1988_HOST_Human_SUBTYPE_H1N1_n1
ATGAAAGCAATACTACTAGTCCTGTTATGTGCATTTACAGCTACAGATGCAGACACAATATGTATAGGCTACCATGCGAACAACTCAACCGACACTGTTGACACAGTACTTGAAAAGAACGTGACAGTGACACATTCTGTCAACCTACTTGAGGACAGTCACAACGGAAAACTATGTCGACTAAAAGGAATAGCCCCACTACAATTGGGTAATTGCAGCATTGCCGGATGGATCTTAGGAAACCCAGAATGCGAATCACTGTTTTCTAAGAAATCATGGTCCTACATTGCAGAAACACCAAACTCCGAGAATGGAACATGTTACCCAGGGTATTTCGCCGACTATGAGGAACTGAGGGAGCAATTGAGTTCAGTATCATCATTCGAGAGATTCGAAATATTCCCCAAAGAAAGCTCATGGCCCAACCACACCGTAAAAGGAGTAACGGCATCATGCTCCCATAAGGGGAGAAGCAGTTTTTACAGAAATTTGCTATGGCTGACGGAGAAGAATGGCTTGTACCCAAATCTGAGCAAGTCCTATGTGAACAACAAAGAGAAAGAAGTCCTTGTACTATGGGGTGTTCATCACCCGTCTAACATAGGGGACCAAAGGGCCATCTATCATACAGAAAATGCTTATGTCTCTGTAGTGTCTTCACATTATAACAGGAGATTCACCCCAGAAATAGCAAAAAGACCCAAAGTCAGAGGTCAAGAAGGAAGAATTAACTACTACTGGACTCTGCTGGAACCCGGGGACACAATAATATTTGAGGCAAATGGAAATCTAATAGCGCCATGGTATGCTTTCGCACTGAGTAGAGGCTTTGGATCAGGAATCATCACCTCAAACGCATCAATGGATGAATGTGACGCGAAGTGTCAAACACCCCAGGGAGCTATAAACAGTAGTCTTCCTTTCCAGAATGTACACCCAGTCACAATAGGAGAGTGCCCAAAGTATGTCAGGAGTACAAAATTAAAGATGGTTACAGGACTAAGGAACATCCCATCCATTCAATCCAGAGGTCTGTTTGGAGCCATTGCCGGTTTCATTGAAGGGGGGTGGACTGGAATGATAGATGGATGGTATGGTTATCATCATCAGAATGAACAAGGATCTGGCTATGCTGCGGATCAAAAAAGCACACAAAATGCCATTAACGGGATTACAAACAAGGTGAATTCTGTAATCGAGAAAATGAACACTCAATTCACAGCTGTGGGCAAAGAATTCAACAAATTAGAAAAAAGGATGGAAAATTTAAATAAAAAAGTTGATGATGGATTTCTGGACATTTGGACATATAATGCAGAATTGTTGGTTCTACTGGAAAATGAAAGGACTTTGGATTTTCATGACTCAAATGTGAAGAATCTGTATGAGAAAGTAAAAAACCAATTAAAGAATAATGCCAAAGAAATAGGAAACGGGTGTTTTGAATTCTACCACAAGTGTAACAATGAATGCATGGAAAGTGTGAAAAATGGAACTTATGACTATCCCAAATATTCCGAGGAATCAAAATTAAACAGGGAAAAAATTGATGGAGTGAAATTGGAATCAATGGGAGTCTATCAGATTCTGGCGATCTACTCAACTGTCGCCAGTTCACTGGTGCTTTTGGTCTCCCTGGGGGCAATCAGCTTCTGGATGTGTTCTAATGGGTCTTTGCAGTGTAGAATATGCATT
>1965.50_STRAIN_A/Suita/1/1989_HOST_Human_SUBTYPE_H1N1_n1
ATGAAAGCAAAACTACTAGTCCTGTTATGTGCATTTACAGCTACAGATGCAGACACAATATGTATAGGCTACCATGCGAACAACTCAACCGACACTGTTGACACAGTACTTGAGAAGAACGTGACAGTGACACACTCTGTCAACCTACTTGAGGACAGTCACAACGGAAAACTATGTCGACTAAAAGGAATAGCCCCACTACAATTGGGTAATTGCAGCATTGCCGGATGGATCTTAGGAAACCCAGAATGCGAATCACTGTTTTCTAAGGAATCATGGTCCTACATTGCAGAAACACCAAACTCCGAGAATGGAACATGTTACCCAGGGTATTTCGCCGACTATGAGGAACTGAGGGAGCAATTGAGTTCAGTATCATCATTCGAGAGATTCGAAATATTCCCCAAAGAAAGCTCATGGCCCAACCACACCGTAAAAGGAGTAACGGCATCATGCTCCCATAATGGGAAAAGCAGTTTTTACAGAAATTTGCTATGGCTGACGGGGAAGAATGGCTTGTACCCAAATCTGAGCAAGTCCTATGTGAACAACAAAGAGAAAGAAGTCCTTGTACTATGGGGTGTTCATCACCCGTCTAACATAGGGGACCAAAGGGCCATCTATCATACAGAAAATGCTTATGTCTCTGTAGTGTCTTCACATTATAGCAGGAGATTCACCCCAGAAATAGCAAAAAGACCCAAAGTAAGAGGTCAAGAAGGAAGAATTAACTACTACTGGACTCTGCTGGAACCCGGGGACACAATAATATTTGAGGCAAATGGAAATCTAATAGCGCCATGGTATGCTTTCGCACTGAGTAGAGGCTTTGGGTCAGGAATCATCACCTCAAACGCATCAATGGATGAATGTGACGCGAAGTGTCAAACACCCCAGGGAGCTATAAACAGTAGTCTTCCTTTCCAGAATGTACACCCAGTCACAATAGGAGAGTGTCCAAAGTATGTCAGGAGTACAAAATTAAGGATGGTTACAGGACTAAGGAACATCCCATCCATTCAATCCAGAGGTTTGTTTGGAGCCATTGCCGGTTTCATTGAAGGGGGGTGGACTGGAATGATAGATGGATGGTATGGTTATCATCATCAGAATGAACAAGGATCTGGCTATGCTGCGGATCAAAAAAGCACACAAAATGCCATTAACGGAATTACAAACAAGGTGAATTCTGTAATCGAGAAAATGAACACTCAATTCACAGCTGTGGGCAAAGAATTCAACAAATTAGAAAGAAGGATGGAATACTTAAATAAAAAAGTTGATGATGGATTTCTGGACATTTGGACATATAATGCAGAATTGTTGGTTCTACTGGAAAATGAAAGGACTTTGGATTTTCATGACTCAAATGTGAAGAATCTGTATGAGAAAGTAAAAAGCCAATTAAAGAATAATGCCAAAGAAATAGGATACGGGTGTTTTGAATTCTACCACAAGTGTAACAATGAATGCATGGAAAGTGTGAAAAATGGAACTTATGACTATCCAAAATATTCCGAGGAATCAAAGTTAAACAGGGAAAAAATTGATGGAGTGAAATTGGAATCAATGGGAGTCTATCAGATTCTGGCGATCTACTCAACTGTCGCCAGTTCACTGGTGCTTTTGGTCTCCCTGGGGGCAATCAGCTTCTGGATGTGTTCTAATGGGTCTTTGCAGTGTAGAATATGCATC
>1965.01_STRAIN_A/Siena/10/1989_HOST_Human_SUBTYPE_H1N1_n2
ATGAAAGCAAAACTACTAGTCCTGTTATGTGCATTTACAGCTACAGATGCAGACACAATATGTATAGGCTACCATGCGAACAACTCAACCGACACTGTTGACACAGTACTTGAGAAGAACGTGACAGTGACACACTCTGTCAACCTACTTGAGGACAGTCACAACGGAAAACTATGTCGACTAAAAGGAATAGCCCCACTACAATTGGGTAATTGCAGCATTGCCGGATGGATCTTAGGAAACCCAGAATGCGAATCACTGTTTTCTAAGGAATCATGGTCCTACATTGCAGAAACACCAAACTCCGAGAATGGAACATGTTACCCAGGGTATTTCGCCGACTATGAGGAACTGAGGGAGCAATTGAGTTCAGTATCATCATTCGAGAGATTCGAAATATTCCCCAAAGAAAGCTCATGGCCCAACCACACCGTAAAAGGAGTAACGGCAGCATGCTCCCATAATGGGAAAAGCAGTTTTTACAGAAATTTGCTATGGCTGACGGAGAAGAATGGCTTGTACCCAAATCTGAGCAAGTCCTATGTAAACAACAAAGAGAAAGAAGTCCTTGTACTATGGGGTGTTCATCACCCGTCTAACATAGGGGACCAAAGGGCCATCTATCATACAGAAAATGCTTATGTCTCTGTAGTGTCTTCACATTATAGCAGGAGATTCACCCCAGAAATAGCAAAAAGACCCAAAGTAAGAGGTCAAGAAGGAAGAATTAACTACTACTGGACTCTGCTGGAACCCGGGGACACAATAATATTTGAGGCAAATGGAAATCTAATAGCGCCATGGTATGCTTTCGCACTGAGTAGAGGCTTTGGGTCAGGAATCATCACCTCAAACGCATCAATGGATGAATGTGACGCGAAGTGTCAAACACCCCAGGGAGCTATAAACAGTAGTCTTCCTTTCCAGAATGTACACCCAGTCACAATAGGAGAGTGTCCAAAGTATGTCAGGAGTACAAAATTAAGGATGGTTACAGGACTAAGGAACATCCCATCCGTTCAATCCAGAGGTTTGTTTGGAGCCATTGCCGGTTTCATTGAAGGGGGGTGGACTGGAATGATAGATGGATGGTATGGTTATCATCATCAAAATGAACAAGGATCTGGCTATGCTGCGGATCAAAAAAGCACACAAAATGCCATTAACGGGATTACAAACAAGGTGAATTCTGTAATCGAGAAAATGAACACTCAATTCACAGCTGTGGGCAAAGAATTCAACAAATTAGAAAGAAGGATGGAAAACTTAAATAAAAAAGTTGATGATGGATTTCTGGACATTTGGACATATAATGCAGAATTGTTGGTTCTACTGGAAAATGAAAGGACTTTGGATTTTCATGACTCAAATGTGAAGAATCTGTATGAGAAAGTAAAAAGCCAATTAAAGAATAATGCCAAAGAAATAGGAAACGGGTGTTTTGAATTCTACCACAAGTGTAACAATGAATGCATGGAAAGTGTGAAAAATGGAACTTATGACTATCCAAAATATTCCGAGGAATCAAAGTTAAACAGGGAAAAAATTGATGGAGTGAAATTGGAATCAATGGGAGTCTATCAGATTCTGGCGATCTACTCAACTGTCGCCAGTTCACTGGTGCTTTTGGTCTCCCTGGGGGCAATCAGCTTCTGGATGTGTTCTAATGGGTCTTTGCAGTGTAGAATATGCATC
>1965.00_STRAIN_A/Siena/9/1989_HOST_Human_SUBTYPE_H1N1_n3
ATGAAAGCAAAACTACTAGTCCTGTTATGTGCATTTACAGCTACAGATGCAGACACAATATGTATAGGCTACCATGCGAACAACTCAACCGACACTGTTGACACAGTACTTGAAAAGAACGTGACAGTGACACATTCTGTCAACCTACTTGAGGACAGTCACAACGGGAAACTATGTCGACTAAAAGGAATAGCCCCACTACAATTGGGTAATTGCAGCATTGCCGGATGGATCTTAGGAAACCCAGAATGCGAATCACTGTTTTCTAAGAAATCATGGTCCTACATTGCAGAAACACCAAACTCCGAGAATGGAACATGTTACCCAGGGTATTTCGCCGACTATGAGGAACTGAGAGAGCAATTGAGCTCAGTATCATCATTCGAGAGATTCGAAATATTCCCCAAAGAAAGCTCATGGCCCAACCACACCGTAAAAGGAGTAACGGCAGCATGCTCCCATAAGGGGAGAAGCAGTTTTTACAGAAATTTGCTATGGCTGACGGAGAAGAATGGCTTGTACCCAAATCTGAGCAAGTCCTATGTGAACAACAAAGAGAAAGAAGTCCTTGTACTATGGGGTGTTCATCACCCGTCTAACATAGGGGACCAAAGGGCCATCTATCATACAGAAAATGCTTATGTCTCTGTAGTGTCTTCACATTATAACAGGAGATTCACCCCAGAAATAGCAAAAAGACCCAAAGTCAGAGGTCAAGAAGGAAGAATTAACTACTACTGGACTCTGCTGGAACCCGGGGACACAATAATATTTGAGGCAAATGGAAATCTAATAGCGCCATGGTATGCTTTCGCACTGAGTAGAGGCTTTGGGTCAGGAATCATCACCTCAAACGCATCAATGGATGAATGTGACGCGAAGTGTCAAACACCCCAGGGAGCTATAAACAGTAGCCTTCCTTTCCAGAATGTACACCCAGTCACAATAGGAGAGTGCCCAAAGTATGTCAGGAGTACAAAATTAAGGATGGTTACAGGACTAAGGAACATCCCATCCATTCAATCCAGAGGTCTGTTTGGAGCCATTGCCGGTTTCATTGAAGGGGGGTGGACTGGAATGATAGATGGATGGTATGGTTATCATCATCAGAATGAACAAGGATCTGGCTATGCTGCGGATCAAAAAAGCACACAAAATGCCATTAACGGGATTACAAACAAGGTGAATTCTGTAATCGAGAAAATGAACACTCAATTCACAGCTGTGGGCAAAGAATTCAACAAATTAGAAAAAAGGATGGAAAACTTAAATAAAAAAGTTGATGATGGATTTCTGGACATTTGGACATATAATGCAGAATTGTTGGTTCTACTGGAAAATGAAAGGACTTTGGATTTTCATGACTCAAATGTGAAGAATCTGTATGAGAAAGTAAAAAACCAATTAAAGAATAATGCCAAAGAAATAGGAAACGGGTGTTTTGAATTCTACCACAAGTGTAACAATGAATGCATGGAAAGTGTGAAAAATGGAACTTATGACTATCCCAAATATTCCGAGGAATCAAAATTAAACAGGGAAAAAATTGATGGAGTGAAATTGGAATCAATGGGAGTCTATCAGATTCTGGCGATCTACTCAACGGTCGCCAGTTCACTGGTGCTTCTGGTCTCCCTGGGGGCAATCAGCTTCTGGATGTGTTCTAATGGGTCTTTGCAATGTAGAATATGCATT
>1967.50_STRAIN_A/Texas/36-JY2/1991_HOST_Human_SUBTYPE_H1N1_n1
ATGAAAGCAAAACTACTAGTCCTGTTATGTGCATTTACAGCTACATATGCAGACACAATATGTATAGGCTACCATGCGAACAACTCAACCGACACTGTTGACACAGTACTTGAGAAGAACGTGACAGTGACACACTCTGTCAACCTACTTGAGGACAGTCACAACGGAAAACTATGTCGACTAAAGGGAATAGCCCCACTACAATTGGGTAATTGCAGCGTTGCCGGATGGATCTTAGGAAACCCAAAATGCGAATCACTGTTTTCTAAGGAATCATGGTCCTACATTGCAGAAACACCAAACCCTGAGAATGGAACATGTTACCCAGGGTATTTCGCCGACTATGAGGAACTGAGGGAGCAATTGAGTTCAGTATCATCATTCGAGAGATTCGAAATATTCCCCAAAGAAAGCTCATGGCCCAACCACACCGTAAAAGGAGTAACGACATCATGCTCCCATAATGGGAAAAGCAGTTTTTACAGAAATTTGCTATGGCTGACGGAGAAGAATGGCTTGTACCCAAATCTGAGCAAGTCCTATGTAAACAACAAAGAGAAAGAAGTCCTTGTACTATGGGGTGTTCATCACCCGTCTAACATAAGGGACCAAAGGGCCATCTATCATACAGAAAATGCTTATGTCTCTGTAGTGTCTTCACATTATAGCAGAAGATTCACCCCAGAAATAGCAAAAAGACCCAAAGTAAGAGGTCAAGAAGGAAGAATTAACTACTACTGGACTCTGCTGGAACCCGGGGACACAATAATATTTGAGGCAAATGGAAATCTAATAGCGCCATGGTATGCTTTCGCACTGAGTAGAGGCTTTGGGTCAGGAATCATCACCTCAAACGCATCAATGGATGAATGTGACGCGAAGTGTCAAACACCCCAGGGAGCTATAAACAGTAGTCTTCCTTTCCAGAATGTACACCCAGTCACAATAGGAGAGTGTCCAAAGTATGTCAGGAGTACAAAATTAAGGATGGTTACAGGACTAAGGAACATCCCATCCATTCAATCCAGAGGTTTGTTTGGAGCCATTGCCGGTTTCATTGAAGGGGGGTGGACTGGAATGATAGATGGATGGTATGGTTATCATCATCAGAATGAACAAGGATCTGGCTATGCTGCGGACCAAAAAAGCACACAAAATGCCATTAACGGGATTACAAACAAGGTGAATTCTGTAATCGAGAAAATGAACACTCAATTCACAGCTGTGGGCAAAGAATTCAACAAATTAGAAAGAAGGATGGAAAACTTAAATAAAAAAGTTGATGATGGATTTCTGGACATTTGGACATATAATGCAGAATTGTTGGTTCTACTGGAAAATGGAAGGACTTTGGATTTTCATGACTCAAATGTGAAGAATCTGTATGAGAAAGTAAAAAGCCAATTGAAGAATAATGCCAAAGAAATAGGGAACGGGTGTTTTGAATTCTATCACAAGTGTAACAATGAATGCATGGAAAGTGTGAAAAATGGAACTTATGACTATCCAAAATATTCCGAAGAATCAAAGTTAAACAGGGGAAAAATTGATGGAGTGAAATTGGAATCAATGGGAGTCTATCAGATTCTGGCGATCTACTCAACTGTCGCCAGTTCACTGGTGCTTTTGGTCTCCCTGGGGGCAATCAGCTTCTGGATGTGTTCTAATGGGTCTTTGCAGTGTAGAATATGCATC
>1967.50_STRAIN_A/Texas/36/1991_HOST_Human_SUBTYPE_H1N1_n2
ATGAAAGCAAAACTACTAGTCCTGTTATGTGCATTTACAGCTACATATGCAGACACAATATGTATAGGCTACCATGCGAACAACTCAACCGACACTGTTGACACAGTACTTGAGAAGAACGTGACAGTGACACACTCTGTCAACCTACTTGAGGACAGTCACAACGGAAAACTATGTCGACTAAAGGGAATAGCCCCACTACAATTGGGTAATTGCAGCGTTGCCGGATGGATCTTAGGAAACCCAAAATGCGAATCACTGTTTTCTAAGGAATCATGGTCCTACATTGCAGAAACACCAAACCCTGAGAATGGAACATGTTACCCAGGGTATTTCGCCGACTATGAGGAACTGAGGGAGCAATTGAGTTCAGTATCATCATTCGAGAGATTCGAAATATTCCCCAAAGAAAGCTCATGGCCCAACCACACCGTAAAAGGAGTAACGACATCATGCTCCCATAATGGGGAAAGCAGTTTTTACAGAAATTTGCTATGGCTGACGAAGAAGAATGGCTTGTACCCAAATCTGAGCAAGTCCTATGTAAACAACAAAGAGAAAGAAGTCCTTGTACTATGGGGTGTTCATCACCCGTCTAACATAGGGGACCAAAGGGCCATCTATCATACAGAAAATGCTTATGTCTCTGTAGTGTCTTCACATTATAGCAGAAGATTCACCCCAGAAATAGCAAAAAGACCCAAAGTAAGAGGTCAAGAAGGAAGAATTAACTACTACTGGACTCTGCTGGAACCCGGGGACACAATAATATTTGAGGCAAATGGAAATCTAATAGCGCCATGGTATGCTTTCGCACTGAGTAGAGGCTTTGGGTCAGGAATCATCACCTCAAACGCATCAATGGATGAATGTGACGCGAAGTGTCAAACACCCCAGGGAGCTATAAACAGTAGTCTTCCTTTCCAGAATGTACACCCAGTCACAATAGGAGAGTGTCCAAAGTATGTCAGGAGTACAAAATTAAGGATGGTTACAGGACTAAGGAACATCCCATCCATTCAATCCAGAGGTTTGTTTGGAGCCATTGCCGGTTTCATTGAAGGGGGGTGGACTGGAATGATAGATGGATGGTATGGTTATCATCATCAGAATGAACAAGGATCTGGCTATGCTGCGGACCAAAAAAGCACACAAAATGCCATTAACGGGATTACAAACAAGGTGAATTCTGTAATCGAGAAAATGAACACTCAATTCACAGCTGTGGGCAAAGAATTCAACAAATTAGAAAGAAGGATGGAAAACTTAAATAAAAAAGTTGATGATGGATTTCTGGACATTTGGACATATAATGCAGAATTGTTGGTTCTACTGGAAAATGGAAGGACTTTGGATTTTCATGACTCAAATGTGAAGAATCTGTATGAGAAAGTAAAAAGCCAATTGAAGAATAATGCCAAAGAAATAGGGAACGGGTGTTTTGAATTCTATCACAAGTGTAACAATGAATGCATGGAAAGTGTGAAAAATGGAACTTATGACTATCCAAAATATTCCGAAGAATCAAAGTTAAACAGGGGAAAAATTGATGGAGTGAAATTGGAATCAATGGGAGTCTATCAGATTCTGGCGATCTACTCAACTGTCGCCAGTTCACTGGTGCTTTTGGTCTCCCTGGGGGCAATCAGCTTCTGGATGTGTTCTAATGGGTCTTTGCAGTGTAGAATATGCATC
>1967.50_STRAIN_A/Texas/36/1991_HOST_Human_SUBTYPE_H1N1_n3
ATGAAAGCAAAACTACTAGTCCTGTTATGTGCATTTACAGCTACATATGCAGACACAATATGTATAGGCTACCATGCGAACAACTCAACCGACACTGTTGACACAGTACTTGAGAAGAACGTGACAGTGACACACTCTGTCAACCTACTTGAGGACAGTCACAACGGAAAACTATGTCGACTAAAGGGAATAGCCCCACTACAATTGGGTAATTGCAGCGTTGCCGGATGGATCTTAGGAAACCCAAAATGCGAATCACTGTTTTCTAAGGAATCATGGTCCTACATTGCAGAAACACCAAACCCTGAGAATGGAACATGTTACCCAGGGTATTTCGCCGACTATGAGGAACTGAGGGAGCAATTGAGTTCAGTATCATCATTCGAGAGATTCGAAATATTCCCCAAAGAAAGCTCATGGCCCAACCACACCGTAAAAGGAGTAACGACATCATGCTCCCATAATGGGAAAAGCAGTTTTTACAGAAATTTGCTATGGCTGACGGAGAAGAATGGCTTGTACCCAAATCTGAGCAAGTCCTATGTAAACAACAAAGAGAAAGAAGTCCTTGTACTATGGGGTGTTCATCACCCGTCTAACATAAGGGACCAAAGGGCCATCTATCATACAGAAAATGCTTATGTCTCTGTAGTGTCTTCACATTATAGCAGAAGATTCACCCCAGAAATAGCAAAAAGACCCAAAGTAAGAGATCAAGAAGGAAGAATTAACTACTACTGGACTCTGCTGGAACCCGGGGACACAATAATATTTGAGGCAAATGGAAATCTAATAGCGCCATGGTATGCTTTCGCACTGAGTAGAGGCTTTGGGTCAGGAATCATCACCTCAAACGCATCAATGGATGAATGTGACGCGAAGTGTCAAACACCCCAGGGAGCTATAAACAGTAGTCTTCCTTTCCAGAATGTACACCCAGTCACAATAGGAGAGTGTCCAAAGTATGTCAGGAGTACAAAATTAAGGATGGTTACAGGACTAAGGAACATCCCATCCATTCAATCCAGAGGTTTGTTTGGAGCCATTGCCGGTTTCATTGAAGGGGGGTGGACTGGAATGATAGATGGATGGTATGGTTATCATCATCAGAATGAACAAGGATCTGGCTATGCTGCGGACCAAAAAAGCACACAAAATGCCATTAACGGGATTACAAACAAGGTGAATTCTGTAATCGAGAAAATGAACACTCAATTCACAGCTGTGGGCAAAGAATTCAACAAATTAGAAAGAAGGATGGAAAACTTAAATAAAAAAGTTGATGATGGATTTCTGGACATTTGGACATATAATGCAGAATTGTTGGTTCTACTGGAAAATGGAAGGACTTTGGATTTTCATGACTCAAATGTGAAGAATCTGTATGAGAAAGTAAAAAGCCAATTGAAGAATAATGCCAAAGAAATAGGGAACGGGTGTTTTGAATTCTATCACAAGTGTAACAATGAATGCATGGAAAGTGTGAAAAATGGAACTTATGACTATCCAAAATATTCCGAAGAATCAAAGTTAAACAGGGGAAAAATTGATGGAGTGAAATTGGAATCAATGGGAGTCTATCAGATTCTGGCGATCTACTCAACTGTCGCCAGTTCACTGGTGCTTTTGGTCTCCCTGGGGGCAATCAGCTTCTGGATGTGTTCTAATGGGTCTTTGCAGTGTAGAATATGCATC
>1968.50_STRAIN_A/Wellington/47/1992_HOST_Human_SUBTYPE_H1N1_n1
ATGAAAGCAAAACTACTAGTCCTGTTATGTGCATTTACAGCTACATATGCAGACACAATATGTATAGGCTACCATGCGAACAACTCAACCGACACTGTTGACACAGTACTTGAGAAGAACGTGACAGTGACACACTCTGTCAACCTACTTGAGGACAGTCACAACGGAAAACTATGTCGACTAAAAGGAATAGCCCCACTACAATTGGGTAATTGCAGCGTTGCCGGATGGATCTTAGGAAACCCAGAATGCGAATCACTGTTTTCTAAGGAATCATGGTCCTACATTGCAGAAACACCAGACCCTGAGAATGGAACATGTTACCCAGGGTATTTCGCCGACTATGAGGAACTGAGGGAGCAATTGAGTTCAGTATCATCATTCGAGAGATTCGAAATATTCCCCAAGGAAAGCTCATGGCCCAACCACACCGTAAAAGGAGTAACGGCATCATGCTCCCATAATGGGAAAAGCAGTTTTTACAGAAATTTGCTATGGCTGACGAAGAAGAATGGCTTGTACCCAAATCTGAGCAAGTCCTATGTAAACAACAAAGAGAAAGAAGTCCTTGTACTATGGGGTGTTCATCACCCGTCTAACATAGGGGACCAAAGGGCCATCTATCATACAGAAAATGCTTATGTCTCTGTAGTGTCTTCACATTATAGCAGAAGATTCACCCCAGAAATAGCAAAAAGACCCAAAGTAAGAGATCAAGAAGGAAGAATCAACTACTACTGGACTCTGCTGGAACCCGGGGACACAATAATATTTGAGGCAAATGGAAATCTAATAGCGCCATGGTACGCTTTCGCACTGAGTAGAGGCTTTGGGTCAGGAATCATCACCTCAAACGCATCAATGGATGAGTGTGACGCTAAGTGTCAAACACCCCAAGGAGCTATAAACAGTAGTCTTCCTTTCCAGAATGTACACCCAGTCACAATAGGAGAGTGTCCAAAGTATGTCAGGAGTACAAAATTAAGGATGGTTACAGGACTAAGGAACATCCCATCCATTCAATCCAGAGGTTTGTTTGGAGCCATTGCCGGTTTCATTGAAGGGGGGTGGACTGGAATGATAGATGGATGGTATGGTTATCATCATCAGAATGAACAAGGATCTGGCTATGCTGCGGACCAAAAAAGCACACAAAATGCCATTAACGGGATTACAAACAAGGTGAATTCTGTAATCGAGAAAATGAACACTCAATTCACAGCTGTAGGCAAAGAATTCAACAAATTAGAAAGAAGGATGGAAAACTTAAATAAGAAAGTTGATGATGGATTTCTGGACATTTGGACATATAATGCAGAATTGTTGGTTCTCCTGGAAAATGAAAGGACTTTGGATTTTCATGACTCAAATGTGAAGAATCTGTATGAGAAAGTAAAAAACCAATTGAAGAATAATGCCAAAGAAATAGGGAACGGGTGTTTTGAATTCTATCACAAGTGTAACAATGAATGCATGGAAAGTGTGAAAAATGGAACTTATGACTATCCAAAATATTCCGAAGAATCAAAGTTAAACAGGGAAAAAATTGATGGAGTGAAATTGGAATCAATGGGAGTCTATCAGATTCTGGCGATCTACTCAACTGTCGCCAGTTCACTGGTGCTTTTGGTCTCCCTGGGGGCAATCAGTTTCTGGATGTGTTCTAATGGGTCTTTGCAGTGTAGAATATGCATC
>1968.50_STRAIN_A/Wellington/47/1992_HOST_Human_SUBTYPE_H1N1_n2
ATGAAAGCAAAACTACTAGTCCTGTTATGTGCATTTACAGCTACATATGCAGACACAATATGTATAGGCTACCATGCGAACAACTCAACCGACACTGTTGACACAGTACTTGAGAAGAACGTGACAGTGACACACTCTGTCAACCTACTTGAGGACAGTCACAACGGAAAACTATGTCGACTAAAAGGAATAGCCCCACTACAATTGGGTAATTGCAGCGTTGCCGGATGGATCTTAGGAAACCCAGAATGCGAATCACTGTTTTCTAAGGAATCATGGTCCTACATTGCAGAAACACCAGACCCTGAGAATGGAACATGTTACCCAGGGTATTTCGCCGACTATGAGGAACTGAGGGAGCAATTGAGTTCAGTATCATCATTCGAGAGATTCGAAATATTCCCCAAGGAAAGCTCATGGCCCAACCACACCGTAAAAGGAGTAACGGCATCATGCTCCCATAATGGGAAAAGCAGTTTTTACAGAAATTTGCTATGGCTGACGAAGAAGAATGGCTTGTACCCAAATCTGAGCAAGTCCTATGTAAACAACAAAGAGAAAGAAGTCCTTGTACTATGGGGTGTTCATCACCCGTCTAACATAGGGGAACAAAGGGCCATCTATCATACAGAAAATGCTTATGTCTCTGTAGTGTCTTCACATTATAGCAGAAGATTCACCCCAGAAATAGCAAAAAGACCCAAAGTAAGAGATCAAGAAGGAAGAATCAACTACTACTGGACTCTGCTGGAACCCGGGGACACAATAATATTTGAGGCAAATGGAAATCTAATAGCGCCATGGTACGCTTTCGCACTGAGTAGAGGCTTTGGGTCAGGAATCATCACCTCAAACGCATCAATGGATGAGTGTGACGCTAAGTGTCAAACACCCCAAGGAGCTATAAACAGTAGTCTTCCTTTCCAGAATGTACACCCAGTCACAATAGGAGAGTGTCCAAAGTATGTCAGGAGTACAAAATTAAGGATGGTTACAGGACTAAGGAACATCCCATCCATTCAATCCAGAGGTTTGTTTGGAGCCATTGCCGGTTTCATTGAAGGGGGGTGGACTGGAATGATAGATGGATGGTATGGTTATCATCATCAGAATGAACAAGGATCTGGCTATGCTGCGGACCAAAAAAGCACACAAAATGCCATTAACGGGATTACAAACAAGGTGAATTCTGTAATCGAGAAAATGAACACTCAATTCACAGCTGTAGGCAAAGAATTCAACAAATTAGAAAGAAGGATGGAAAACTTAAATAAGAAAGTTGATGATGGATTTCTGGACATTTGGACATATAATGCAGAATTGTTGGTTCTCCTGGAAAATGAAAGGACTTTGGATTTTCATGACTCAAATGTGAAGAATCTGTATGAGAAAGTAAAAAACCAATTGAAGAATAATGCCAAAGAAATAGGGAACGGGTGTTTTGAATTCTATCACAAGTGTAACAATGAATGCATGGAAAGTGTGAAAAATGGAACTTATGACTATCCAAAATATTCCGAAGAATCAAAGTTAAACAGGGAAAAAATTGATGGAGTGAAATTGGAATCAATGGGAGTCTATCAGATTCTGGCGATCTACTCAACTGTCGCCAGTTCACTGGTGCTTTTGGTCTCCCTGGGGGCAATCAGTTTCTGGATGTGTTCTAATGGGTCTTTGCAGTGTAGAATATGCATC
>1969.50_STRAIN_A/Florida/2/1993_HOST_Human_SUBTYPE_H1N1_n1
ATGAAAGCAAAACTACTAGTCCTGTTATGTGCATTTACAGCTACATATGCAGACACAATATGTATAGGCTACCATGCGAACAACTCAACCGACACTGTTGACACAGTACTTGAGAAGAACGTGACAGTGACACACTCTGTCAACCTACTTGAGGACAGTCACAACGGAAAACTATGTCGACTAAAAGGAATAGCCCCACTACAATTGGGTAATTGCAGCGTTGCCGGATGGATCTTAGGAAACCCAGAATGCGAATCACTGTTTACTAAGGAATCATGGTCCTACATTGCAGAAACTCCAAACCCTGAGAATGGAACATGTTACCCAGGGTATTTCGCAGACTATGAAGAACTGAGGGAGCAATTGAGTTCAGTATCATCATTCGAGAGATTCGAAATATTCCCCAAAGAAAGCTCATGGCCCAACCACACCGTAAAAGGAGTAACGGCATCATGCTCCCATAATGGGAAAAGCAGTTTTTACAGAAATTTGCTATGGCTGACGGAGAAGAATGGCTTGTACCCAAATCTGAGCAAGTCCTATGTAAACAACAAAGAGAAAGAAGTCCTTGTACTATGGGGTGTTCATCACCCGTCTAACATGGGGGACCAAAGGGCCATCTATCATACAGAAAATGCTTATGTTTCTGTAGTGTCTTCACATTATAGCAGAAGATTCACCCCAGAAATAGCAAAAAGACCCAAAGTAAGAGGTCAAGAAGGAAGAATTAACTACTACTGGACTCTGCTGGAACCCGGGGACACAATAATATTTGAGGCAAATGGAAATCTAATAGCGCCAAGGTATGCTTTCGCACTGAGTAGAGGCTTTGGGTCAGGAATCATCACCTCAAACGCATCAATGGATGAATGTGACGCGAAGTGTCAAACACCCCAAGGAGCTATAAACAGTAGTCTTCCTTTCCAGAACGTACACCCAGTCACAATAGGAGAGTGTCCAAAGTATGTCAGGAGTACAAAATTAAGGATGGTTACAGGACTAAGGAACATCCCATCCATTCAATCCAGAGGTTTGTTTGGAGCCATTGCCGGTTTCATTGAAGGGGGGTGGACTGGAATGATAGATGGATGGTATGGTTATCATCATCAGAATGAACAAGGATCTGGCTATGCTGCGGACCAAAAAAGCACACAAAATGCCATTAACGGGATTACAAACAAGGTGAATTCTGTAATCGAGAAAATGAACACTCAATTCACAGCTGTGGGCAAAGAATTCAACAAATTAGAAAGAAGGATGGAAAACTTGAACAAAAAAGTTGATGATGGATTTCTGGACATTTGGACATATAATGCAGAATTGTTGGTTCTACTGGAAAATGAAAGGACTTTGGATTTTCATGACTCAAATGTGAAGAATCTGTATGAGAAAGTAAAAAGCCAACTGAAGAATAATGCCAAAGAAATAGGGAACGGGTGTTTTGAATTCTATCACAAGTGTAACAATGAATGCATGGAAAGTGTGAAAAATGGAACTTATGACTATCCAAAATATTCCGAAGAATCAAAGTTAAACAGGGAAAAAATTGATGGAGTGAAATTGGAATCAATGGGAGTCTATCAGATTCTGGCGATCTACTCAACTGTCGCCAGTTCACTGGTGCTTTTGGTCTCCCTGGGGGCAATCAGCTTCTGGATGTGCTCTAATGGGTCTTTGCAGTGTAGAATATGCATC
>1969.50_STRAIN_A/Florida/2/1993_HOST_Human_SUBTYPE_H1N1_n2
ATGAAAGCAAAACTACTAGTCCTGTTATGTGCATTTACAGCTACATATGCAGACACAATATGTATAGGCTACCATGCGAACAACTCAACCGACACTGTTGACACAGTACTTGAGAAGAACGTGACAGTGACACACTCTGTCAACCTACTTGAGGACAGTCACAACGGAAAACTATGTCGACTAAAAGGAATAGCCCCACTACAATTGGGTAATTGCAGCGTTGCCGGATGGATCTTAGGAAACCCAGAATGCGAATCACTGTTTACTAAGGAATCATGGTCCTACATTGCAGAAACTCCAAACCCTGAGAATGGAACATGTTACCCAGGGTATTTCGCAGACTATGAAGAACTGAGGGAGCAATTGAGTTCAGTATCATCATTCGAGAGATTCGAAATATTCCCCAAAGAAAGCTCATGGCCCAACCACACCGTAAAAGGAGTAACGGCATCATGCTCCCATAATGGGAAAAGCAGTTTTTACAGAAATTTGCTATGGCTGACGGAGAAGAATGGCTTGTACCCAAATCTGAGCAAGTCCTATGTAAACAACAAAGAGAAAGAAGTCCTTGTACTATGGGGTGTTCATCACCCGTCTAACATGGGGGACCAAAGGGCCATCTATCATACAGAAAATGCTTATGTTTCTGTAGTGTCTTCACATTATAGCAGAAGATTCACCCCAGAAATAGCAAAAAGACCCAAAGTAAGAGATCAAGAAGGAAGAATTAACTACTACTGGACTCTGCTGGAACCCGGGGACACAATAATATTTGAGGCAAATGGAAATCTAATAGCGCCAAGGTATGCTTTCGCACTGAGTAGAGGCTTTGGGTCAGGAATCATCACCTCAAACGCATCAATGGATGAATGTGACGCGAAGTGTCAAACACCCCAAGGAGCTATAAACAGTAGTCTTCCTTTCCAGAACGTACACCCAGTCACAATAGGAGAGTGTCCAAAGTATGTCAGGAGTACAAAATTAAGGATGGTTACAGGACTAAGGAACATCCCATCCATTCAATCCAGAGGTTTGTTTGGAGCCATTGCCGGTTTCATTGAAGGGGGGTGGACTGGAATGATAGATGGATGGTATGGTTATCATCATCAGAATGAACAAGGATCTGGCTATGCTGCGGACCAAAAAAGCACACAAAATGCCATTAACGGGATTACAAACAAGGTGAATTCTGTAATCGAGAAAATGAACACTCAATTCACAGCTGTGGGCAAAGAATTCAACAAATTAGAAAGAAGGATGGAAAACTTGAACAAAAAAGTTGATGATGGATTTCTGGACATTTGGACATATAATGCAGAATTGTTGGTTCTACTGGAAAATGAAAGGACTTTGGATTTTCATGACTCAAATGTGAAGAATCTGTATGAGAAAGTAAAAAGCCAACTGAAGAATAATGCCAAAGAAATAGGGAACGGGTGTTTTGAATTCTATCACAAGTGTAACAATGAATGCATGGAAAGTGTGAAAAATGGAACTTATGACTATCCAAAATATTCCGAAGAATCAAAGTTAAACAGGGAAAAAATTGATGGAGTGAAATTGGAATCAATGGGAGTCTATCAGATTCTGGCGATCTACTCAACTGTCGCCAGTTCACTGGTGCTTTTGGTCTCCCTGGGGGCAATCAGCTTCTGGATGTGCTCTAATGGGTCTTTGCAGTGTAGAATATGCATC
>1971.50_STRAIN_A/Switzerland/5389/95_HOST_Human_SUBTYPE_H1N1_n1
ATGAAAGCAAAACTACTAGTCCTGTTGTGTGCATTTACAGCTACATATGCAGACACAATATGTATAGGCTACCATGCGAACAACTCAACTGACACTGTTGACACAGTACTTGAGAAGAACGTGACAGTGACACACTCTGTCAACCTACTTGAGGACAGTCACAACGGAAAACTATGCCGACTAAAAGGAACAGCCCCACTACAATTGGGTAATTGCAGCATTGCCGGATGGATCTTAGGAAATCCAGAATGCGAATCACTGTTTTCTAAGGAATCATGGTCCTACATTGCAGAAACACCAAACCCTGAAAATGGAACATGTTACCCAGGGTATTTCGCCGACTATGAGGAACTGAGGGAGCAATTGAGCTCAGTATCATCATTCGAGAGATTTGAAATATTCCCCAAGGAAAGCTCATGGCCCAACCACACCGTAAAAGGAGTGACGGCATCATGCTCCCATAATGGGAAAAGCAGCTTTTACAAAAATTTGCTATGGCTGACGGAGAAGAATGGCTTGTACCCAAATCTGAGCAAGTCCTATGTAAACAACAAGGAAAAAGAAGTCCTTGTGCTATGGGGTGTTCATCACCCGTCTAACATAGGGGACCAAAGGGCCATCTATCATACAGAAAATGCTTATGTCTCTGTAGTGTCTTCACATTATAGCAGAAGATTCACCCCAGAAATAGCAAAAAGACCCAAAGTAAGAGATCAAGAAGGGAGAATTAACTACTACTGGACTCTGCTGGAACCCGGGGACACAATAATATTTGAGGCAAATGGAAATCTAATAGCGCCATGGTACGCTTTCGCACTGAGTAGAGGCTTTGGGTCAGGAATCATCACCTCAAACGCATCAATGGGTGAATGTGACGCTAAGTGTCAAACACCCCAAGGAGCTATAAACAGTAGTCTTCCTTTCCAGAATGTACACCCAGTCACAATAGGAGAGTGTCCAAAGTATGTCAGGAGTACAAAATTAAGGATGGTTACAGGACTAAGGAACATCCCATCCATTCAATCCAGAGGTTTGTTTGGAGCCATTGCCGGTTTCATTGAAGGAGGGTGGACTGGAATGATAGATGGATGGTATGGTTATCATCATCAGAATGAACAAGGATCTGGCTATGCTGCGGACCAAAAAAGCACACAAAATGCCATTAATGGGATTACAAACAAGGTGAATTCTATAATCGAGAAAATGAACACTCAATTCACAGCTGTAGGCAAAGAATTCAACAAATTAGAAAGAAGGATGGAAAACTTAAATAAGAAAGTTGATGATGGATTTCTGGACATTTGGACATATAATGCAGAATTGTTGGTTCTCCTGGAAAATGAAAGGACTTTGGATTTTCATGACTCAAATGTGAAGAACCTGTATGAGAAAGTAAAAAACCAATTGAAGAATAATGCCAAAGAAATAGGGAACGGGTGTTTTGAATTCTATCACAAGTGTAACAATGAATGCATGGAAAGTGTGAAAAATGGAACTTATGACTATCCAAAATATTCCAAAGAATCAAAGTTAAACAGGGAAAAAATTGATGGAGTGAAATTGGAATCAATGGGAGTCTATCAGATTCTGGCGATCTACTCAACTGTCGCCAGTTCACTGGTGCTTTTGGTCTCCCTGGGGGCAATCAGCTTCTGGATGTGTTCTAATGGGTCTTTGCAGTGTAGAATATGCATC
>1971.50_STRAIN_A/Switzerland/5389/95_HOST_Human_SUBTYPE_H1N1_n2
ATGAAAGCAAAACTACTAGTCCTGTTGTGTGCATTTACAGCTACATATGCAGACACAATATGTATAGGCTACCATGCGAACAACTCAACTGACACTGTTGACACAGTACTTGAGAAGAACGTGACAGTGACACACTCTGTCAACCTACTTGAGGACAGTCACAACGGAAAACTATGCCGACTAAAAGGAACAGCCCCACTACAATTGGGTAATTGCAGCATTGCCGGATGGATCTTAGGAAATCCAGAATGCGAATCACTGTTTTCTAAGGAATCATGGTCCTACATTGCAGAAACACCAAACCCTGAAAATGGAACATGTTACCCAGGGTATTTCGCCGACTATGAGGAACTGAGGGAGCAATTGAGCTCAGTATCATCATTCGAGAGATTTGAAATATTCCCCAAGGAAAGCTCATGGCCCAACCACACCGTAAAAGGAGTGACGGCATCATGCTCCCATAATGGGAAAAGCAGCTTTTACAAAAATTTGCTATGGCTGACGGAGAAGAATGGCTTGTACCCAAATCTGAGCAAGTCCTATGTAAACAACAAGGAAAAAGAAGTCCTTGTGCTATGGGGTGTTCATCACCCGTCTAACATAGGGGACCAAAGGGCCATCTATCATACAGAAAATGCTTATGTCTCTGTAGTGTCTTCACATTATAGCAGAAGATTCACCCCAGAAATAGCAAAAAGACCCAAAGTAAGAGATCAAGAAGGGAGAATTAACTACTACTGGACTCTGCTGGAACCCGGGGACACAATAATATTTGAGGCAAATGGAAATCTAATAGCGCCATGGTACGCTTTCGCACTGAGTAGAGGCTTTGGGTCAGGAATCATCACCTCAAACGCATCAATGGGTGAATGTGACGCTAAGTGTCAAACACCCCAAGGAGCTATAAACAGTAGTCTTCCTTTCCAGAATGTACACCCAGTCACAATAGGAGAGTGTCCAAAGTATGTCAGGAGTACAAAATTAAGGATGGTTACAGGACTAAGGAACATCCCATCCATTCAATCCAGAGGTTTGTTGGGAGCCATTGCCGGTTTCATTGAAGGAGGGTGGACTGGAATGATAGATGGATGGTATGGTTATCATCATCAGAATGAACAAGGATCTGGCTATGCTGCGGACCAAAAAAGCACACAAAATGCCATTAATGGGATTACAAACAAGGTGAATTCTATAATCGAGAAAATGAACACTCAATTCACAGCTGTAGGCAAAGAATTCAACAAATTAGAAAGAAGGATGGAAAACTTAAATAAGAAAGTTGATGATGGATTTCTGGACATTTGGACATATAATGCAGAATTGTTGGTTCTCCTGGAAAATGAAAGGACTTTGGATTTTCATGACTCAAATGTGAAGAACCTGTATGAGAAAGTAAAAAACCAATTGAAGAATAATGCCAAAGAAATAGGGAACGGGTGTTTTGAATTCTATCACAAGTGTAACAATGAATGCATGGAAAGTGTGAAAAATGGAACTTATGACTATCCAAAATATTCCAAAGAATCAAAGTTAAACAGGGAAAAAATTGATGGAGTGAAATTGGAATCAATGGGAGTCTATCAGATTCTGGCGATCTACTCAACTGTCGCCAGTTCACTGGTGCTTTTGGTCTCCCTGGGGGCAATCAGCTTCTGGATGTGTTCTAATGGGTCTTTGCAGTGTAGAATATGCATC
>1971.50_STRAIN_A/Shengzhen/227/1995_HOST_Human_SUBTYPE_H1N1_n3
ATGAAAGCAAAACTACTAGTCCTGTTGTGTGCATTTACAGCTACATATGCAGACACAATATGTATAGGCTACCATGCGAACAACTCAACCGACACTGTTGACACAGTACTTGAGAAGAACGTGACAGTGACACACTCTGTCAACCTACTTGAGGACAGTCACAACGGAAAACTATGCCGACTAAAAGGAACAGCCCCACTACAATTGGGTAATTGCAGCGTTGCCGGATGGATCTTAGGAAACCCAGAATGCGAATCACTGTTTTCTAAGGAATCATGGTCCTACATTGCAGAAACACCAAACCCTGAGAATGGAACATGTTACCCAGGGTATTTCGCCGACTATGAGGAACTGAGGGAGCAATTGAGCTCAGTATCATCATTCGAGAGATTCGAAATATTCCCCAAGGAAAGCTCATGGCCCAACCACACCGTAAAAGGAGTGACGGCATCATGCTCCCATAATGGGAAAAGCAGTTTTTACAAAAATTTGCTATGGCTGACGGAAAAGAATGGCTTGTACCCAAATCTGAGCAAGTCCTATGTAAACAACAAGGAGAAAGAAGTCCTTGTACTATGGGGTGTTCATCACCCGTCTAACATAGGGGACCAAAGGGCCATCTATCATACAGAAAATGCTTATGTCTCTGTAGTGTCTTCACATTATAGCAGAAGATTCACCCCAGAAATAGCAAAAAGACCCAAAGTAAGAGGTCAAGAAGGGAGAATTAACTACTACTGGACTCTGCTGGAACCCGGGGACACAATAATATTTGAGGCAAATGGAAATCTAATAGCGCCATGGTACGCTTTCGCACTGAGTAGAGGCTTTGGGTCAGGAATCATCACCTCAACCGCATCAATGGGTGAATGTGACGCTAAGTGTCAAACACCCCAAGGAGCTATAAACAGTAGTCTTCCTTTCCAGAATGTACACCCAGTCACAATAGGAGAGTGTCCCAAGTATGTCAGGAGTACAAAATTAAGGATGGTTACAGGACTAAGAAACATCCCATCCATTCAATCTAGAGGTTTGTTTGGAGCCATTGCCGGTTTCATTGAAGGGGGGTGGACTGGAATGATAGATGGATGGTATGGTTATCATCATCAGAATGAACAAGGATCTGGCTATGCTGCAGACCAAAAAAGCACACAAAATGCCATTGATGGGATTACAAACAAGGTGAATTCTGTAATCGAGAAAATGAACACTCAATTCACAGCTGTAGGCAAAGAATTCAACAAATTAGAGAGAAGGATGGAAAACTTAAATAAGAAAGTTGATGATGGATTTCTGGACATTTGGACATATAATGCAGAGTTGTTGGTTCTCCTGGAAAATGGAAGGACTTTGGATTTTCATGACTCAAATGTGAAGAATCTGTATGAGAAAGTAAAAAACCAATTGAAGAATAATGCCAAAGAAATCGGGAACGGGTGTTTTGAATTCTATCACAAGTGTAACAATGAATGCATGGAAAGTGTGAAAAATGGAACTTATGACTATCCAAAATATTCCGAAGAATCAAAGTTAAACAGGGAAAAAATTGATGGAGTGAAATTGGAATCAATGGGAGTCTATCAGATTCTGGCGATCTACTCAACTGTCGCCAGTTCACTGGTGCTTTTGGTCTCCCTGGGGGCAATCAGTTTCTGGATGTGTTCTAATGGGTCTTTGCAGTGTAGAATATGCATC
>1972.50_STRAIN_A/Nanchang/23/1996_HOST_Human_SUBTYPE_H1N1_n1
ATGAAAGCAAAACTACTAGTCCTGTTATGTACATTTACAGCTACATATGCAGACACAATATGTATAGGCTACCATGCCAACAACTCAACCGACACTGTTGACACAGTACTTGAGAAGAATGTGACAGTGACACACTCTGTCAACCTACTTGAGGACAGTCACAATGGAAAACTATGTCTACTAAAAGGAATAGCCCCACTACAATTGGGTAATTGCAGCGTTGCCGGATGGATCTTAGGAAACCCAGAATGCGAATCACTGATTTCTAAGGAATCATGGTCCTACATTGTAGAGACACCAAACCCTGAGAATGGAACATGTTACCCAGGGTATTTCGCCGACTATGAGGAACTGAGGGAGCAATTGAGTTCAGTATCTTCATTTGAGAGGTTCGAAATATTCCCCAAAGAAAGCTCATGGCCCAACCACACCGTAACCGGAGTATCGGCATCATGCTCCCATAATGGGAAAAGCAGTTTTTACAGAAATTTGCTATGGCTGACGGAGAAGAATGGCTTGTACCCAAATCTGAGCAAGTCCTATGTAAACAACAAGGAGAAAGAAGTCCTTGTACTATGGGGTGTTCATCACCCGTCTAACATAGGGGTCCAAAGGGCCATCTATCATACAGAAAATGCTTATGTCTCTGTAGTGTCTTCACATTATAGCAGAAGATTCACCCCAGAAATAGCAAAAAGACCCAAAGTAAGAGGTCAGGAAGGAAGAATCAACTACTACTGGACTCTGCTGGAACCCGGGGACACAATAATATTTGAGGCAAATGGAAATCTAATAGCGCCATGGTATGCTTTCGCACTGAGTAGAGGCTTTGAGTCAGGAATCATCACCTCAAATGCACCAATGAATGAATGTGATGCAAAGTGTCAAACACCTCAGGGAGCTATAAACAGTAGTCTTCCTTTCCAGAATGTACACCCAGTCACAATAGGAGAGTGTCCAAAGTATGTCAGGAGTGCAAAATTAAGGATGGTTACAGGACTAAGGAACATCCCATCCATTCAATCCAGAGGTTTGTTTGGAGCCATTGCCGGTTTCATTGAAGGGGGGTGGACTGGAATGATAGATGGGTGGTATGGTTATCATCATCAGAATGAGCAAGGATCTGGCTATGCTGCAGATCAAAAAAGCACACAAAATGCCATTAACGGGATTACAAACAAGGTGAATTCTGTAATTGAGAAAATGAACACTCAATTCACAGCTGTGGGCAAAGAATTCAACAAATTAGAAAGAAGGATGGAAAACTTAAATAAAAAAGTTGATGATGGATTTCTAGACATTTGGACATATAATGCAGAATTGTTGGTTCTACTGGAAAATGAAAGGACTTTGGATTTCCATGACTCAAATGTGAAGAATCTGTATGAGAAAGTAAAAAGCCAATTAAAGAATAATGCCAAAGAAATAGGAAACGGGTGTTTTGAATTCTATCACAAGTGTAACAATGAATGCATGGAAAGTGTGAAAAATGGAACTTATGACTATCCAAAATATTCCGAAGAATCAAAGTTAAACAGGGAGAAAATTGATGGAGTGAAATTGGAATCAATGGGAGTCTATCAGATTCTGGCGATCTACTCAACTGTCGCCAGTTCACTGGTTCTTTTAGTCTCCCTGGGGGCAATCAGCTTCTGGATGTGTTCCAATGGGTCTTTGCAGTGTAGAATATGCATC
>1972.50_STRAIN_A/Nanchang/16/1996_HOST_Human_SUBTYPE_H1N1_n2
ATGAAAGCAAAACTACTAGTCCTGTTATGTACATTTACAGCTACATATGCAGACACAATATGTATAGGCTACCATGCCAACAACTCAACCGACACTGTTGACACAGTACTTGAGAAGAATGTGACAGTGACACACTCTGTCAACCTACTTGAGGACAGTCACAATGGAAAACTATGTCTACTAAAAGGAATAGCCCCACTACAATTGGGTAATTGCAGCGTTGCCGGATGGATCTTAGGAAACCCAGAATGCGAATCACTGATTTCTAAGGAATCATGGTCCTACATTGTAGAGACACCAAACCCTGAGAATGGAACATGTTACCCAGGGTATTTCGCCGACTATGAGGAACTGAGGGAGCAATTGAGTTCAGTATCTTCATTTGAGAGGTTCGAAATATTCCCCAAAGAAAGCTCATGGCCCAACCACACCGTAACCGGAGTATCGGCATCATGCTCCCATAATGGGAAAAGCAGTTTTTACAGAAATTTGCTATGGCTGACGGAGAAGAATGGCTTGTACCCAAATCTGAGCAAGTCCTATGTAAACAACAAGGAGAAAGAAGTCCTTGTACTATGGGGTGTTCATCACCCGTCTAACATAGGGGTCCAAAGGGCCATCTATCATACAGAAAATGCTTATGTCTCTGTAGTGTCTTCACATTATAGCAGAAGATTCACCCCAGAAATAGCAAAAAGACCCAAAGTAAGAGATCAGGAAGGAAGAATCAACTACTACTGGACTCTGCTGGAACCCGGGGACACAATAATATTTGAGGCAAATGGAAATCTAATAGCGCCATGGTATGCTTTCGCACTGAGTAGAGGCTTTGAGTCAGGAATCATCACCTCAAATGCACCAATGAATGAATGTGATGCAAAGTGTCAAACACCTCAGGGAGCTATAAACAGTAGTCTTCCTTTCCAGAATGTACACCCAGTCACAATAGGAGAGTGTCCAAAGTATGTCAGGAGTGCAAAATTAAGGATGGTTACAGGACTAAGGAACATCCCATCCATTCAATCCAGAGGTTTGTTTGGAGCCATTGCCGGTTTCATTGAAGGGGGGTGGACTGGAATGATAGATGGGTGGTATGGTTATCATCATCAGAATGAGCAAGGATCTGGCTATGCTGCAGATCAAAAAAGCACACAAAATGCCATTAACGGGATTACAAACAAGGTGAATTCTGTAATTGAGAAAATGAACACTCAATTCACAGCTGTGGGCAAAGAATTCAACAAATTAGAAAGAAGGATGGAAAACTTAAATAAAAAAGTTGATGATGGATTTCTAGACATTTGGACATATAATGCAGAATTGTTGGTTCTACTGGAAAATGAAAGGACTTTGGATTTCCATGACTCAAATGTGAAGAATCTGTATGAGAAAGTAAAAAGCCAATTAAAGAATAATGCCAAAGAAATAGGAAACGGGTGTTTTGAATTCTATCACAAGTGTAACAATGAATGCATGGAAAGTGTGAAAAATGGAACTTATGACTATCCAAAATATTCCGAAGAATCAAAGTTAAACAGGGAGAAAATTGATGGAGTGAAATTGGAATCAATGGGAGTCTATCAGATTCTGGCGATCTACTCAACTGTCGCCAGTTCACTGGTTCTTTTAGTCTCCCTGGGGGCAATCAGCTTCTGGATGTGTTCCAATGGGTCTTTGCAGTGTAGAATATGCATC
>1972.50_STRAIN_A/Memphis/2/1996_HOST_Human_SUBTYPE_H1N1_n3
ATGAAAGTAAAACTACTAGTCCTGTTGTGTGCATTTACAGCTACATATGCAGACACAATATGTATAGGCTACCATGCGAACAACTCAACCGACACTGTTGACACAGTACTTGAGAAGAACGTGACAGTGACACACTCTGTCAACCTACTTGAGGACAGTCACAACGGAAAACTATGCCGACTAAAAGGAACAGCCCCACTACAATTGGGTAATTGCAGCGTTGCCGGATGGATCTTAGGAAACCCAGAATGCGAATCACTGTTTTCTAAGGAATCATGGTCCTACATTGCAGAAACACCAAACCCTGAGAATGGAACATGTTACCCAGGGTATTTCGCCGACTATGAGGAACTGAGGGAGCAATTGAGCTCAGTATCATCATTCGAGAGATTCGAAATATTCCCCAAGGAAAGCTCATGGCCCAACCACACCGTAAAAGGAGTGACGGCATCATGTTCCCATAATGGGAAAAGCAGTTTTTACAAAAATTTGCTATGGCTGACGGAAAAGAATGGCTTGTACCCAAATCTGAGCAAGTCCTATGTAAACAACAAGGAGAAAGAAGTCCTTGTACTATGGGGTGTTCATCACCCGTCGAACATAGGGGACCAAAGGGCCATCTATCATACAGAAAATGCTTATGTCTCTGTAGTGTCTTCACATTATAGCAGAAGATTCACCCCAGAAATAGCAAAAAGACCCAAAGTAAGAGATCAAGAAGGGAGAATTAACTACTACTGGACTCTGCTGGAACCCGGGGACACAATAATATTTGAGGCAAATGGAAATCTAATAGCGCCATGGTACGCTTTCGCACTGAGTAGAGGCTTTGGGTCAGGAATCATCACCTCAAACGCATCAATGGGTGAATGTGACGCTAAGTGTCAAACACCCCAAGGAGCTATAAACAGTAGTCTTCCTTTCCAGAATGTACACCCAGTCACAATAGGAGAGTGTCCCAAGTATGTCAGGAGTACAAAATTAAGGATGGTTACAGGACTAAGAAACATCCCATCCATTCAATCTAGAGGTTTGTTTGGAGCCATTGCCGGTTTCATTGAAGGGGGGTGGACTGGAATGATAGATGGATGGTATGGTTATCATCATCAGAATGAACAAGGATCTGGCTATGCTGCAGACCAAAAAAGCACACAAAATGCCATTGATGGGATTACAAACAAGGTGAATTCTGTAATCGAGAAAATGAACACTCAATTCACAGCTGTAGGCAAAGAATTCAACAAATTAGAGAGAAGGATGGAAAACTTAAATAAGAAAGTTGATGATGGATTTCTGGACATTTGGACATATAATGCAGAGTTGTTGGTTCTCCTGGAAAATGAAAGGACTTTGGATTTTCATGACTCAAATGTGAAGAATCTGTATGAGAAAGTAAAAAACCAATTGAAGAATAATGCCAAAGAAATCGGGAACGGGTGTTTTGAATTCTATCACAAGTGTAACAATGAATGCATGGAAAGTGTGAAAAATGGAACTTATGACTATCCAAAATATTCCGAAGAATCAAAGTTAAACAGGGAAAAAATTGATGGAGTGAAATTGGAATCAATGGGCGTCTATCAGATTCTGGCGATCTACTCAACTGTCGCCAGTTCACTGGTGCTTTTGGTCTCCCTGGGGGCAATCAGTTTCTGGATGTGTTCTAATGGGTCTTTGCAGTGTAGAATATGCATC
>1973.50_STRAIN_A/Shanghai/2/1997_HOST_Human_SUBTYPE_H1N1_n1
ATGAAAGCAAAACTACTAGTCCTGTTATGTACATTTACAGCTACATATGCAGACACAATATGTATAGGCTACCATGCCAACAACTCAACCGACACTGTTGACACAGTACTTGAGAAGAATGTGACAGTGACACACTCTGTCAACCTACTTGAGGACAGTCACAATGGAAAACTATGTCTACTAAAAGGAATAGCCCCACTACAATTGGGTAATTGCAGCGTTGCCGGATGGATCTTAGGAAACCCAGAATGCGAATCACTGATTTCTAAGGAATCATGGTCCTACATTGTAGAGACACCAAACCCTGAGAATGGAACATGTTACCCAGGGTATTTCGCCGACTATGAGGAACTGAGGGAGCAATTGAGTTCAGTATCTTCATTTGAGAGATTCGAAATATTCCCCAAAGAAAGCTCATGGCCCAACCACACCGTAACCGGAGTATCGGCATCATGCTCCCATAATGGGAAAAGCAGTTTTTACAGAAATTTGCTATGGCTGACGGAGAAGAATGGCTTGTACCCAAACCTGAGCAAGTCCTATGTAAACAACAAAGAGAAAGAAGTCCTTGTACTATGGGGTGTTCATCACCCGTCTAACATAAGGGACCAAAGGGCCATCTATCATACAGAAAATGCTTATGTCTCTGTAGTGTCTTCACATTATAGCAGAAGATTCACCCCAGAAATAGCAAAAAGACCCAAAGTAAGAGGTCAGGAAGGAAGAATCAACTACTACTGGACTCTGCTGGAACCCGGGGACACAATAATATTTGAGGCAAATGGAAATCTAATAGCGCCATGGTATGCTTTCGCACTGAGTAGAGGCTTTGGGTCAGGAATCATCACCTCAAATGCACCAATGGATGAATGTGATGTGAAGTGTCAGACACCTCAGGGAGCTATAAACAGTAGTCTTCCTTTCCAGAATGTACACCCAGTCACAATAGGAGAGTGTCCAAAGTATGTCAGGAGTGCAAAATTAAGGATGGTTACAGGACTAAGGAACATCCCATCCATTCAATCCAGAGGTTTGTTTGGAGCCATTGCCGGTTTCATTGAAGGGGGGTGGACTGGAATGATAGATGGGTGGTATGGTTATCATCATCAGAATGAGCAAGGATCTGGCTATGCTGCAGATCAAAAAAGCACACAAAATGCCATTAACGGGATTACAAACAAGGTGAATTCTGTAATTGAGAAAATGAACACTCAATTCACAGCTGTGGGCAAAGAATTCAACAAATTAGAAAGAAGGATGGAAAACTTAAATAAAAAGGTTGATGATGGATTTCTAGACATTTGGACATATAATGCAGAATTGTTGGTTCTACTGGAAAATGAAAGGACTTTGGATTTCCATGACTCAAATGTGAAGAATCTGTATGAGAAAGTAAAAAGCCAATTAAAGAATAATGCCAAAGAAATAGGAAACGGGTGTTTTGAATTCTATCACAAGTGTAACAATGAATGCATGGAAAGTGTGAAAAATGGAACTTATGACTATCCAAAATATTCCGAAGAATCAAAGTTAAACAGGGAGAAAATTGATGGAGTGAAATTGGAATCAATGGGAGTCTATCAGATTCTGGCGATCTACTCAACTGTCGCCAGTTCACTGGTTCTTTTGGTCTCCCTGGGGGCAATCAGCTTCTGGATGTGTTCCAATGGGTCTTTGCAGTGTAGAATATGCATC
>1973.04_STRAIN_A/Malaysia/11642/1997_HOST_Human_SUBTYPE_H1N1_n2
ATGAAAGCAAAACTACTAGTCCTGTTATGTACATTTACAGCTACATATGCAGACACAATATGTATAGGCTACCATGCCAACAACTCAACCGACACTGTTGACACAGTACTTGAGAAGAATGTGACAGTGACACACTCTGTCAACCTACTTGAGGACAGTCACAATGGAAAACTATGTCTACTAAAAGGAATAGCCCCACTACAATTAGGTAATTGCAGCGTTGCCGGATGGATCTTAGGAAACCCAGAATGCGAATCACTGATTTCTAAGGAATCATGGTCCTACATTGTAGAGACACCAAATCCTGAGAATGGAACATGTTACCCAGGGTATTTCGCCGACTATGAGGAACTGAGGGAGCAATTGAGTTCAGTATCTTCATTTGAGAGATTCGAAATATTCCCCAAAGAAAGCTCATGGCCCAACCACACCGTAACCGGAGTATCGGCATCATGCTCCCATAATGGGAAAAGCAGTTTTTACAGAAATTTGCTATGGCTGACGGAGAAGAATGGCTTGTACCCAAACCTGAGCAAGTCCTATGTAAACAACAAAGAGAAAGAAGTCCTTGTACTATGGGGTGTTCATCACCCGTCTAACATAGGGGACCAAAGGGCCATCTATCATACAGAAAATGCTTATGTCTCTGTAGTGTCTTCACATTATAGCAGAAGATTCACCCCAGAAATAGCAAAAAGACCCAAAGTAAGAGATCAGGAAGGAAGAATCAACTACTACTGGACTCTGCTGGAACCCGGGGACACAATAATATTTGAGGCAAATGGAAATCTAATAGCGCCATGGTATGCTTTCGCACTGAGTAGAGGCTTTGGATCAGGAATCATCACCTCAAATGCACCAATGGATGAATGTGATGCGAAGTGCCAAACACCTCAGGGAGCTATAAACAGTAGTCTTCCTTTCCAGAATGTACACCCAATCACAATAGGAGAGTGTCCAAAGTATGTCAGGAGTGCAAAATTAAGGATGGTTACAGGACTAAGGAACATCCCATCCATTCAATCCAGAGGTTTGTTTGGAGCCATTGCCGGTTTCATTGAAGGGGGGTGGACTGGAATGATAGATGGGTGGTATGGTTATCATCATCAGAATGAGCAAGGATCTGGCTATGCTGCAGATCAAAAAAGCACACAAAATGCCATTAACGGGATTACAAACAAGGTGAATTCTGTAATTGAGAAAATGAACACTCAATTCACAGCTGTGGGCAAAGAATTCAACAAATTAGAAAGAAGGATGGAAAACTTAAATAAAAAAGTTGATGATGGATTTCTGGACATTTGGACATATAATGCAGAATTGTTGGTTCTACTGGAAAATGAAAGGACTTTGGATTTCCATGACTCAAATGTGAAGAATCTGTATGAGAAAGTAAAAAGCCAATTAAAGAATAATGCCAAAGAAATAGGAAACGGGTGTTTTGAATTCTATCACAAGTGTAACAATGAATGCATGGAAAGTGTGAAAAATGGAACTTATGACTATCCAAAATATTCCGAAGAATCAAAGTTAAACAGGGAGAAAATTGATGGAGTGAAATTGGAATCAATGGGAGTCTATCAGATTCTGGCGATCTACTCAACTGTCGCCAGTTCACTGGTTCTTTTGGTCTCCCTGGGGGCAATCAGCTTCTGGATGTGTTCCAATGGGTCTTTGCAGTGTAGAATATGCATC
>1973.50_STRAIN_A/TW/3355/1997_HOST_Human_SUBTYPE_H1N1_n3
ATGAAAGCAAAACTACTAGTCCTGTTATGTACATTTACAGCTACATATGCAGACACGATATGTATAGGCTACCATGCCAACAACTCAACCGACACTGTTGACACAGTACTTGAGAAGAATGTTACAGTGACACACTCTATCAACCTACTTGAGAACAGTCACAATGGAAAACTATGTCTACTAAAAGGAATAGCCCCACTACAATTGGGTAATTGCAGCGTTGCCGGATGGATCTTAGGAAACCCAGAATGCGAATTACTGATTTCTAAGGAATCATGGTCCTACATTGTAGAAACACCAAATCCTGAGAATGGAACATGTTACCCAGGGCATTTCGCCGACTATGAGGAACTGAGGGAGCAATTGAGTTCAGTATCTTCATTTGAGAGATTCGAAATATTCCCCAAAGAAAGCTCATGGCCCAACCACACCGTAACCGGAGTATCGGCATCATGCTCCCATAATGGGAAAAGCAGTTTTTACAGAAATTTGCTATGGCTGACGAAGAAGAATGGCTTGTACCCAAACCTGAGCAAGTCCTATGTAAACAACAAAGAGAAAGAAGTCCTTGTACTATGGGGTGTTCATCACCCGTCTAACATAGGGGACCAAAGGGCCATCTATCATACAGAAAATGCTTATGTCTCTGTAGTGTCTTCACATTATAGCAGAAGATTCACCCCAGAAATAGTCAAAAGACCCAAAGTAAGAGATCAGGAAGGAAGAATCAACTACTACTGGACTCTGCTGGAACCCGGGGACACAATAATATTTGAGGCAAATGGAAATCTAATAGCGCCATGGTATGCTTTCGCACTGAGTAGAGGCTTTGGATCAGGAATCATCACCTCAAATGCATCAATGGATGAATGTGATGCGAAGTGTCAAACACCTCAGGGAGCTATAAACAGTAGTCTTCCTTTCCAGAATGTACACCCAGTCACAATAGGAGAGTGTCCAAAGTATGTAAGGAGTGCAAAATTAAGGATGGTTACAGGACTAAGGAACATCCCATCCATTCAATCCAGAGGTTTGTTTGGAGCCATTGCCGGTTTCATTGAAGGGGGGTGGACTGGAATGATAGATGGGTGGTATGGTTATCATCATCAGAATGAGCAAGGATCTGGCTATGCTGCAGATCAAAAAAGCACACAAAATGCCATTAACGGGATTACAAACAAGGTGAATTCTATAATTGAGAAAATGAACACTCAATTCACAGCTGTGGGCAAAGAATTCAACAAATTAGAAAGAAGGATGGAAAACTTAAATAAAAAAGTTGATGATGGATTTCTAGACATTTGGACATATAATGCAGAATTGTTGGTTCTACTGGAAAATGAAAGGACTTTGGATTTCCATGACTCAAATGTGAAGAATCTGTATGAGAAAGTAAAAAGCCAATTAAAGAATAATGCCAAAGAAATAGGAAACGGGTGTTTTGAATTCTATCACAAATGTAACAATGAATGCATGGAAAGTGTGAAAAATGGAACTTATGACTATCCAAAATATTCCGAAGAATCAAAGTTAAACAGGGAGAAAATTGATGGAGTGAAATTGGAATCAATGGGAGTCTATCAGATTCTGGCGATCTACTCAACTGTCGCCAGTTCACTGGTTCTTTTGGTCTCCCTGGGGGCAATCAGCTTCTGGATGTGTTCCAATGGGTCTTTGCAGTGTAGAATATGCATC
>1974.50_STRAIN_A/Moscow/13/1998_HOST_Human_SUBTYPE_H1N1_n1
ATGAAAGCAAAACTACTAGTCCTGTTGTGTGCATTTACAGCTACATATGCAGACACAATATGTATAGGCTACCATGCGAACAATTCAACTGACACTGTTGACACAGTACTTGAGAAGAACGTGACAGTGACACACTCTGTCAACCTACTTGAGGACAGTCACAACGGAAAACTATGCCGACTAAAAGGAACAGCCCCACTACAATTGGGTAATTGCAGCATTGCTGGATGGATCTTAGGAAATCCAGAATGCGAATCACTGTTTTCTAAGGAATCATGGTCCTACATTGCAGAAACACCAAACCCTGAAAATGGAACATGTTACCCAGGGTATTTCGCCGACTATGAGGAACTGAGGGAGCAATTGAGCTCAGTATCATCATTCGAAAGATTTGAAATATTCCCCAAGGAAAGCTCATGGCCCAACCACACCGTAAAAGGAGTGACGGCATCATGCTCCCATAATGGAAAAAGCAGCTTTTACAAAAATTTGCTATGGCTGACGGAGAAGAATGGCTTGTACCCAAATCTGAGCAAGTCCTATGTAAACAACAAGAAAAAAGAAGTCCTTGTGCTATGGGGTGTTCATCACCCGTCTAACATAGGGGACCAAAGGGCCATTTATCATACAGAAAATGCTTATGTCTCTGTAGTGTCTTCACATTATAGCAGAAGATTCACCCCAGAAATAGCAAAAAGACCCAAAGTAAGAAATCAAGAAGGGAGAATTAACTACTACTGGACTCTGCTGGAACCCGGGGACACAATAATATTTGAGGCAAATGGAAATCTAATAGCGCCATGGTACGCTTTCGCATTGAGTAGAGGCTTTGAGTCAGGAATCATCACCTCAAACGCATCAATGGGTGAATGTGACGCTAAGTGTCAAACACCTCAAGGAGCTATAAACAGTAGTCTTCCTTTCCAGAATGTACACCCAGTCACAATAGGGGAGTGTCCAAAGTATGTCAGGAGTACAAAATTAAGGATGGTTACAGGACTAAGGAACATCCCATCCATTCAATCCAGAGGTTTGTTTGGAGCCATTGCCGGTTTCATTGAAGGAGGGTGGACTGGAATGATAGATGGATGGTATGGTTATCATCATCAGAATGAACAAGGATCTGGCTATGCTGCGGACCAAAAAAGCACACAAAATGCCATTAATGGGATTACAAACAAGGTGAATTCTATAATCGAGAAAATGAACACTCAATTCACAGCTGTAGGCAAAGAATTCAACAAATTAGAAAGAAGAATGGAGAACTTAAATAAGAAAGTTGATGATGGATTTCTGGACATTTGGACATATAATGCAGAATTGTTGGTTCTCCTGGAAAATGAAAGGACTTTGGATTTTCATGACTCAAATGTGAAGAACCTGTATGAGAAAGTAAAAAACCAATTGAAGAATAATGCCAAAGAAATAGGAAACGGGTGTTTTGAATTCTATCACAAGTGTAACAATGAATGCATGGAAAGTGTGAAAAATGGAACTTATGACTATCCAAAATATTCCAAAGAATCAAAGTTAAACAGGGAAAAAATTGATGGAGTGAAATTGGAATCAATGGGAGTCTATCAGATTCTGGCGATCTACTCAACTGTCGCCAGTTCACTGGTGCTTTTGGTCTCCCTGGGGGCAATCAGCTTCTGGATGTGTTCTAATGGGTCTTTGCAGTGTAGAATATGCATC
>1973.82_STRAIN_A/Malaysia/14075/1997_HOST_Human_SUBTYPE_H1N1_n2
ATGAAAGCAAAACTACTGGTCCTGTTATGTACATTTACAGCTACATATGCAGACACAATATGTATAGGCTACCATGCCAACAACTCAACCGACACTGTTGACACAGTACTTGAGAAGAATGTGACAGTGACACACTCTGTCAACCTACTTGAGGACAGTCACAATGGAAAACTATGTCTACTAAAAGGAATAGCCCCACTACAATTGGGTAATTGCAGCGTTGCCGGATGGATCTTAGGAAACCCAGAATGCGAATTACTGATTTCCAAGGAATCATGGTCCTACATTGTAGAAACACCAAATCCTGAGAATGGAACATGTTACCCAGGGTATTTCGCCGACTATGAGGAACTGAGGGAGCAATTGAGTTCAGTATCTTCATTTGAGAGATTCGAAATATTCCCCAAAGAAAGCTCATGGCCCAACCACACCGTAACCGGAGTATCAGCATCATGCTCCCATAATGGGAAAAGCAGTTTTTACAGAAATTTGCTATGGCTGACGGGGAAGAATGGTTTGTACCCAAACCTGAGCAAGTCCTATGTAAACAACAAAGAGAAAGAAGTCCTTGTGCTATGGGGTGTTCATCACCCGCCTAACATAGGGGACCAAAGGGCCCTCTATCATACAGAAAATGCTTATGTCTCTGTAGTGTCTTCACATTATAGCAGAAGATTCACCCCAGAAATAGCCAAAAGACCCAAAGTAAGAGATCAGGAAGGAAGAATCAACTACTACTGGACTCTGCTGGAACCTGGGGACACAATAATATTTGAGGCAAATGGAAATCTAATAGCGCCATGGTATGCTTTCGCACTGAGTAGAGGCTTTGGATCAGGAATCATCACCTCAAATGCACCAATGGATGAATGTGATGCGAAGTGTCAAACACCTCAGGGAGCTATAAACAGTAGTCTTCCTTTCCAGAATGTACACCCAGTTACAATAGGAGAGTGTCCAAAGTATGTCAGGAGTGCAAAATTAAGGATGGTTACAGGACTAAGGAACATCCCATCCATTCAATCCAGAGGTTTGTTTGGAGCCATTGCCGGTTTCATTGAAGGGGGGTGGACTGGAATGGTAGATGGGTGGTATGGTTATCATCATCAGAATGAGCAAGGATCTGGCTATGCTGCAGATCAAAAAAGCACACAAAATGCCATTAACGGGATTACAAACAAGGTGAATTCTGTAATTGAGAAAATGAACACTCAATTCACAGCTGTGGGCAAAGAATTCAACAAATTGGAAAGAAGGATGGAAAACTTAAATAAAAAAGTTGATGATGGGTTTCTGGACATTTGGACATATAATGCAGAATTGTTGGTTCTACTGGAAAATGAAAGGACTTTGGATTTCCATGATTCCAATGTGAAGAATCTGTATGAGAAAGTAAAAAGCCAATTAAAGAATAATGCCAAAGAAATAGGAAACGGGTGTTTTGAATTCTATCACAAGTGTAACAATGAATGCATGGAAAGTGTGAAAAATGGAACTTATGACTATCCAAAATATTCCGAAGAATCAAAGTTAAACAGGGAGAAAATTGATGGAGTGAAATTGGAATCAATGGGAGTCTATCAGATTCTGGCGATCTACTCAACTGTCGCCAGTTCCCTGGTTCTTTTGGTCTCCCTGGGGGCAATCAGCTTCTGGATGTGTTCCAATGGGTCTTTGCAGTGTAGAATATGCATC
>1974.50_STRAIN_A/Ostrava/801/1998_HOST_Human_SUBTYPE_H1N1_n3
ATGAAAGCAAAACTACTAGTCCTGTTATGTACATTTACAGCTACATATGCAGACACAATATGTATAGGCTACCATGCCAACAACTCAACCGACACTGTTGACACAGTACTTGAGAAGAATGTGACAGTGACACACTCTGTCAACCTACTTGAGGACAGTCACAATGGAAAACTATGTCTACTAAAAGGAATAGCCCCACTACAATTAGGTAATTGCAGCGTTGCCGGATGGATCTTAGGAAACCCAGAATGCGAATCACTGATTTCTAAAGAATCATGGTCCTACATTGTAGAGACACCAAATCCTGAGAATGGAACATGTTACCCAGGGTATTTCGCCGACTATGAGGAACTGAGGGAGCAATTGAGTTCAGTATCTTCATTTGAGAGATTCGAAATATTCCCCAAAGAAAGCTCATGGCCCAACCACACCGTAACCGGAGTATCGGCATCATGCTCCCATAATGGGAAAAGCAGTTTTTACAGAAATTTGCTATGGCTGACGAAGAAGAATGGCTTGTACCCAAACCTGAGCAAGTCCTATGTAAACAACAAAGAGAAAGAAGTCCTTGTACTATGGGGTGTTCATCACCCGTCTAACATAGGGGACCAAAGGACCATCTATCATACAGAAAATGCTTATGTCTCTGTAGTGTCTTCACATTATAGCAGAAGATTCACCCCAGAAATAGCAAAAAGACCCAAAGTAAGAGATCAGGAAGGAAGAATCAACTACTACTGGACTCTGCTGGAACCCGGGGACACAATAATATTTGAGGCAAATGGAAATCTAATAGCGCCATGGTATGCTTTCGCACTGAGTAGAGGCTTTGGATCAGGAATCATCACCTCAAATGCACCAATGGATGAATGTGATGCGAAGTGCCAAACACCTCAGGGAGCTATAAACAGTAGTCTTCCTTTCCAGAATGTACACCCAATCACAATAGGAGAGTGTCCAAAGTATGTCAGGAGTGCAAAATTAAGGATGGTTACAGGACTAAGGAACATCCCATCCATTCAATCCAGAGGTTTGTTTGGAGCCATTGCCGGTTTCATTGAAGGGGGGTGGACTGGAATGATAGATGGGTGGTATGGTTATCATCATCAGAATGAGCAAGGATCTGGCTATGCTGCAGATCAAAAAAGCACACAAAATGCCATTAACGGGATTACAAACAAGGTGAATTCTGTAATTGAGAAAATGAACACTCAATTCACAGCTGTGGGCAAAGAATTCAACAACTTAGAAAGAAGGATGGAAAACTTAAATAAAAAGGTTGATGATGGATTTCTGGACATTTGGACATATAATGCAGAATTGTTGGTTCTACTGGAAAATGAAAGGACTTTGGATTTCCATGACTCAAATGTGAAGAATCTGTATGAGAAAGTAAAAAGCCAATTAAAGAATAATGCCAAAGAAATAGGAAACGGGTGTTTTGAATTCTATCACAAGTGTAACAATGAATGCATGGAAAGTGTGAAAAATGGAACTTATGACTATCCAAAATATTCCGAAGAATCAAAGTTAAACAGGGAGAAAATTGATGGAGTGAAATTGGAATCAATGGGAGTCTATCAGATTCTGGCGATCTACTCAACTGTCGCCAGTTCACTGGTTCTTTTGGTCTCCCTGGGGGCAATCAGCTTCTGGATGTGTTCCAATGGGTCTTTGCAGTGTAGAATATGCATC
>1975.50_STRAIN_A/NewCaledonia/20/1999_HOST_Human_SUBTYPE_H1N1_n1
ATGAAAGCAAAACTACTGGTCCTGTTATGTACATTTACAGCTACATATGCAGACACAATATGTATAGGCTACCATGCCAACAACTCAACCGACACTGTTGACACAGTACTTGAGAAGAATGTGACAGTGACACACTCTGTCAACCTACTTGAGGACAGTCACAATGGAAAACTATGTCTACTAAAAGGAATAGCCCCACTACAATTGGGTAATTGCAGCGTTGCCGGATGGATCTTAGGAAACCCAGAATGCGAATTACTGATTTCCAAGGAATCATGGTCCTACATTGTAGAAACACCAAATCCTGAGAATGGAACATGTTACCCAGGGTATTTCGCCGACTATGAGGAACTGAGGGAGCAATTGAGTTCAGTATCTTCATTTGAGAGATTCGAAATATTCCCCAAAGAAAGCTCATGGCCCAACCACACCGTAACCGGAGTATCAGCATCATGCTCCCATAATGGGAAAAGCAGTTTTTACAGAAATTTGCTATGGCTGACGGGGAAGAATGGTTTGTACCCAAACCTGAGCAAGTCCTATGTAAACAACAAAGAGAAAGAAGTCCTTGTACTATGGGGTGTTCATCACCCGCCTAACATAGGGAACCAAAGGGCCCTCTATCATACAGAAAATGCTTATGTCTCTGTAGTGTCTTCACATTATAGCAGAAGATTCACCCCAGAAATAGCCAAAAGACCCAAAGTAAGAGATCAGGAAGGAAGAATCAACTACTACTGGACTCTGCTGGAACCTGGGGATACAATAATATTTGAGGCAAATGGAAATCTAATAGCGCCATGGTATGCTTTTGCACTGAGTAGAGGCTTTGGATCAGGAATCATCACCTCAAATGCACCAATGGATGAATGTGATGCGAAGTGTCAAACACCTCAGGGAGCTATAAACAGCAGTCTTCCTTTCCAGAATGTACACCCAGTCACAATAGGAGAGTGTCCAAAGTATGTCAGGAGTGCAAAATTAAGGATGGTTACAGGACTAAGGAACATCCCATCCATTCAATCCAGAGGTTTGTTTGGAGCCATTGCCGGTTTCATTGAAGGGGGGTGGACTGGAATGGTAGATGGGTGGTATGGTTATCATCATCAGAATGAGCAAGGATCTGGCTATGCTGCAGATCAAAAAAGTACACAAAATGCCATTAACGGGATTACAAACAAGGTGAATTCTGTAATTGAGAAAATGAACACTCAATTCACAGCTGTGGGCAAAGAATTCAACAAATTGGAAAGAAGGATGGAAAACTTAAATAAAAAAGTTGATGATGGGTTTCTAGACATTTGGACATATAATGCAGAATTGTTGGTTCTACTGGAAAATGAAAGGACTTTGGATTTCCATGACTCCAATGTGAAGAATCTGTATGAGAAAGTAAAAAGCCAATTAAAGAATAATGCCAAAGAAATAGGAAACGGGTGTTTTGAATTCTATCACAAGTGTAACAATGAATGCATGGAGAGTGTGAAAAATGGAACTTATGACTATCCAAAATATTCCGAAGAATCAAAGTTAAACAGGGAGAAAATTGATGGAGTGAAATTGGAATCAATGGGAGTCTATCAGATTCTGGCGATCTACTCAACTGTCGCCAGTTCCCTGGTTCTTTTGGTCTCCCTGGGGGCAATCAGCTTCTGGATGTGTTCCAATGGGTCTTTGCAGTGTAGAATATGCATC
>1975.50_STRAIN_A/NewSouthWales/24/1999_HOST_Human_SUBTYPE_H1N1_n2
ATGAAAGCAAAACTACTGGTCCTGTTATGTACATTTACAGCTACATATGCAGACACAATATGTATAGGCTACCATGCCAACAACTCAACCGACACTGTTGACACAGTACTTGAGAAGAATGTGACAGTGACACACTCTGTCAACCTACTTGAGGACAGTCACAATGGAAAACTATGTCTACTAAAAGGAATAGCCCCACTACAATTGGGTAATTGCAGCGTTGCCGGATGGATCTTAGGAAACCCAGAATGCGAATTACTGATTTCCAAGGAATCATGGTCCTACATTGTAGAAACACCAAATCCTGAGAATGGAACATGTTACCCAGGGTATTTCGCCGACTATGAGGAACTGAGGGAGCAATTGAGTTCAGTATCTTCATTTGAGAGATTCGAAATATTCCCCAAAGAAAGCTCATGGCCCAACCACACCGTAACCGGAGTATCAGCATCATGCTCCCATAATGGGAAAAGCAGTTTTTACAGAAATTTGCTATGGCTGACGGGGAAGAATGGTTTGTACCCAAACCTGAGCAAGTCCTATGTAAACAACAAAGAGAAAGAAGTCCTTGTACTATGGGGTGTTCATCACCCGCCTAACATAGGGGACCAAAGGGCCCTCTATCATACAGAAAATGCTTATGTCTCTGTAGTGTCTTCACATTATAGCAGAAGATTCACCCCAGAAATAGCCAAAAGACCCAAAGTAAGAGATCAGGAAGGAAGAATCAACTACTACTGGACTCTACTGGAACCTGGGGATACAATAATATTTGAGGCAAATGGAAATCTAATAGCGCCATGGTATGCTTTCGCACTGAGTAGAGGCTTTGGATCAGGAATCATCACCTCAAATGCACCAATGGATGAATGTGATGCGAAGTGTCAAACACCTCAGGGAGCTATAAACAGCAGTCTTCCTTTCCAGAATGTACACCCAGTCACAATAGGAGAGTGTCCAAAGTATGTCAGGAGTGCAAAATTAAGGATGGTTACAGGACTAAGGAACATCCCATCCATTCAATCCAGAGGTTTGTTTGGAGCCATTGCCGGTTTCATTGAAGGGGGGTGGACTGGAATGGTAGATGGGTGGTATGGTTATCATCATCAGAATGAGCAAGGATCTGGCTATGCTGCAGATCAAAAAAGCACACAAAATGCCATTAACGGGATTACAAACAAGGTGAATTCTGTAATTGAGAAAATGAACACTCAATTCACAGCTGTGGGCAAAGAATTCAACAAATTGGAAAGAAGGATGGAAAACTTAAATAAAAAAGTTGATGATGGGTTTCTAGACATTTGGACATATAATGCAGAATTGTTGGTTCTACTGGAAAATGAAAGGACTTTGGATTTCCATGACTCCAATGTGAAGAATCTGTATGAGAAAGTAAAAAGCCAATTAAAGAATAATGCCAAAGAAATAGGAAACGGGTGTTTTGAATTCTATCACAAGTGTAACAATGAATGCATGGAGAGTGTGAAAAATGGAACTTATGACTATCCAAAATATTCCGAAGAATCAAAGTTAAACAGGGAGAAAATTGATGGAGTGAAATTGGAATCAATGGGAGTCTATCAGATTCTGGCGATCTACTCAACTGTCGCCAGTTCCCTGGTTCTTTTGGTCTCCCTGGGGGCAATCAGCTTCTGGATGTGTTCCAATGGGTCTTTGCAGTGTAGAATATGCATC
>1975.50_STRAIN_A/NewSouthWales/18/1999_HOST_Human_SUBTYPE_H1N1_n3
ATGAAAGCAAAACTACTGGTCCTGTTATGTACATTTACAGCTACATATGCAGACACAATATGTATAGGCTACCATGCCAACAACTCAACCGACACTGTTGACACAGTACTTGAGAAGAATGTGACAGTGACACACTCTGTCAACCTACTTGAGGACAGTCACAATGGAAAACTATGTCTACTAAAAGGAATAGCCCCACTACAATTGGGTAATTGCAGCGTTGCCGGATGGATCTTAGGAAACCCAGAATGCGAATTACTGATTTCCAAGGAATCATGGTCTTACATTGTAGAAACACCAAATCCTGAGAATGGAACATGTTACCCAGGGTATTTCGCCGACTATGAGGAACTGAGGGAGCAATTGAGTTCAGTATCTTCATTTGAGAGATTCGAAATATTCCCCAAAGAAAGCTCATGGCCCAACCACACCGTAACCGGAGTATCAGCATCATGCTCCCATAATGGGAAAAGCAGTTTTTACAGAAATTTGCTATGGCTGACGGGGAAGAATGGTTTGTACCCAAACCTGAGCAAGTCCTATGTAAACAACAAAGAGAAAGAAGTCCTTGTACTATGGGGTGTTCATCACCCGCCTAACATAGGGAACCAAAGGGCCCTCTATCATACAGAAAATGCTTATGTCTCTGTAGTGTCTTCACATTATAGCAGAAGATTCACCCCAGAAATAGCCAAAAGACCCAAAGTAAGAGATCAGGAAGGAAGAATCAACTACTACTGGACTCTGCTGGAACCTGGGGATACAATAATATTTGAGGCAAATGGAAATCTAATAGCGCCATGGTATGCTTTCGCACTGAGTAGAGGCTTTGGATCAGGAATCATCACCTCAAATGCACCAATGGATGAATGTGATGCGAAGTGTCAAACACCTCAGGGAGCTATAAACAGCAGTCTTCCTTTCCAGAATGTACACCCAGTCACAATAGGAGAGTGTCCAAAGTATGTCAGGAGTGCAAAATTAAGGATGGTTACAGGACTAAGGAACATCCCATCCATTCAATCCAGAGGTTTGTTTGGAGCCATTGCCGGTTTCATTGAAGGGGGGTGGACTGGAATGGTAGATGGGTGGTATGGTTATCATCATCAGAATGAGCAAGGATCTGGCTATGCTGCAGATCAAAAAAGCACACAAAATGCCATTAACGGGATTACAAACAAGGTGAATTCTGTAATTGAGAAAATGAACACTCAATTCACAGCTGTGGGCAAAGAATTCAACAAATTGGAAAGAAGGATGGAAAACTTAAATAAAAAAGTTGATGATGGGTTTCTAGACATTTGGACATATAATGCAGAATTGTTGGTTCTACTGGAAAATGAAAGGACTTTGGATTTCCATGACTCCAATGTGAAGAATCTGTATGAGAAAGTAAAAAGCCAATTAAAGAATAATGCCAAAGAAATAGGAAACGGGTGTTTTGAATTCTATCACAAGTGTAACAATGAATGCATGGAGAGTGTGAAAAATGGAACTTATGACTATCCAAAATATTCCGAAGAATCAAAGTTAAACAGGGAGAAAATTGATGGAGTGAAATTGGAATCAATGGGAGTCTATCAGATTCTGGCGATCTACTCAACTGTCGCCAGTTCCCTGGTTCTTTTGGTCTCCCTGGGGGCAATCAGCTTCTGGATGTGTTCCAATGGGTCTTTGCAGTGTAGAATATGCATC
>1976.50_STRAIN_A/SouthAustralia/46/2000_HOST_Human_SUBTYPE_H1N1_n1
ATGAAAGCAAAACTACTAGTTCTGTTGTGTGCATTTACAGCTACATATGCAGACACAATATGTATAGGCTACCATGCGAACAACTCAACTGACACTGTTGACACAGTACTTGAGAAGAACGTGACAGTGACACACTCTGTCAACCTACTTGAGGACAGTCACAACGGAAAACTATGCCGACTAAAAGGAACAGCCCCACTACAATTGGGTAATTGCAGCATTGCCGGATGGATCTTAGGAAATCCAGAATGCGAATCACTGTTTTCTAAGGAATCATGGTCTTACATTGCAGAAACACCAAACCCTAAAAATGGAACATGTTACCCAGGGTATTTCGCCGACTATGAGGAACTGAGGGAGCAATTGAGCTCAGTATCATCATTCGAGAGATTTGAAATATTCCCCAAGGATAGCTCATGGCCCAACCACACTGTAAAAGGAGTGACGGCATCATGCTCCCATAATGGGAAAAGCAGCTTTTACAAAAATTTGCTATGGCTGACGGAGAAGAATGGCTTGTACCCAAATCTGAGCAAGTCCTATGTAAACAAAAAGGGAAAAGAAGTCCTTGTGCTATGGGGTGTTCATCACCCGTCTAACATGGGGGACCAACGGGCCATCTATCATAAAGAAAATGCTTATGTTTCTGTGTTGTCTTCACATTATAGCAGAAGATTCACCCCAGAAATAGCAAGAAGACCAAAAGTAAGAGATCAAGAAGGGAGAATTAACTACTACTGGACTCTGCTGGAACCCGGGGACACAATAATATTTGAGGCAAATGGAAATCTAATAGCGCCGTGGTACGCTTTCGCACTGAGTAGAGGCTTTGGGTCAGGAATCATCATCTCAAACGCATCAATGGGTGAATGTGACGCTAAGTGTCAAACACCCCAAGGAGCTATAAACAGTAGTCTCCCCTTCCAGAATGTACACCCAGTCACAATAGGAGAGTGTCCAAAGTATGTCAGGAGTACAAAATTAAGGATGGTTACAGGACTAAGGAACGTCCCATCCATTCAATCCAGAGGTTTGTTTGGAGCCATTGCCGGTTTCATTGAAGGAGGGTGGACTGGAATGATAGATGGATGGTATGGTTATCATCATCAAAATGAACAAGGATCTGGCTATGCTGCGGACCAAAAAAGCACACAAAATGCCATTAATGGGATTACAAACAAGGTGAATTCTATAATCGAGAAAATGAACACTCAATTCACAGCTGTAGGCAAAGAATTCAACAAATTAGAAAGAAGGATGGAAAACTTAAATAAGAAAGTTGATGATGGATTTCTGGACATTTGGACATATAATGCAGAATTGTTAGTTCTCCTGGAAAATGAAAGGACTTTGGATTTTCATGACTCAAATGTGAAGAACCTGTATGAGAAAGTGAAAAACCAATTGAAGAATAATGCCAAAGAAATAGGGAACGGGTGTTTTGAATTCTATCACAAGTGTAACAATGAATGCATGGAAAGTGTGAAAAATGGAACTTATGACTATCCAAAATATTCCAAAGAATCAAAGTTAAACAGGGAAAAAATTGATGGAGTGAAATTGGAATCAATGGGAGTCTATCAGATTCTGGCGATCTACTCAACTGTCGCCAGTTCGCTGGTGCTTTTGGTCTCCCTGGGGGCAATCAGCTTCTGGATGTGTTCTAATGGGTCTTTGCAGTGTAGAATATGCATC
>1976.50_STRAIN_A/Wellington/7/2000_HOST_Human_SUBTYPE_H1N1_n2
ATGAAAGTAAAACTACTGGTCCTGTTATGTACATTTACAGCTACATATGCAGACACAATATGTATAGGGTACCATGCCAACAACTCAACCGACACTGTTGACACAGTACTTGAGAAGAATGTGACAGTGACACACTCTGTCAACCTACTTGAGGACAGTCACAATGGAAAACTATGTCTACTAAAAGGAATAGCCCCACTACAATTGGGTAATTGCAGCGTTGCCGGATGGATCTTAGGAAACCCAGAATGCGAATTACTGATTTCCAAGGAATCATGGTCCTACATTGTAGAAACACCAAATCCTGAGAATGGAACATGTTACCCAGGGTATTTCGCCGACTATGAGGAACTGAGGGAGCAATTGAGTTCAGTATCTTCATTTGAGAGATTCGAAATATTCCCCAAAGAAAGCTCATGGCCCAACCACACCGTAACCGGAGTATCAGCATCATGCTCCCATAATGGGAAAAGCAGTTTTTACAGAAATTTGCTATGGCTGACGGGGAAGAATGGTTTGTACCCAAACCTGAGCAAGTCCTATGCAAACAACAAAGAGAAAGAAGTCCTTGTACTATGGGGTGTTCATCACCCGCCTAACATAGGGGACCAAAGGGCCCTCTATCATACAGAAAATGCTTATGTCTCTGTAGTGTCTTCACATTATAGCAGAAGATTCACCCCAGAAATAGCCAAAAGACCCAAAGTAAGAGATCAGGAAGGAAGAATCAACTACTACTGGACTCTGCTGGAACCCGGGGATACAATAATATTTGAGGCAAATGGAAATCTAATAGCGCCACGGTATGCTTTCGCACTGAGTAGAGGCTTTGGATCAGGAATCATCACCTCAAATGCACCAATGGATGAATGTGATGCGAAGTGTCAAACACCTCAGGGAGCTATAAACAGCAGTCTTCCTTTCCAGAACGTACACCCAGTCACAATAGGAGAGTGTCCAAAGTATGTCAGGAGTGCAAAATTAAGGATGGTTACAGGACTAAGGAACATCCCATCCATTCAATCCAGAGGTTTGTTTGGAGCCATTGCCGGTTTCATTGAAGGGGGGTGGACTGGAATGGTAGATGGGTGGTATGGTTATCATCATCAGAATGAGCAAGGATCTGGCTATGCCGCAGATCAAAAAAGCACACAAAATGCCATTAACGGGATTACAAACAAGGTGAATTCTGTAATTGAGAAAATGAACACTCAATTCACAGCTGTGGGCAAAGAATTCAACAAATTGGAAAGAAGGATGGAAAACTTAAATAAAAAAGTTGATGATGGGTTTCTAGACATTTGGACATATAATGCAGAATTGTTGGTTCTACTGGAAAATGAAAGGACTTTGGATTTCCATGACTCCAATGTGAAGAATCTGTATGAGAAAGTAAAAAGCCAATTAAAGAATAATGCCAAAGAAATAGGAAACGGGTGTTTTGAATTCTATCACAAGTGTAACAATGAATGCATGGAGAGTGTGAAAAATGGAACTTATGACTATCCAAAATATTCCGAAGAATCAAAGTTAAACAGGGAGAAAATTGATGGAGTGAAATTGGAATCAATGGGAGTCTATCAGATTCTGGCGATCTACTCAACTGTCGCCAGTTCCCTGGTTCTTTTGGTCTCCCTGGGGGCAATCAGCTTCTGGATGTGTTCCAATGGGTCTTTGCAGTGTAGAATATGCATC
>1976.50_STRAIN_A/SouthAustralia/26/2000_HOST_Human_SUBTYPE_H1N1_n3
ATGAAAGCAAAACTACTAGTTCTGTTGTGTGCATTTACAGCTACATATGCAGACACAATATGTATAGGCTACCATGCGAACAACTCAACTGACACTGTTGACACAGTACTTGAGAAGAACGTGACAGTGACACACTCTGTCAACCTACTTGAGGACAGTCACAACGGAAAACTATGCCGACTAAAAGGAACAGCCCCACTACAATTGGGTAATTGCAGCATTGCCGGATGGATCTTAGGAAATCCAGAATGCGAATCACTGTTTTCTAAGAAATCATGGTCTTACATTGCAGAAACACCAAACCCTAAAAATGGAACATGTTACCCAGGGTATTTCGCCGACTATGAGGAACTGAGGGAGCAATTGAGCTCAGTATCATCATTCGAGAGATTTGAAATATTCCCCAAGGATAGCTCATGGCCCAACCACACTGTAAAAGGAGTGACGGCATCATGCTCCCATAATGGGAAAAGCAGCTTTTACAAAAATTTGCTATGGCTGACGGAGAAGAATGGCTTGTACCCAAATCTGAGCAAGTCCTATGTAAACAAAAAGGGAAAAGAAGTCCTTGTGCTATGGGGTGTTCATCACCCGTCTAACATGGGGGACCAACGGGCCATCTATCATAAAGAAAATGCTTATGTTTCTGTGTTGTCTTCACATTATAGCAGAAGATTCACCCCAGAAATAGCAAGAAGACCAAAAGTAAGAGATCAAGAAGGGAGAATTAACTACTACTGGACTCTGCTGGAACCCGGGGACACAATAATATTTGAGGCAAATGGAAATCTAATAGCGCCGTGGTACGCTTTCGCACTGAGTAGAGGCTTTGGGTCAGGAATCATCATCTCAAACGCATCAATGGGTGAATGTGACGCTAAGTGTCAAACACCCCAAGGAGCTATAAACAGTAGTCTCCCCTTCCAGAATGTACACCCAGTCACAATAGGAGAGTGTCCAAAGTATGTCAGGAGTACAAAATTAAGGATGGTTACAGGACTAAGGAACGTCCCATCCATTCAATCCAGAGGTTTGTTTGGAGCCATTGCCGGTTTCATTGAAGGAGGGTGGACTGGAATGATAGATGGATGGTATGGTTATCATCATCAAAATGAACAAGGATCTGGCTATGCTGCGGACCAAAAAAGCACACAAAATGCCATTAATGGGATTACAAACAAGGTGAATTCTATAATCGAGAAAATGAACACTCAATTCACAGCTGTAGGCAAAGAATTCAACAAATTAGAAAGAAGGATGGAAAACTTAAATAAGAAAGTTGATGATGGATTTCTGGACATTTGGACATATAATGCAGAATTGTTAGTTCTCCTGGAAAATGAAAGGACTTTGGATTTTCATGACTCAAATGTGAAGAACCTGTATGAGAAAGTGAAAAACCAATTGAAGAATAATGCCAAAGAAATAGGGAACGGGTGTTTTGAATTCTATCACAAGTGTAACAATGAATGCATGGAAAGTGTGAAAAATGGAACTTATGACTATCCAAAATATTCCAAAGAATCAAAGTTAAACAGGGAAAAAATTGATGGAGTGAAATTGGAATCAATGGGAGTCTATCAGATTCTGGCGATCTACTCAACTGTCGCCAGTTCGCTGGTGCTTTTGGTCTCCCTGGGGGCAATCAGCTTCTGGATGTGTTCTAATGGGTCTTTGCAGTGTAGAATATGCATC
>1976.64_STRAIN_A/Canterbury/36/2000_HOST_Human_SUBTYPE_H1N1_n1
ATGAAAGTAAAACTACTGGTCCTGTTATGTACATTTACAGCTACATATGCAGACACAATATGTATAGGGTACCATGCCAACAACTCAACCGACACTGTTGACACAGTACTTGAGAAGAATGTGACAGTGACACACTCTGTCAACCTACTTGAGGACAGTCACAATGGAAAACTATGTCTACTAAAAGGAATAGCCCCACTACAATTGGGTAATTGCAGCGTTGCCGGATGGATCTTAGGAAACCCAGAATGCGAATTACTGATTTCCAAGGAATCATGGTCCTACATTGTAGAAACACCAAATCCTGAGAATGGAACATGTTACCCAGGGTATTTCGCCGACTATGAGGAACTGAGGGAGCAATTGAGTTCAGTATCTTCATTTGAGAGATTCGAAATATTCCCCAAAGAAAGCTCATGGCCCAACCACACCGTAACCGGAGTATCAGCATCATGCTCCCATAATGGGAAAAGCAGTTTTTACAGAAATTTGCTATGGCTGACGGGGAAGAATGGTTTGTACCCAAACCTGAGCAAGTCCTATGCAAACAACAAAGAGAAAGAAGTCCTTGTACTATGGGGTGTTCATCACCCGCCTAACATAGGGGACCAAAGGGCCCTCTATCATACAGAAAATGCTTATGTCTCTGTAGTGTCTTCACATTATAGCAGAAGATTCACCCCAGAAATAGCCAAAAGACCCAAAGTAAGAGATCAGGAAGGAAGAATCAACTACTACTGGACTCTGCTGGAACCCGGGGATACAATAATATTTGAGGCAAATGGAAATCTAATAGCGCCACGGTATGCTTTCGCACTGAGTAGAGGCTTTGGATCAGGAATCATCACCTCAAATGCACCAATGGATGAATGTGATGCGAAGTGTCAAACACCTCAGGGAGCTATAAACAGCAGTCTTCCTTTCCAGAACGTACACCCAGTCACAATAGGAGAGTGTCCAAAGTATGTCAGGAGTGCAAAATTAAGGATGGTTACAGGACTAAGGAACATCCCATCCATTCAATCCAGAGGTTTGTTTGGAGCCATTGCCGGTTTCATTGAAGGGGGGTGGACTGGAATGGTAGATGGGTGGTATGGTTATCATCATCAGAATGAGCAAGGATCTGGCTATGCCGCAGATCAAAAAAGCACACAAAATGCCATTAACGGGATTACAAACAAGGTGAATTCTGTAATTGAGAAAATGAACACTCAATTCACAGCTGTGGGCAAAGAATTCAACAAATTGGAAAGAAGGATGGAAAACTTAAATAAAAAAGTTGATGATGGGTTTCTAGACATTTGGACATATAATGCAGAATTGTTGGTTCTACTGGAAAATGAAAGGACTTTGGATTTCCATGACTCCAATGTGAAGAATCTGTATGAGAAAGTAAAAAGCCAATTAAAGAATAATGCCAAAGAAATAGGAAACGGGTGTTTTGAATTCTATCACAAGTGTAACAATGAATGCATGGAGAGTGTGAAAAATGGAACTTATGACTATCCAAAATATTCCGAAGAATCAAAGTTAAACAGGGAGAAAATTGATGGAGTGAAATTGGAATCAATGGGAGTCTATCAGATTCTGGCGATCTACTCAACTGTCGCCAGTTCCCTGGTTCTTTTGGTCTCCCTGGGGGCAATCAGCTTCTGGATGTGTTCCAATGGGTCTTTGCAGTGTAGAATATGCATC
>1976.56_STRAIN_A/Canterbury/51/2000_HOST_Human_SUBTYPE_H1N1_n2
ATGAAAGTAAAACTACTGGTCCTGTTATGTACATTTACAGCTACATATGCAGACACAATATGTATAGGGTACCATGCCAACAACTCAACCGACACTGTTGACACAGTACTTGAGAAGAATGTGACAGTGACACACTCTGTCAACCTACTTGAGGACAGTCACAATGGAAAACTATGTCTACTAAAAGGAATAGCCCCACTACAATTGGGTAATTGCAGCGTTGCCGGATGGATCTTAGGAAACCCAGAATGCGAATTACTGATTTCCAAGGAATCATGGTCCTACATTGTAGAAACACCAAATCCTGAGAATGGAACATGTTACCCAGGGTATTTCGCCGACTATGAGGAACTGAGGGAGCAATTGAGTTCAGTATCTTCATTTGAGAGATTCGAAATATTCCCCAAAGAAAGCTCATGGCCCAACCACACCGTAACCGGAGTATCAGCATCATGCTCCCATAATGGGAAAAGCAGTTTTTACAGAAATTTGCTATGGCTGACGGGGAAGAATGGTTTGTACCCAAACCTGAGCAAGTCCTATGCAAACAACAAAGAGAAAGAAGTCCTTGTACTATGGGGTGTTCATCACCCGCCTAACATAGGGGACCAAAAGGCCCTCTATCATACAGAAAATGCTTATGTCTCTGTAGTGTCTTCACATTATAGCAGAAGATTCACCCCAGAAATAGCCAAAAGACCCAAAGTAAGAGATCAGGAAGGAAGAATCAACTACTACTGGACTCTGCTGGAACCCGGGGATACAATAATATTTGAGGCAAATGGAAATCTAATAGCGCCACGGTATGCTTTCGCACTGAGTAGAGGCTTTGGATCAGGAATCATCACCTCAAATGCACCAATGGATGAATGTGATGCGAAGTGTCAAACACCTCAGGGAGCTATAAACAGCAGTCTTCCTTTCCAGAACGTACACCCAGTCACAATAGGAGAGTGTCCAAAGTATGTCAGGAGTGCAAAATTAAGGATGGTTACAGGACTAAGGAACATCCCATCCATTCAATCCAGAGGTTTGTTTGGAGCCATTGCCGGTTTCATTGAAGGGGGGTGGACTGGAATGGTAGATGGGTGGTATGGTTATCATCATCAGAATGAGCAAGGATCTGGCTATGCCGCAGATCAAAAAAGCACACAAAATGCCATTAACGGGATTACAAACAAGGTGAATTCTGTAATTGAGAAAATGAACACTCAATTCACAGCTGTGGGCAAAGAATTCAACAAATTGGAAAGAAGGATGGAAAACTTAAATAAAAAAGTTGATGATGGGTTTCTAGACATTTGGACATATAATGCAGAATTGTTGGTTCTACTGGAAAATGAAAGGACTTTGGATTTCCATGACTCCAATGTGAAGAATCTGTATGAGAAAGTAAAAAGCCAATTAAAGAATAATGCCAAAGAAATAGGAAACGGGTGTTTTGAATTCTATCACAAGTGTAACAATGAATGCATGGAGAGTGTGAAAAATGGAACTTATGACTATCCAAAATATTCCGAAGAATCAAAGTTAAACAGGGAGAAAATTGATGGAGTGAAATTGGAATCAATGGGAGTCTATCAGATTCTGGCGATCTACTCAACTGTCGCCAGTTCCCTGGTTCTTTTGGTCTCCCTGGGGGCAATCAGCTTCTGGATGTGTTCCAATGGGTCTTTGCAGTGTAGAATATGCATC
>1977.38_STRAIN_A/Waikato/4/2001_HOST_Human_SUBTYPE_H1N1_n3
ATGAAAGCAAAACTACTGGTCCTGTTATGTACATTTACAGCTACATACGCAGACACAATATGTATAGGCTACCATGCCAACAACTCAACCGACACTGTTGACACAGTACTTGAGAAGAATGTGACAGTGACACACTCTGTCAACCTACTTGAGGACAGTCACAATGGAAAACTATGTCTACTAAAAGGAATAGCCCCACTACAATTGGGTAATTGCAGCGTTGCCGGATGGATCTTAGGAAACCCAGAATGCGAATTACTGATTTCCAAGGAATCATGGTCCTACATTGTAGAAACACCAAATCCCGAGAATGGAACATGTTACCCAGGGTATTTCGCCGACTATGAGGAACTGAGGGAGCAATTGAGTTCAGTATCTTCATTTGAGAGATTCGAAATATTCCCCAAAGGAAGCTCATGGCCCAACCACACCGTGACCGGAGTATCAGCATCATGCTCCCATAATGGGAAAAGCAGTTTTTACAGAAATTTGCTATGGCTGACGGGGAAGAATGGTTTGTACCCAAACCTGAGCATGTCCTATGTAAACAACAAAGAGAAAGAAGTCCTTGTGCTATGGGGTGTTCATCACCCACCTAACATAGGGGACCAAAGGGCCCTCTACCATACAGAAAATGCTTATGTCTCTGTAGTGTCTTCACATTATAGCAGAAGATTCACCCCAGAAATAGCCAAAAGACCCAAAGTAAGAGATCAGGAAGGAAGAATCAACTACTACTGGACTCTGCTGGAACCCGGGGACACAATAATATTTGAGGCAAATGGAAATCTAATAGCGCCATGGTATGCTTTCGCACTGAGTAGAGGCTTTGGATCAGGAATCATCACCTCAAATGCACCAATGGGTGAATGTGATGCGAAGTGTCAAACACCTCAGGGAGCTATAAACAGTAGTCTTCCTTTCCAGAATGTACACCCAGTTACAATAGGAGAGTGTCCAAAGTATGTCAGGAGTGCAAAATTAAGGATGGTTACAGGACTAAGGAACATCCCATCCATTCAATCCAGAGGTTTGTTTGGAGCCATTGCCGGTTTCATTGAAGGGGGGTGGACTGGAATGGTAGATGGGTGGTATGGTTATCATCATCAGAATGAGCAAGGATCTGGCTATGCTGCAGATCAAAAAAGCACACAAAATGCCATTAACGGGATTACAAACAAGGTGAATTCTGTAATTGAGAAAATGAACACTCAATTCACAGCTGTGGGCAAAGAATTCAACAAATTAGAAAGAAGGATGGAAAACTTAAATAAAAAAGTTGATGATGGGTTTCTAGACATTTGGACATATAATGCAGAATTGTTGGTTCTACTGGAAAATGAAAGGACTTTGGATTTCCATGACTCCAATGTGAAGAATCTGTATGAGAAAGTAAAAAGCCAATTAAAGAATAATGCCAAAGAAATAGGAAACGGGTGTTTTGAATTCTATCACAAGTGTAACAATGAATGCATGGAAAGTGTGAAAAATGGAACTTATGACTATCCAAAATATTCCGAAGAATCAAAGTTAAACAGGGAGAAAATTGATGGAGTAAAATTGGAATCAATGGGAGTCTATCAGATTCTGGCGATCTACTCAACTGTCGCCAGTTCCCTGGTTCTTTTGGTCTCCCTGGGGGCAATCAGCTTCTGGATGTGTTCCAATGGGTCTTTGCAGTGTAGAATATGCATC
>1977.54_STRAIN_A/Canterbury/63/2001_HOST_Human_SUBTYPE_H1N1_n1
ATGAAAGCAAAACTACTGGTCCTGTTATGTACATTTACAGCTACATACGCAGACACAATATGTATAGGCTACCATGCCAACAACTCAACCGACACTGTTGACACAGTACTTGAGAAGAATGTGACAGTGACACACTCTGTCAACCTACTTGAGGACAGTCACAATGGAAAACTATGTCTACTAAAAGGAATAGCCCCACTACAATTGGGTAATTGCAGCGTTGCCGGATGGATCTTAGGAAACCCAGAATGCGAATTACTGATTTCCAAGGAATCATGGTCCTACATTGTAGAAACACCAAATCCCGAGAATGGAACATGTTACCCAGGGTATTTCGCCGACTATGAGGAACTGAGGGAGCAATTGAGTTCAGTATCTTCATTTGAGAGATTCGAAATATTCCCCAAAGGAAGCTCATGGCCCAACCACACCGTGACCGGAGTATCAGCATCATGCTCCCATAATGGGAAAAGCAGTTTTTACAGAAATTTGCTATGGCTGACGGGGAAGAATGGTTTGTACCCAAACCTGAGCATGTCCTATGTAAACAACAAAGAGAAAGAAGTCCTTGTGCTATGGGGTGTTCATCACCCACCTAACATAGGGGACCAAAGGGCCCTCTACCATACAGAAAATGCTTATGTCTCTGTAGTGTCTTCACATTATAGCAGAAGATTCACCCCAGAAATAGCCAAAAGACCCAAAGTAAGAGATCAGGAAGGAAGAATCAACTACTACTGGACTCTGCTGGAACCCGGGGACACAATAATATTTGAGGCAAATGGAAATCTAATAGCGCCATGGTATGCTTTCGCACTGAGTAGAGGCTTTGGATCAGGAATCATCACCTCAAATGCACCAATGGGTGAATGTGATGCGAAGTGTCAAACACCTCAGGGAGCTATAAACAGTAGTCTTCCTTTCCAGAATGTACACCCAGTTACAATAGGAGAGTGTCCAAAGTATGTCAGGAGTGCAAAATTAAGGATGGTTACAGGACTAAGGAACATCCCATCCATTCAATCCAGAGGTTTGTTTGGAGCCATTGCCGGTTTCATTGAAGGGGGGTGGACTGGAATGGTAGATGGGTGGTATGGTTATCATCATCAGAATGAGCAAGGATCTGGCTATGCTGCAGATCAAAAAAGCACACAAAATGCCATTAACGGGATTACAAACAAGGTGAATTCTGTAATTGAGAAAATGAACACTCAATTCACAGCTGTGGGCAAAGAATTCAACAAATTAGAAAGAAGGATGGAAAACTTAAATAAAAAAGTTGATGATGGGTTTCTAGACATTTGGACATATAATGCAGAATTGTTGGTTCTACTGGAAAATGAAAGGACTTTGGATTTCCATGACTCCAATGTGAAGAATCTGTATGAGAAAGTAAAAAGCCAATTAAAGAATAATGCCAAAGAAATAGGAAACGGGTGTTTTGAATTCTATCACAAGTGTAACAATGAATGCATGGAAAGTGTGAAAAATGGAACTTATGACTATCCAAAATATTCCGAAGAATCAAAGTTAAACAGGGAGAAAATTGATGGAGTAAAATTGGAATCAATGGGAGTCTATCAGATTCTGGCGATCTACTCAACTGTCGCCAGTTCCCTGGTTCTTTTGGTCTCCCTGGGGGCAATCAGCTTCTGGATGTGTTCCAATGGGTCTTTGCAGTGTAGAATATGCATC
>1977.56_STRAIN_A/Auckland/606/2001_HOST_Human_SUBTYPE_H1N1_n2
ATGAAAGCAAAACTACTGGTCCTGTTATGTACATTTACAGCTACATACGCAGACACAATATGTATAGGCTACCATGCCAACAACTCAACCGACACTGTTGACACAGTACTTGAGAAGAATGTGACAGTGACACACTCTGTCAACCTACTTGAGGACAGTCACAATGGAAAACTATGTCTACTAAAAGGAATAGCCCCACTACAATTGGGTAATTGCAGCGTTGCCGGATGGATCTTAGGAAACCCAGAATGCGAATTACTGATTTCCAAGGAATCATGGTCCTACATTGTAGAAACACCAAATCCCGAGAATGGAACATGTTACCCAGGGTATTTCGCCGACTATGAGGAACTGAGGGAGCAATTGAGTTCAGTATCTTCATTTGAGAGATTCGAAATATTCCCCAAAGGAAGCTCATGGCCCAACCACACCGTGACCGGAGTATCAGCATCATGCTCCCATAATGGGAAAAGCAGTTTTTACAGAAATTTGCTATGGCTGACGGGGAAGAATGGTTTGTACCCAAACCTGAGCATGTCCTATGTAAACAACAAAGGGAAAGAAGTCCTTGTGCTATGGGGTGTTCATCACCCACCTAACATAGGGGACCAAAGGGCCCTCTACCATACAGAAAATGCTTATGTCTCTGTAGTGTCTTCACATTATAGCAGAAGATTCACCCCAGAAATAGCCAAAAGACCCAAAGTAAGAGATCAGGAAGGAAGAATCAACTACTACTGGACTCTGCTGGAACCCGGGGACACAATAATATTTGAGGCAAATGGAAATCTAATAGCGCCATGGTATGCTTTCGCACTGAGTAGAGGCTTTGGATCAGGAATCATCACCTCAAATGCACCAATGGGTGAATGTGATGCGAAGTGTCAAACACCTCAGGGAGCTATAAACAGTAGTCTTCCTTTCCAGAATGTACACCCAGTTACAATAGGAGAGTGTCCAAAGTATGTCAGGAGTGCAAAATTAAGGATGGTTACAGGACTAAGGAACATCCCATCCATTCAATCCAGAGGTTTGTTTGGAGCCATTGCCGGTTTCATTGAAGGGGGGTGGACTGGAATGGTAGATGGGTGGTATGGTTATCATCATCAGAATGAGCAAGGATCTGGCTATGCTGCAGATCAAAAAAGCACACAAAATGCCATTAACGGGATTACAAACAAGGTGAATTCTGTAATTGAGAAAATGAACACTCAATTCACAGCTGTGGGCAAAGAATTCAACAAATTAGAAAGAAGGATGGAAAACTTAAATAAAAAAGTTGATGATGGGTTTCTAGACATTTGGACATATAATGCAGAATTGTTGGTTCTACTGGAAAATGAAAGGACTTTGGATTTCCATGACTCCAATGTGAAGAATCTGTATGAGAAAGTAAAAAGCCAATTAAAGAATAATGCCAAAGAAATAGGAAACGGGTGTTTTGAATTCTATCACAAGTGTAACAATGAATGCATGGAAAGTGTGAAAAATGGAACTTATGACTATCCAAAATATTCCGAAGAATCAAAGTTAAACAGGGAGAAAATTGATGGAGTAAAATTGGAATCAATGGGAGTCTATCAGATTCTGGCGATCTACTCAACTGTCGCCAGTTCCCTGGTTCTTTTGGTCTCCCTGGGGGCAATCAGCTTCTGGATGTGTTCCAATGGGTCTTTGCAGTGTAGAATATGCATC
>1977.57_STRAIN_A/Canterbury/106/2001_HOST_Human_SUBTYPE_H1N1_n3
ATGAAAGCAAAACTACTGATCCTGTTATGTACATTTACAGCTACATACGCAGACACAATATGTATAGGCTACCATGCCAACAACTCAACCGACACTGTTGACACAGTACTTGAGAAGAATGTGACAGTGACACACTCTGTCAACCTACTTGAGGACAGTCACAATGGAAAACTATGTCTACTAAAAGGAATAGCCCCACTACAATTGGGTAATTGCAGCGTTGCCGGATGGATCTTAGGAAACCCAGAATGCGAATTACTGATTTCCAAGGAATCATGGTCCTACATTGTAGAAACACCAAATCCCGAGAATGGAACATGTTACCCAGGGTATTTCGCCGACTATGAGGAACTGAGGGAGCAATTGAGTTCAGTATCTTCATTTGAGAGATTCGAAATATTCCCCAAAGGAAGCTCATGGCCCAACCACACCGTGACCGGAGTATCAGCATCATGCTCCCATAATGGGAAAAGCAGTTTTTACAGAAATTTGCTATGGCTGACGGGGAAGAATGGTTTGTACCCAAACCTGAGCATGTCCTATGTAAACAACAAAGAGAAAGAAGTCCTTGTGCTATGGGGTGTTCATCACCCACCTAACATAGGGGACCAAAGGGCCCTCTACCATACAGAAAATGCTTATGTCTCTGTAGTGTCTTCACATTATAGCAGAAGATTCACCCCAGAAATAGCCAAAAGACCCAAAGTAAGAGATCAGGAAGGAAGAATCAACTACTACTGGACTCTGCTGGAACCCGGGGACACAATAATATTTGAGGCAAATGGAAATCTAATAGCGCCATGGTATGCTTTCGCACTGAGTAGAGGCTTTGGATCAGGAATCATCACCTCAAATGCACCAATGGGTGAATGTGATGCGAAGTGTCAAACACCTCAGGGAGCTATAAACAGTAGTCTTCCTTTCCAGAATGTACACCCAGTTACAATAGGAGAGTGTCCAAAGTATGTCAGGAGTGCAAAATTAAGGATGGTTACAGGACTAAGGAACATCCCATCCATTCAATCCAGAGGTTTGTTTGGAGCCATTGCCGGTTTCATTGAAGGGGGGTGGACTGGAATGGTAGATGGGTGGTATGGTTATCATCATCAGAATGAGCAAGGATCTGGCTATGCTGCAGATCAAAAAAGCACACAAAATGCCATTAACGGGATTACAAACAAGGTGAATTCTGTAATTGAGAAAATGAACACTCAATTCACAGCTGTGGGCAAAGAATTCAACAAATTAGAAAGAAGGATGGAAAACTTAAATAAAAAAGTTGATGATGGGTTTCTAGACATTTGGACATATAATGCAGAATTGTTGGTTCTACTGGAAAATGAAAGGACTTTGGATTTCCATGACTCCAATGTGAAGAATCTGTATGAGAAAGTAAAAAGCCAATTAAAGAATAATGCCAAAGAAATAGGAAACGGGTGTTTTGAATTCTATCACAAGTGTAACAATGAATGCATGGAAAGTGTGAAAAATGGAACTTATGACTATCCAAAATATTCCGAAGAATCAAAGTTAAACAGGGAGAAAATTGATGGGGTAAAATTGGAATCAATGGGAGTCTATCAGATTCTGGCGATCTACTCAACTGTCGCCAGTTCCCTGGTTCTTTTGGTCTCCCTGGGGGCAATCAGCTTCTGGATGTGTTCCAATGGGTCTTTGCAGTGTAGAATATGCATC
>1979.50_STRAIN_A/HaNoi/BM857/2003_HOST_Human_SUBTYPE_H1N1_n1
ATGAAAGTAAAACTACTGGTCCTGTTATGTATATTTACAGCTACATATGCAGACACAATATGTATAGGCTACCATGCCAACAACTCAACCGACACTGTTGACACAGTACTTGAGAAGAATGTGACAGTGACACACTCTGTCAACCTACTTGAGGACAGTCACAATGGAAAACTATGTCTACTAAAAGGAATAGCCCCACTACAATTGGGTAATTGCAGCGTTGCCGGATGGATCTTAGGAAACCCAGAATGCGAATTACTGATTTCCAAGGAATCATGGTCCTACATTGTAGAAACACCAAATCCTGAGAATGGAACATGTTACCCAGGTTATTTCGCCGACTATGAGGAACTGAGGGAGCAATTGAGTTCAGTATCTTCATTTGAGAGGTTCGAAATATTCCCCAAAGAAAGCTCATGGCCCAACCACACCGTAACCGGAGTATCAGCATCATGCTCCCATAATGGGAAAAGCAGTTTTTACAGAAATTTGCTATGGCTGACGGGGAAGAGTGGTTTGTACCCAAACCTGAGCAAGTCCTATGCAAACAACAAAGAGAAAGAAGTCCTTGTACTATGGGGTGTTCATCACCCGCCTAACATAGGGGTCCAAAGGGCCCTCTATCATACAGAAAATGCTTATGTCTCTGTAGTGTCTTCACATTATAGCAGAAGATTCACCCCAGAAATAGCCAAAAGACCCAAAGTAAGAGATCAGGAAGGAAGAATCAACTACTACTGGACTCTGCTGGAACCCGGGGATACAATAATATTTGAGGCAAATGGAAATCTAATAGCGCCAAGGTATGCTTTCGCACTGAGTAGAGGCTTTGGATCAGGAATCATCACCTCAAATGCACCAATGGATGAATGTGATGCGAAGTGTCAAACACCTCAGGGAGCTATAAACAGCAGTCTTCCTTTCCAGAATGTACACCCAGTCACAATAGGAGAGTGTCCAAAGTATGTCAAGAGTGCAAAATTAAGGATGGTTACAGGACTAAGGAACATCCCATCCATTCAATCCAGGGGTTTGTTTGGAGCCATTGCCGGTTTCATTGAAGGGGGGTGGACTGGAATGGTAGATGGTTGGTATGGTTATCATCATCAGAATGAGCAAGGATCTGGCTATGCTGCAGATCAGAAAAGTACACAAAATGCCATTAACGGGATTACAAACAAGGTGAATTCTGTAATTGAGAAAATGAACACTCAATTCACAGCTGTGGGCAAAGAATTCAACAAATTGGAAAGAAGGATGGAAAACTTAAATAAAAAAGTTGATGATGGGTTTCTAGACATTTGGACATATAATGCAGAATTGTTGGTTCTACTGGAAAATGAAAGGACTTTGGATTTCCATGACTCCAATGTGAAGAATCTGTATGAGAAAGTAAAAAGCCAATTAAAGAATAATGCCAAAGAAATAGGAAACGGGTGTTTTGAGTTCTATCACAAGTGTAACGATGAATGCATGGAGAGTGTGAAAAATGGAACTTATGACTATCCAAAATATTCCGAAGAATCAAAGTTAAACAGGGAGAAAATTGATGGAGTGAAATTGGAATCAATGGGAGTCTATCAGATTCTGGCGATCTACTCAACAGTCGCCAGTTCCCTGGTTCTTTTGGTCTCCCTGGGGGCAATCAGCTTCTGGATGTGTTCCAATGGGTCTTTGCAGTGTAGAATATGCATC
>1979.17_STRAIN_A/NewYork/292/2003_HOST_Human_SUBTYPE_H1N1_n2
ATGAAAGTAAAACTACTGGTTCTGTTATGTACATTTACAGCTACATATGCAGACACAATATGTATAGGCTACCATGCCAACAACTCAACCGACACTGTTGACACAGTACTTGAGAAGAATGTGACAGTGACACACTCTGTCAACCTACTTGAGGACAGTCACAATGGAAAACTATGTCTACTAAAAGGAATAGCCCCACTACAATTGGGTAATTGCAGCGTTGCCGGATGGATCTTAGGAAACCCAGAATGCGAATTACTGATTTCCAAGGAATCATGGTCCTACATTGTAGAAACACCAAATCCTGAAAATGGAACATGTTACCCAGGGTATTTCGCCGACTATGAGGAACTGAGGGAGCAATTGAGTTCAGTATCTTCATTTGAGAGGTTCGAAATATTCCCCAAAGAGAGCTCATGGCCCAACCACACCGTAACCGGAGTATCAGCATCATGCTCCCATAACGGGAAAAGCAGTTTTTACAGAAATTTGCTATGGCTGACGGGGAAGAATGGTTTGTACCCAAACCTGAGCAAGTCCTATGCAAACAACAAAGAGAAAGAAGTCCTTGTACTATGGGGTGTTCATCACCCGCCTAACATAGGGGACCAAAGGGCCCTCTATCATACAGAAAATGCTTATATCTCTGTAGTGTCTTCACATTATAGCAGAAGATTCACCCCAGAAATAGCCAAAAGACCCAAGGTAAGAGATCAGGAAGGAAGAATCAACTACTACTGGACTCTGCTGGAACCCGGGGATACAATAATATTTGAGGCAAATGGAAATCTAATAGCGCCAAGGTATGCTTTCGCACTGAGTAGAGGCTTTGGATCAGGAATCATCACCTCAAATGCACCAATGGATGAATGTGATGCGAAGTGTCAAACACCTCAGGGAGCTATAAACAGCAGTCTTCCTTTTCAGAATGTACACCCAGTCACAATAGGAGAGTGTCCAAAGTATGTCAGGAGTGCAAAATTAAGGATGGTTACAGGACTAAGGAACATCCCATCCATTCAATCCAGAGGTTTGTTTGGAGCCATTGCCGGTTTCATTGAAGGGGGGTGGACTGGAATGGTAGATGGTTGGTATGGTTATCATCATCAGAATGAGCAAGGATCTGGGTATGCTGCAGATCAAAAAAGCACACAAAATGCCATTAACGGGATTACAAACAAGGTGAATTCTGTAATTGAGAAAATGAACACTCAATTCACAGCTGTGGGCAAAGAATTCAACAAATTGGAAAGAAGGATGGAAAACTTAAATAAAAAGGTTGATGATGGGTTTCTAGACATTTGGACATATAATGCAGAATTGTTGGTTCTACTGGAAAATGAAAGGACTTTGGATTTCCATGACTCCAACGTGAAGAATCTGTATGAGAAAGTAAAAAGCCAATTAAAGAATAATGCCAAAGAAATAGGAAACGGGTGTTTTGAATTCTATCACAAGTGTAACGATGAATGCATGGAGAGTGTGAAAAATGGAACTTATGACTATCCAAGATATTCCGAAGAATCAAAGTTAAACAGGGAGAAAATTGATGGAGTGAAATTGGAATCAATGGGAGTCTATCAGATTCTGGCGATCTACTCAACAGTCGCCAGTTCCCTGGTTCTTTTGGTCTCCCTGGGGGCAATCAGCTTCTGGATGTGTTCCAATGGGTCTTTGCAGTGTAGAATATGCATC
>1978.98_STRAIN_A/NewYork/220/2002_HOST_Human_SUBTYPE_H1N1_n3
ATGAAAGTAAAACTACTGGTTCTGTTATGTACATTTACAGCTACATATGCAGACACAATATGTATAGGCTACCATGCCAACAACTCAACCGACACTGTTGACACAGTACTTGAGAAGAATGTGACAGTGACACACTCTGTCAACCTACTTGAGGACAGTCACAATGGAAAACTATGTCTACTAAAAGGAATAGCCCCACTACAATTGGGTAATTGCAGCGTTGCCGGATGGATCTTAGGAAACCCAGAATGCGAATTACTGATTTCCAAGGAATCATGGTCCTACATTGTAGAAACACCAAATCCTGAAAATGGAACATGTTACCCAGGGTATTTCGCCGACTATGAGGAACTGAGGGAGCAATTGAGTTCAGTATCTTCATTTGAGAGGTTCGAAATATTCCCCAAAGAGAGCTCATGGCCCAACCACACCGTAACCGGAGTATCAGCATCATGCTCCCATAACGGGAAAAGCAGTTTTTACAGAAATTTGCTATGGCTGACGGGGAAGAATGGTTTGTACCCAAACCTGAGCAAGTCCTATGCAAACAACAAAGAGAAAGAAGTCCTTGTACTATGGGGTGTTCATCACCCGCCTAACATAGGGGACCAAAGGGCCCTCTATCATACAGAAAATGCTTATATCTCTGTAGTGTCTTCACATTATAGCAGAAGATTCACCCCAGAAATAGCCAAAAGACCCAAGGTAAGAGATCAGGAAGGAAGAATCAACTACTACTGGACTCTGCTGGAACCCGGGGATACAATAATATTTGAGGCAAATGGAAATCTAATAGCGCCAAGGTATGCTTTCGCACTGAGTAGAGGCTTTGGATCAGGAATCATCACCTCAAATGCACCAATGGATGAATGTGATGCGAAGTGTCAAACACCTCAGGGAGCTATAAACAGCAGTCTTCCTTTCCAGAATGTACACCCAGTCACAATAGGAGAGTGTCCAAAGTATGTCAGGAGTGCAAAATTAAGGATGGTTACAGGACTAAGGAACATCCCATCCATTCAATCCAGAGGTTTGTTTGGAGCCATTGCCGGTTTCATTGAAGGGGGGTGGACTGGAATGGTAGATGGTTGGTATGGTTATCATCATCAGAATGAGCAAGGATCTGGGTATGCTGCAGATCAAAAAAGCACACAAAATGCCATTAACGGGATTACAAACAAGGTGAATTCTGTAATTGAGAAAATGAACACTCAATTCACAGCTGTGGGCAAAGAATTCAACAAATTGGAAAGAAGGATGGAAAACTTAAATAAAAAGGTTGATGATGGGTTTCTAGACATTTGGACATATAATGCAGAATTGTTGGTTCTACTGGAAAATGAAAGGACTTTGGATTTCCATGACTCCAACGTGAAGAATCTGTATGAGAAAGTAAAAAGCCAATTAAAGAATAATGCCAAAGAAATAGGAAACGGGTGTTTTGAATTCTATCACAAGTGTAACGATGAATGCATGGAGAGTGTGAAAAATGGAACTTATGACTATCCAAGATATTCCGAAGAATCAAAGTTAAACAGGGAGAAAATTGATGGAGTGAAATTGGAATCAATGGGAGTCTATCAGATTCTGGCGATCTACTCAACAGTCGCCAGTTCCCTGGTTCTTTTGGTCTCCCTGGGGGCAATCAGCTTCTGGATGTGTTCCAATGGGTCTTTGCAGTGTAGAATATGCATC
>1979.72_STRAIN_A/HaNoi/BM870/2003_HOST_Human_SUBTYPE_H1N1_n1
ATGAAAGTAAAACTACTGGTCCTGTTATGTATATTTACAGCTACATATGCAGACACAATATGTATAGGCTACCATGCCAACAACTCAACCGACACTGTTGACACAGTACTTGAGAAGAATGTGACAGTGACACACTCTGTCAACCTACTTGAGGACAGTCACAATGGAAAACTATGTCTACTAAAAGGAATAGCCCCACTACAATTGGGTAATTGCAGCGTTGCCGGATGGATCTTAGGAAACCCAGAATGCGAATTACTGATTTCCAAGGAATCATGGTCCTACATTGTAGAAACACCAAATCCTGAGAATGGAACATGTTACCCAGGTTATTTCGCCGACTATGAGGAACTGAGGGAGCAATTGAGTTCAGTATCTTCATTTGAGAGGTTCGAAATATTCCCCAAAGAAAGCTCATGGCCCAACCACACCGTAACCGGAGTATCAGCATCATGCTCCCATAATGGGAAAAGCAGTTTTTACAGAAATTTGCTATGGCTGACGGGGAAGAGTGGTTTGTACCCAAACCTGAGCAAGTCCTATGCAAACAACAAAGAGAAAGAAGTCCTTGTACTATGGGGTGTTCATCACCCGCCTAACATAGGGGTCCAAAGGGCCCTCTATCATACAGAAAATGCTTATGTCTCTGTAGTGTCTTCACATTATAGCAGAAGATTCACCCCAGAAATAGCCAAAAGACCCAAAGTAAGAGATCAGGAAGGAAGAATCAACTACTACTGGACTCTGCTGGAACCCGGGGATACAATAATATTTGAGGCAAATGGAAATCTAATAGCGCCAAGGTATGCTTTCGCACTGAGTAGAGGCTTTGGATCAGGAATCATCACCTCAAATGCACCAATGGATGAATGTGATGCGAAGTGTCAAACACCTCAGGGAGCTATAAACAGCAGTCTTCCTTTCCAGAATGTACACCCAGTCACAATAGGAGAGTGTCCAAAGTATGTCAAGAGTGCAAAATTAAGGATGGTTACAGGACTAAGGAACATCCCATCCATTCAATCCAGGGGTTTGTTTGGAGCCATTGCCGGTTTCATTGAAGGGGGGTGGACTGGAATGGTAGATGGTTGGTATGGTTATCATCATCAGAATGAGCAAGGATCTGGCTATGCTGCAGATCAGAAAAGTACACAAAATGCCATTAACGGGATTACAAACAAGGTGAATTCTGTAATTGAGAAAATGAACACTCAATTCACAGCTGTGGGCAAAGAATTCAACAAATTGGAAAGAAGGATGGAAAACTTAAATAAAAAAGTTGATGATGGGTTTCTAGACATTTGGACATATAATGCAGAATTGTTGGTTCTACTGGAAAATGAAAGGACTTTGGATTTCCATGACTCCAATGTGAAGAATCTGTATGAGAAAGTAAAAAGCCAATTAAAGAATAATGCCAAAGAAATAGGAAACGGGTGTTTTGAGTTCTATCACAAGTGTAACGATGAATGCATGGAGAGTGTGAAAAATGGAACTTATGACTATCCAAAATATTCCGAAGAATCAAAGTTAAACAGGGAGAAAATTGATGGAGTGAAATTGGAATCAATGGGAGTCTATCAGATTCTGGCGATCTACTCAACAGTCGCCAGTTCCCTGGTTCTTTTGGTCTCCCTGGGGGCAATCAGCTTCTGGATGTGTTCCAATGGGTCTTTGCAGTGTAGAATATGCATC
>1979.59_STRAIN_A/Malaysia/25531/2003_HOST_Human_SUBTYPE_H1N1_n2
ATGAAAGTAAAACTACTGGTTCTGTTATGTACATTTACAGCTACATATGCAGACACAATATGTATAGGCTACCATGCCAACAACTCAACCGACACTGTTGACACAGTACTTGAGAAGAATGTGACAGTGACACACTCTGTCAACCTACTTGAGGACAGTCACAATGGAAAACTATGTCTACTAAAAGGAATAGCCCCACTACAATTGGGTAATTGCAGCGTTGCCGGATGGATCTTAGGAAACCCAGAATGCGAATTACTGATTTCCAAGGAATCATGGTCCTACATTGTAGAAACACCAAATCCTGAGAATGGAACATGTTACCCAGGGTATTTCGCCGACTATGAGGAACTGAGGGAGCAATTGAGTTCAGTATCTTCATTTGAGAGGTTCGAAATATTCCCCAAAGAGAGCTCATGGCCCAACCACACCGTAACCGGAGTATCAGCATCATGCTCCCATAACGGGAAAAGCAGTTTTTACAGAAATTTGCTATGGCTGACGGGGAAGAATGGTTTGTACCCAAACCTGAGCAAGTCCTATGCAAACAACAAAGAGAAAGAAGTCCTTGTACTATGGGGTGTTCATCACCCGCCTAACATAGGGGACCAAAGGGCCCTCTATCATACAGAAAATGCTTATGTCTCTGTAGTGTCTTCACATTATAGCAGAAGATTCACCCCAGAAATAGCCAAAAGACCCAAGGTGAGAGATCAGGAAGGAAGAATCAACTACTACTGGACTCTGCTGGAACCCGGGGATACAATAATATTTGAGGCAAATGGAAATCTAATAGCGCCAAGGTTTGCTTTCGCACTGAGTAGAGGCTTTGGATCAGGAATCATCACCTCAAATGCACCAATGGATGAATGTGATGCGAAGTGTCAAACACCTCAAGGAGCTATAAACAGCAGTCTTCCTTTCCAGAATGTACACCCAGTCACAATAGGAGAGTGTCCAAAGTATGTCAGGAGTGCAAAATTAAGGATGGCTACAGGACTAAGGAACATCCCATCCATTCAATCCAGAGGTTTGTTTGGAGCCATTGCCGGTTTCATTGAAGGGGGGTGGACTGGAATGGTAGATGGTTGGTATGGTTATCATCATCAGAATGAGCAAGGATCTGGGTATGCTGCAGATCAAAAAAGCACACAAAATGCCATTAACGGGATTACAAACAAGGTGAATTCTGTAATTGAGAAAATGAACACTCAATTCACAGCTGTGGGCAAAGAATTCAGCAAATTGGAGAGAAGGATGGAAAACTTAAATAAAAAAGTTGATGATGGGTTTCTAGACATTTGGACATATAATGCAGAATTGTTGGTTCTACTGGAAAATGAAAGGACTTTGGATTTCCATGACTCCAACGTGAAGAATCTGTATGAGAAAGTGAAAAGCCAATTAAAGAATAATGCCAAAGAAATAGGAAACGGGTGTTTTGAATTCTATCACAAGTGTAACGATGAATGCATGGAGAGTGTGAAAAATGGAACTTATGACTATCCAAAATATTCCGAAGAATCAAAGTTAAACAGGGAGAAAATTGATGGAGTGAAATTGGAATCAATGGGAGTCTATCAGATTCTGGCGATCTACTCAACAGTCGCCAGTTCCCTGGTTCTTTTGGTCTCCCTGGGGGCAATCAGCTTCTGGATGTGTTCCAATGGGTCTTTGCAGTGTAGAATATGCATC
>1980.50_STRAIN_A/HongKong/2637/2004_HOST_Human_SUBTYPE_H1N1_n3
ATGAAAGTAAAACTACTGGTCCTGTTATGCACATTTACAGCTACATATGCAGACACAATATGTATAGGCTACCATGCCAACAACTCAACCGACACTGTTGACACAGTACTTGAAAAGAATGTGACAGTGACACACTCTGTCAACCTGCTTGAGGACAGTCACAATGGAAAACTATGTCTATTAAAAGGAATAGCCCCACTACAATTGGGTAATTGCAGCGTTGCCGGGTGGATCTTAGGAAACCCAGAATGCGAATTACTGATTTCCAAGGAATCATGGTCCTACATTGTAGAAAAACCAAATCCTGAGAATGGAACATGTTACCCAGGGCATTTCGCCGACTATGAGGAACTGAGGGAGCAATTGAGTTCAGTATCTTCATTTGAGAGGTTCGAAATATTCCCCAAAGAAAGCTCATGGCCCAACCACACCGTAACCGGAGTATCAGCATCATGCTCCCATAATGGGAAAAGCAGTTTTTACAAAAATTTGCTATGGCTGACGGGGAAGAATGGTTTGTACCCAAACCTGAGCAAGTCCTATGCAAACAACAAAGAGAAAGAAGTCCTTGTACTATGGGGTGTTCATCACCCGCCAAACATAGGTAACCAAAGGGCCCTCTATCATACAGAAAATGCTTATGTCTCTGTAGTGTCTTCACATTATAGCAGAAAATTCACCCCAGAAATAGCCAAAAGACCCAAAGTAAGAGATCAAGAAGGAAGAATCAACTACTACTGGACTCTGCTTGAACCCGGGGATACAATAATATTTGAGGCAAATGGAAATCTAATAGCGCCAAGATATGCTTTCGCACTGAGTAGAGGCTTTGGATCAGGAATCATCAACTCAAATGCACCAATGGATGAATGTGATGCGGAGTGCCAAACACCTCAGGGAGCTATAAACAGCAGTCTTCCTTTCCAGAATGTACACCCAGTCACAATAGGAGAGTGTCCAAAGTATGTCAGGAGTGCAAAATTAAGGATGGTTACAGGACTAAGGAACATCCCATCCATTCAATCCAGAGGTTTGTTTGGAGCCATTGCCGGTTTCATTGAAGGGGGGTGGACTGGAATGGTAGATGGTTGGTATGGTTATCATCATCAGAATGAGCAAGGATCTGGCTATGCTGCAGATCAAAAAAGCACACAAAATGCCATTAATGGGATTACAAACAAGGTGAATTCTGTAATTGAGAAAATGAACACTCAATTCACAGCTGTGGGCAAAGAATTCAACAAATTGGAAAGAAGGATGGAAAACTTAAATAAAAAAGTTGATGATGGGTTTATAGACATTTGGACATATAATGCAGAACTGTTGGTTCTACTGGAAAATGAAAGGACTTTGGATTTCCATGACTCCAATGTGAAGAATCTGTATGAGAAAGTAAAAAGCCAATTAAAGAATAATGCCAAAGAAATAGGAAATGGGTGTTTTGAATTCTATCACAAGTGTAACGATGAATGCATGGAGAGTGTAAAAAATGGAACTTATGACTATCCAAAATATTCCGAAGAATCAAAGTTAAACAGGGAGAAAATTGATGGAGTGAAATTGGAATCAATGGGAGTCTATCAGATTCTGGCGATCTACTCAACAGTCGCCAGTTCTCTGGTTCTTTTGGTCTCCCTGGGGGCAATCAGCTTCTGGATGTGTTCCAATGGGTCTTTGCAGTGTAGAATATGCATC
>1981.07_STRAIN_A/Morioka/4/2005_HOST_Human_SUBTYPE_H1N1_n1
ATGAAAGTAAAACTACTGGTTCTGTTATGTACATTTACAGCTACATATGCAGACACAATATGTATAGGCTACCATGCCAACAACTCAACCGACACTGTTGACACAGTACTTGAGAAGAATGTGACAGTGACACACTCTGTCAACCTACTTGAGGACAGTCACAATGGAAAACTATGTCTACTAAAAGGAATAGCCCCATTACAATTGGGTAATTGCAGCGTTGCCGGATGGATCTTAGGAAACCCAGAATGCGAATTACTGATTTCCAAGGAATCATGGTCCTACATTGTAGAAACACCAAATCCTGAGAATGGAACATGTTACCCAGGGTATTTCGCCGACTATGAGGAACTGAGGGAGCAATTGAGTTCAGTATCTTCATTTGAGAGGTTCGAAATATTCCCCAAAGAGAGCTCATGGCCCAACCACACCGTAACCGGAGTATCAGCATCATGCTCTCATAACGGGAAAAGCAGTTTTTACAGAAATTTGCTATGGCTGACGGGGAAGAATGGTTTGTACCCAAACCTGAGCAAGTCCTATGCAAACAACAAAGAGAAAGAAGTCCTTGTACTATGGGGTGTTCATCACCCGCCTAACATAGGGGACCAAAGGGCCCTCTACCATACAGAAAATGCTTATGTCTCTGTAGTGTCTTCACATTATAGCAGAAGATTCACCCCAGAAATAGCCAAAAGACCCAAGGTGAGAGATCAGGAAGGAAGAATCAACTACTACTGGACTCTGCTGGAACCCGGGGATACAATAATATTTGAGGCAAATGGAAATCTAATAGCACCAAGGTTTGCCTTCGCACTGAGTAGAGGCTTTGGATCAGGAATCATCACCTCAAATGCACCAATGGATGAATGTGATGCGAAGTGTCAAACACCTCAAGGAGCTATAAACAGCAGTCTTCCTTTCCAGAATGTACACCCAGTCACAATAGGGGAGTGTCCAAAGTATGTCAGGAGTGCAAAATTAAGGATGGCTACAGGACTAAGGAACATCCCATCCATTCAATCCAGAGGTTTGTTTGGAGCCATTGCCGGTTTCATTGAAGGGGGGTGGACTGGAATGGTAGATGGCTGGTATGGTTATCATCATCAGAATGAGCAAGGATCTGGGTATGCTGCAGATCAAAAAAGCACACAAAATGCCATTAACGGGATTACAAACAAGGTGAATTCTGTAATTGAGAAAATGAACACTCAATTCACAGCTGTGGGCAAAGAATTCAGCAAATTGGAGAGAAGGATGGAAAACTTAAATAAAAAAGTTGATGATGGGTTTCTAGACATTTGGACATATAATGCAGAATTGTTGGTTCTACTGGAAAATGAAAGGACTTTGGATTTCCATGACTCCAACGTGAAGAATCTGTATGAGAAAGTGAAAAGCCAATTAAAGAATAATGCCAAAGAAATAGGAAACGGGTGTTTTGAATTCTATCACAAATGTAACGATGAATGCATGGAGAGTGTGAAAAATGGAACTTATGACTATCCAAAATATTCCGAAGAATCAAAGTTAAACAGGGAGAAAATTGATGGAGTGAAATTGGAATCAATGGGAGTCTATCAGATTCTGGCGATCTACTCAACAGTCGCCAGTTCCCTGGTTCTTTTGGTCTCCCTGGGGGCAATCAGCTTCTGGATGTGTTCCAATGGGTCTTTGCAGTGTAGAATATGCATC
>1981.16_STRAIN_A/Tabriz/7/2005_HOST_Human_SUBTYPE_H1N1_n2
ATGAAAGCAAAACTACTGGTTCTGTTATGTACATTTACAGCTACATATGCAGACACAATATGTATAGGCTACCATGCCAACAACTCGACCGACACTGTTGACACAGTACTTGAGAAGAATGTGACAGTGACACACTCTGTCAACCTACTTGAGGACAGTCACAATGGAAAACTATGTCTACTAAAAGGAATAGCCCCACTACAATTGGGTAATTGCAGCGTTGCCGGATGGATCTTAGGAAACCCAGAATGCGAATTACTGATTTCCAAGGAATCATGGTCCTACATTGTAGAAACACCAAATCCTGAGAATGGAACATGTTACCCAGGGTATTTCGCCGACTATGAGGAGCTGAGGGAGCAATTGAGTTCAGTATCTTCATTTGAGAGGTTCGAAATATTCCCCAAAGAGAGCTCATGGCCCAACCACACCGTAACCGGAGTATCAGCATCATGCTCCCATAACGGGAAAAGCAGTTTTTACAGAAATTTGCTATGGCTGACGGGGAAGAATGGTTTGTATCCAAACCTGAGCAAGTCCTATGCAAACAACAAAGAGAAAGAAGTCCTTGTACTGTGGGGTGTTCATCACCCGCCTAACATAGGGGACCAAAGGGCCCTCTATCATACAGAAAATGCTTATGTCTCTGTAGTGTCTTCACATTATAGCAGAAGATTCACCCCAGAAATAGCCAAAAGACCCAAGGTGAGAGATCAGGAAGGAAGAATCAACTACTACTGGACTCTGCTGGAACCCGGGGATACAATAATATTTGAGGCAAATGGAAATCTAATAGCGCCAAGGTTTGCTTTCGCACTGAGTAGAGGCTTTGGATCAGGAATCATCACCTCAAATGCACCAATGGATGAATGTGATGCGAAGTGTCAAACACCTCAGGGAGCTATAAACAGCAGTCTTCCTTTCCAGAATGTACACCCAGTCACAATAGGAGAGTGTCCAAAGTATGTCAGGAGTGCAAAATTAAGAATGGTTACAGGACTAAGGAACATCCCATCCATTCAATCCAGAGGTTTGTTTGGAGCCATTGCCGGTTTCATTGAAGGGGGGTGGACTGGAATGGTAGATGGTTGGTATGGTTATCACCATCAGAATGAGCAAGGATCTGGGTATGCTGCAGATCAAAAAAGCACACAAAATGCCATTAACGGGATTACAAACAAGGTGAATTCTGTAATTGAGAAAATGAACACTCAATTCACAGCTGTGGGCAAAGAATTCAACAAATTGGAAAGAAGGATGGAAAACTTAAATAAAAAAGTTGATGATGGGTTTCTAGACATTTGGACATATAACGCAGAATTGTTGGTTCTACTGGAAAATGAAAGGACTTTGGACTTCCATGACTCCAACGTGAAGAATCTGTATGAGAAAGTAAAAAGCCAATTAAAGAATAATGCCAAAGAAATAGGAAACGGGTGTTTTGAATTCTATCACAAGTGTAACGATGAATGCATGGAGAGTGTGAAAAATGGAACTTATGACTATCCAAAATATTCCGAAGAATCAAAGTTGAACAGGGAGAAAATTGATGGAGTGAAATTGGAATCAATGGGAGTCTATCAGATTCTGGCGATCTACTCAACAGTCGCCAGTTCCCTGGTTCTTTTGGTCTCCCTGGGGGCAATCAGCTTCTGGATGTGTTCCAATGGGTCTTTGCAGTGTAGAATATGCATC
>1981.50_STRAIN_A/Thueringen/40/2005_HOST_Human_SUBTYPE_H1N1_n3
ATGAAAGTAAAACTACTGGTTCTGTTATGTACATTTACAGCTACATATGCAGACACAATATGTATAGGCTACCATGCCAACAACTCAACCGACACTGTTGACACAGTACTTGAGAAGAATGTGACAGTGACACACTCTGTCAACCTACTTGAGGACAGTCACAATGGAAAACTATGTCTACTAAAAGGAATAGCCCCACTACAATTGGGTAATTGCAGCGTTGCCGGATGGATCTTAGGAAACCCAGAATGCGAATTACTGATTTCCAAGGAATCATGGTCCTACATTGTAGAAACACCAAATCCTGAGAATGGAACATGTTACCCAGGGTATTTCGCCGACTATGAGGAACTGAGGGAGCAATTGAGTTCAATATCTTCATTTGAGAGGTTCGAAATATTCCCCAAAGAGAGCTCATGGCCCAACCACACCGTAACCGGAGTATCAGCATCATGCTCCCATAACGGGAAAAGCAGTTTTTACAGAAATTTGCTATGGCTGACGGGGAAGAATGGCTTGTACCCAAACCTGAGCAAGTCCTATGCAAACAACAAAGAGAAAGAAGTCCTTGTACTATGGGGTGTTCATCACCCGCCCAACATAGGGGACCAAAGGGCCCTCTATCATACAGAAAATGCTTATGTCTCTGTAGTGTCTTCACATTATAGCAGAAGATTCACCCCAGAAATAGCCAAAAGACCCAAGGTGAGAGATCAGGAAGGAAGAATCAACTACTACTGGACTCTGCTGGAACCCGGGGATACAATAATATTTGAGGCAAATGGAAATCTAATAGCGCCAAGGTTTGCTTTCGCACTGAGTAGAGGCTTTGGATCAGGAATCATCACTTCAAATGCACCAATGGATGAATGTGATGCGAAGTGTCAAACACCTCAAGGAGCTATAAACAGCAGTCTTCCTTTCCAGAATGTACACCCAGTCACAATAGGAGAGTGTCCAAAGTATGTCAGGAGTGCAAAATTAAGGATGGCTACAGGACTAAGGAACATCCCATCCATTCAATCCAGAGGTTTGTTTGGAGCCATTGCCGGTTTCATTGAAGGGGGGTGGACTGGAATGGTAGATGGTTGGTATGGTTATCATCATCAGAATGAGCAAGGATCTGGGTATGCTGCAGATCAAAAAAGCACACAAAATGCCATTAACGGGATTACAAACAAGGTGAATTCTGTAATTGAGAAAATGAACACTCAATTCACAGCTGTGGGCAAAGAATTCAGCAAATTGGAGAGAAGGATGGAAAACTTAAATAAAAAAGTTGATGATGGGTTTCTAGACATTTGGACATATAATGCAGAATTGTTGGTTCTACTGGAAAATGAAAGGACTTTGGATTTCCATGACTCCAACGTGAAGAATCTGTATGAGAAAGTGAAAAGCCAATTAAAGAATAATGCCAAAGAAATAGGAAACGGGTGTTTTGAATTCTATCACAAGTGTAACGATGAATGCATGGAGAGTGTGAAAAATGGAACTTATGACTATCCAAAATATTCCGAAGAATCAAAGTTAAACAGGGAGAAAATTGATGGAGTGAAATTGGAATCAATGGGAGTATATCAGATTCTGGCGATCTACTCAACAGTCGCCAGTTCCCTGGTTCTTTTGGTCACCCTGGGGGCAATCAGCTTCTGGATGTGTTCCAATGGGTCTTTGCAGTGTACAATATGCATC
>1982.50_STRAIN_A/Baden-Wuerttemberg/5/2006_HOST_Human_SUBTYPE_H1N1_n1
ATGAAAGTAAAACTACTGGTTCTGTTATGTACATTTACAGCTACATATGCAGACACAATATGTATAGGCTACCATGCCAACAACTCGACCGACACTGTTGACACAGTACTTGAGAAAAATGTGACAGTGACACACTCTGTCAACCTACTTGAGGACAGTCACAATGGAAAACTATGTCTACTAAAAGGAATAGCCCCACTACAATTGGGTAATTGCAGCGTTGCCGGATGGATCTTAGGAAACCCAGAATGCGAATTACTGATTCCCAAGGAATCATGGTCCTACATTGTAGAAACACCAAATCCTGAAAATGGAACATGTTACCCAGGGTATTTCGCCGACTATGAGGAGCTGAGGGAGCAATTGAGTTCAGTATCTTCATTTGAGAGGTTCGAAATATTCCCCAAAGAAAGCTCATGGCCCAACCACACCGTAACCGGAGTATCAGCATCATGCTCCCATAACGGGAAAAGCAGTTTTTACAGAAATTTGCTATGGCTGACGGGGAAGAATGGTTTGTATCCAAACCTGAGCAAGTCCTATGCAAACAACAAAGAGAAAGAAGTCCTTGTACTGTGGGGTGTTCATCACCCGCCCAACATAGGGGACCAAAGGGCCCTCTATCATACAGAAAATGCTTATGTCTCTGTAGTGTCTTCACATTATAGCAGAAGATTCACCCCAGAAATAGCCAAAAGACCCAAGGTGAGAGATCAGGAAGGAAGAATCAACTACTACTGGACTCTGCTGGAACCCGGGGATACAATAATATTTGAGGCAAATGGAAATCTAATAGCGCCAAGATTTGCTTTCGCACTGAGTAGAGGCTTTGGATCAGGAATCATCACCTCAAATGCACCAATGGATGAATGTGATGCGAAGTGTCAAACACCTCAGGGAGCTATAAACAGCAGTCTTCCTTTCCAGAATGTACACCCAGTCACAATAGGAGAGTGTCCAAAGTATGTCAGGAGTGCAAAATTAAGAATGGTTACAGGACTAAGGAACATCCCATCCATTCAATCCAGAGGTTTGTTTGGAGCCATTGCCGGTTTCATTGAAGGGGGGTGGACTGGAATGGTAGATGGTTGGTATGGTTATCACCATCAGAATGAGCAAGGATCTGGGTATGCTGCAGATCAAAAAAGCACACAAAATGCCATTAACGGGGTTACAAACAAGGTGAATTCTGTAATTGAGAAAATGAACACTCAATTCACAGCTGTGGGCAAAGAATTCAACAAATTGGAAAGAAGGATGGAAAACTTAAATAAAAAAGTTGATGATGGGTTTCTAGACATTTGGACATATAACGCAGAATTGTTGGTTCTACTGGAAAATGAAAGGACTTTGGACTTCCATGACTCCAACGTGAAGAATCTGTATGAGAAAGTAAAAAGCCAATTAAAGAATAATGCCAAAGAAATAGGAAACGGGTGTTTTGAATTCTATCACAAGTGTAACGATGAATGCATGGAGAGTGTGAAAAATGGAACTTATGACTATCCAAAATATTCCGAAGAATCAAAGTTGAACAGGGAGAAAATTGATGGAGTGAAATTGGAATCAATGGGAGTCTATCAGATTCTGGCGATCTACTCAACAGTCGCCAGTTCCCTGGTTCTTTTGGTCTCCCTGGGGGCAATCAGCTTCTGGATGTGTTCCAATGGGTCTTTGCAGTGTAGAATATGCATC
>1982.50_STRAIN_A/Thailand/CU53/2006_HOST_Human_SUBTYPE_H1N1_n2
ATGAAAGTAAAACTACTGGTCCTGTTATGCACATTTACAGCTACATATGCAGACACAATATGTATAGGCTACCATGCCAACAACTCAACCGACACTGTTGACACAGTACTTGAGAAGAATGTGACAGTGACACACTCTGTCAACCTGCTTGAGGACAGTCACAATGGAAAATTATGTCTATTAAAAGGAATAGCCCCACTACAATTGGGTAATTGCAGCGTTGCCGGATGGATCTTAGGAAATCCAGAATGCGAATCACTGATTTCCAGGGAATCATGGTCCTACATTGTAGAAAAACCAAGTCCTGAGAATGGGACATGTTACCCAGGGCATTTCGCCGACTATGAGGAACTAAGGGAGCAATTGAGTTCAGTATCTTCATTTGAGAGATTCGAAATATTCCCCAAAGAAAGCTCATGGCCCAACCACACCGCAACCGGAGTATCAGCATCATGCTCCCATAATGGGGAAAGCAGTTTTTACAAAAATTTGCTATGGCTGACGGGGAAGAATGGTTTGTACCCAAACCTGAGCAAGTCCTATGCAAACAACAAAGAGAAAGAAGTCCTTGTACTATGGGGTGTTCATCACCCGCCCAACATAGGTGACCAAAGGGCCCTCTATCATACAGAAAATGCTTATGTCTCTGTAGTGTCTTCACATTATAGCAGAAAATTCACCCCAGAAATAGCCAAAAGACCCAAAGTAAGAGATCAAGAAGGAAGAATCAGCTACTACTGGACTCTACTTGAACCCGGGGATACAATAATATTTGAGGCAAATGGAAATCTAATAGCGCCAAGATATGCTTTCGCACTGAGTAGAGGCTTTGGATCAGGAATCATCAACTCAAATGCACCAATGGATGAATGTGATGCGAAGTGCCAAACACCTCAGGGAGCTATAAACAGCAGTCTTCCTTTCCAGAATGTACACCCAGTCACAATAGGAGAGTGTCCAAAGTATGTCAGGAGTGCAAAATTAAGGATGGTTACAGGACTAAGGAACATCCCATCCATTCAATCCAGAGGTTTGTTTGGAGCCATTGCCGGTTTCATTGAAGGGGGGTGGACTGGAATGGTAGATGGTTGGTATGGTTATCATCATCAGAATGAGCAAGGATCTGGCTATGCTGCAGATCAAAAAAGCACACAAAATGCCATTAATGGGATTACAAACAAGGTGAATTCTGTAATTGAGAAAATGAACACTCAATTCACAGCTGTGGGCAAAGAATTCAACAAATTGGAAAGAAGGATGGAAAACTTAAATAAAAAAGTTGATGATGGGTTTATAGACATTTGGACATATAATGCAGAATTGTTGGTTCTACTGGAAAATGAAAGGACTTTGGATTTCCATGACTCCAATGTGAAGAATCTGTATGAGAAAGTAAAAAGCCAATTAAAGAATAATGCCAAAGAAATAGGAAATGGGTGTTTTGAATTCTATCACAAGTGTAACGATGAATGCATGGAGAGTGTAAAAAATGGAACTTATGACTATCCAAAATATTCCGAAGAGTCAAAGTTAAACAGGGAGAAAATTGATGGAGTGAAATTGGAATCAATGGGAGTCTATCAGATTCTGGCGATCTACTCAACAGTCGCCAGTTCTCTGGTTCTTTTGGTCTCCCTGGGGGCAATCAGCTTCTGGATGTGTTCCAATGGGTCTTTGCAGTGTAGAATATGCATC
>1982.50_STRAIN_A/Niedersachsen/4/2006_HOST_Human_SUBTYPE_H1N1_n3
ATGAAAGTAAAACTACTGGTCCTGTTATGCACATTTACAGCTACATATGCTGACACAATATGTATAGGCTACCATGCCAACAACTCAACCGACACTGTTGACACAGTACTTGAGAAGAATGTGACAGTGACACACTCTGTCAACCTGCTTGAGGACAGTCACAATGGAAAATTATGTCTATTAAAAGGAATAGCCCCACTACAATTGGGTAATTGCAGCGTTGCCGGATGGATCTTAGGAAACCCAGAATGCGAATTACTGATTTCCAGGGAATCATGGTCCTACATTGTAGAAAAACCAAATCCTGAGAATGGAACATGTTACCCAGGGCATTTCGCCGACTATGAGGAACTGAGGGAGCAATTGAGTTCAGTATCTTCATTTGAGAGATTCGAAATATTCCCCAAAGAAAGCTCATGGCCCAACCACACCGCAACCGGAGTATCAGCATCATGCTCCCATAATGGGAAAAGCAGTTTTTACAAAAATTTGCTATGGCTGACGGGGAAGAATGGTTTGTACCCAAACCTGAGCAAGTCCTATGCAAACAACAAAGAGAAAGAAGTCCTTGTACTATGGGGTGTTCATCACCCGCCTAACATAGGTGACCAAAGGGCCCTCTATCATACAGAAAATGCTTATGTCTCTGTAGTGTCTTCACATTATAGCAGAAAATTCACCCCAGAAATAGCCAAAAGACCCAAAGTAAGAGATCAAGAAGGAAGAATCAACTACTACTGGACTCTACTTGAACCCGGGGATACAATAATATTTGAGGCAAATGGAAATCTAATAGCGCCAAGATATGCTTTCGCACTGAGTAGAGGCTTTGGATCAGGAATCATCAACTCAAATGCACCAATGGATGAATGTGATGCGAAGTGCCAAACACCTCAGGGAGCTATAAACAGCAGTCTTCCTTTCCAGAATGTACACCCAGTCACAATAGGAGAGTGTCCAAAGTATGTCAGGAGTGCAAAATTAAGGATGGTTACAGGACTAAGGAACATCCCATCCATTCAATCCAGAGGTTTGTTTGGAGCCATTGCCGGTTTCATTGAAGGGGGGTGGACTGGAATGGTAGATGGTTGGTATGGTTATCATCATCAGAATGAGCAAGGATCTGGCTATGCTGCAGATCAAAAAAGCACACAAAATGCCATTAATGGGATTACAAACAAGGTGAATTCTGTAATTGAGAAAATGAACACTCAATTCACAGCTGTGGGCAAAGAATTCAACAAATTGGAAAGAAGGATGGAAAACTTAAATAAAAAAGTTGATGATGGGTTTATAGACATTTGGACATATAATGCAGAATTGTTGGTTCTACTGGAAAATGAAAGGACTTTGGATTTCCATGACTCCAATGTGAGGAATCTGTATGAGAAAGTAAAAAGCCAATTAAAGAATAATGCCAAAGAAATAGGAAATGGGTGTTTTGAATTCTATCACAAGTGTAACGATGAATGCATGGAGAGTGTAAAAAATGGAACTTATGACTATCCAAAATATTCCGAAGAATCAAAGTTAAACAGGGAGAAAATTGATGGAGTGAAATTGGAATCAATGGGAGTCTATCAGATTCTGGCGATCTACTCAACAGTCGCCAGTTCTCTGGTTCTTTTGGTCTCCCTGGGGGCAATCAGCTTCTGGATGTGTTCCAATGGGTCTTTGCAGTGTAGAATATGCATC
>1983.16_STRAIN_A/Texas/UR06-0444/2007_HOST_Human_SUBTYPE_H1N1_n1
ATGAAAGTAAAACTACTGGTTCTGTTATGTACATTTACAGCTACATATGCAGACACAATATGTATAGGCTACCATGCCAACAACTCGACCGACACTGTTGACACAGTACTTGAGAAGAATGTGACAGTGACACACTCTGTCAACCTACTTGAGGACAGTCACAATGGAAAACTATGTCTACTAAAAGGAATAGCCCCACTACAATTGGGTAATTGCAGCGTTGCCGGATGGATCTTAGGAAACCCAGAATGCGAATTACTGATTTCCAAGGAATCATGGTCCTACATTGTAGAGACACCAAATCCTGAGAATGGAACATGTTACCCAGGGTATTTCGCCGACTATGAGGAGCTGAGAGAGCAATTGAGTTCAGTATCTTCATTTGAGAGGTTCGAAATATTCCCCAAAGAGAGCTCATGGCCCAACCACACCGTAACCGGAGTATCAGCATCATGCTCCCATAACGGGAAAAGCAGTTTTTACAGAAATTTGCTATGGCTGACGGGGAAGAATGGTTTGTATCCAAACCTGAGCAAGTCCTATGCAAACAACAAAGAGAAAGAAGTCCTTGTACTGTGGGGTGTTCATCACCCGCCTAACATAGGGGACCAAAGGGCCCTCTATCATACAGAAAATGCTTATGTCTCTGTAGTGTCTTCACATTATAGCAGAAGATTCACCCCAGAAATAGCCAAAAGACCCAAGGTGAGAGATCAGGAAGGAAGAATCAACTACTACTGGACTCTGCTTGAACCCGGGGATACAATAATATTTGAGGCAAATGGAAATCTAATAGCGCCAAGGTTTGCTTTCGCACTGAGTAGAGGCTTTGGATCAGGAATCATCACCTCAAATGCACCAATGGATGAATGTGATGCGAAATGTCAAACACCTCAGGGAGCTATAAACAGCAGTCTTCCTTTCCAGAATGTACACCCAGTCACAATAGGAGAGTGTCCAAAGTATGTCAGGAGTACAAAATTAAGAATGGTTACAGGACTAAGGAACATCCCATCCATTCAATCCAGAGGTTTGTTTGGAGCCATTGCCGGTTTCATTGAAGGGGGGTGGACTGGAATGGTAGATGGTTGGTATGGTTATCACCATCAGAATGAGCAAGGATCTGGGTATGCTGCAGATCAAAAAAGCACACAAAATGCCATTAACGGGATTACAAACAAGGTGAATTCTGTAATTGAGAAAATGAACACTCAATTCACAGCTGTGGGCAAAGAATTCAACAAATTGGAAAGAAGGATGGAAAACTTAAATAAAAAAGTTGATGATGGGTTTCTAGACATTTGGACATATAACGCAGAATTGTTGGTTCTACTGGAAAATGAAAGGACTTTGGACTTCCATGACTCCAACGTGAAGAATCTGTATGAGAAAGTAAAAAGCCAATTAAAGAATAATGCCAAAGAAATAGGAAACGGGTGTTTTGAATTCTATCACAAGTGTAACGATGAATGCATGGAGAGTGTGAAAAATGGAACTTATGACTATCCAAAATATTCCGAAGAATCAAAGTTGAACAGGGAGAAAATTGATGGAGTGAAATTGGAATCAATGGGAGTCTATCAGATTTTGGCGATCTACTCAACAGTCGCCAGTTCCCTGGTTCTTTTGGTCTCCCTGGGGGCAATCAGCTTCTGGATGTGTTCCAATGGGTCTTTGCAGTGTAGAATATGCATC
>1983.10_STRAIN_A/Ohio/UR06-0178/2007_HOST_Human_SUBTYPE_H1N1_n2
ATGAAAGTAAAACTACTGATTCTGTTATGTACATTTACAGCTACATATGCAGACACAATATGTATAGGCTACCATGCCAACAACTCGACCGACACTGTTGACACAGTACTTGAGAAGAATGTGACAGTGACACACTCTGTCAACCTACTTGAGGACAGTCACAATGGAAAACTATGTCTACTAAAAGGAATAGCCCCACTACAATTGGGTAATTGCAGCGTTGCCGGATGGATCTTAGGAAACCCAGAATGCGAATTGCTGATTTCCAAGGAATCATGGTCCTACATTGTAGAGACACCAAATCCTGAGAATGGAACATGTTACCCAGGGTATTTCGCCGACTATGAGGAGCTGAGAGAGCAATTGAGTTCAGTATCTTCATTTGAGAGGTTCGAAATATTCCCCAAAGAGAGCTCATGGCCCAACCACACCGTAACCGGAGTATCAGCATCATGCTCCCATAACGGGAAAAGCAGTTTTTACAGAAATTTGCTATGGCTGACGGGGAAGAATGGTTTGTATCCAAACCTGAGCAAGTCCTATGCAAACAACAAAGAGAAAGAAGTCCTTGTACTGTGGGGTGTTCATCACCCGCCTAACATAGGGGACCAAAGGGCCCTCTATCATACAGAAAATGCTTATGTCTCTGTAGTGTCTTCACATTATAGCAGAAGATTCACCCCAGAAATAGCCAAAAGACCCAAGGTGAGAGATCAGGAAGGAAGAATCAACTACTACTGGACTCTGCTTGAACCCGGGGATACAATAATATTTGAGGCAAATGGAAATCTAATAGCGCCAAGGTTTGCTTTCGCACTGAGTAGAGGCTTTGGATCAGGAATCATCACCTCAAATGCACCAATGGATGAATGTGATGCGAAATGTCAAACACCTCAGGGAGCTATAAACAGCAGTCTTCCTTTCCAGAATGTACACCCAGTCACAATAGGAGAGTGTCCAAAGTATGTCAGGAGTACAAAATTAAGAATGGTTACAGGACTAAGGAACATCCCATCCATTCAATCCAGAGGTTTATTTGGAGCCATTGCCGGTTTCATTGAAGGGGGGTGGACTGGAATGGTAGATGGTTGGTATGGTTATCACCATCAGAATGAGCAAGGATCTGGGTATGCTGCAGATCAAAAAAGCACACAAAATGCCATTAACGGGATTACAAACAAGGTGAATTCTGTAATTGAGAAAATGAACACTCAATTCACAGCTGTGGGCAAAGAATTCAACAAATTGGAAAGAAGGATGGAAAACTTAAATAAAAAAGTTGATGATGGGTTTCTAGACATTTGGACATATAACGCAGAATTGTTGGTTCTACTGGAAAATGAAAGGACTTTGGACTTCCATGACTCCAACGTGAAGAATCTGTATGAGAAAGTAAAAAGCCAATTAAAGAATAATGCCAAAGAAATAGGAAACGGGTGTTTTGAATTCTATCACAAGTGTAACGATGAATGCATGGAGAGTGTGAAAAATGGAACTTATGACTATCCAAAATATTCCGAAGAATCAAAGTTGAACAGGGAGAAAATTGATGGAGTGAAATTGGAATCAATGGGAGTCTATCAGATTTTGGCGATCTACTCAACAGTCGCCAGTTCCCTGGTTCTTTTGGTCTCCCTGGGGGCAATCAGCTTCTGGATGTGTTCCAATGGGTCTTTGCAGTGTAGAATATGCATC
>1983.14_STRAIN_A/Kentucky/UR06-0369/2007_HOST_Human_SUBTYPE_H1N1_n3
ATGAAAGTAAAACTACTGGTTCTGTTATGTACATTTACAGCTACATATGCAGACACAATATGTATAGGCTACCATGCCAACAACTCGACCGACACTGTTGACACAGTACTTGAGAAGAATGTGACAGTGACACACTCTGTCAACCTACTTGAGGACAGTCACAATGGAAAACTATGTCTACTAAAAGGAATAGCCCCACTACAATTGGGTAATTGCAGCGTTGCCGGATGGATCTTAGGAAACCCAGAATGCGAATTACTGATTTCCAAGGAATCATGGTCCTACATTGTAGAGACACCAAATCCTGAGAATGGAACATGTTACCCAGGGTATTTCGCCGACTATGAGGAGCTGAGAGAGCAATTGAGTTCAGTATCTTCATTTGAGAGGTTCGAAATATTCCCCAAAGAGAGCTCATGGCCCAACCACACCGTAACCGGAGTATCAGCATCATGCTCCCATAACGGGAAAAGCAGTTTTTACAGAAATTTGCTATGGCTGACGGGGAAGAATGGTTTGTATCCAAACCTGAGCAAGTCCTATGCAAACAACAAAGAGAAAGAAGTCCTTGTACTGTGGGGTGTTCATCACCCGCCTAACATAGGGGACCAAAGGGCCCTCTATCATACAGAAAATGCTTATGTCTCTGTAGTGTCTTCACATTATAGCAGAAGATTCACCCCAGAAATAGCCAAAAGACCCAAGGTGAGAGATCAGGAAGGAAGAATCAACTACTACTGGACTCTGCTTGAACCCGGGGATACAATAATATTTGAGGCAAATGGAAATCTAATAGCGCCAAGGTTTGCTTTCGCACTGAGTAGAGGCTTTGGATCAGGAATCATCACCTCAAATGCACCAATGGATGAATGTGATGCGAAATGTCAAACACCTCAGGGAGCTATAAACAGCAGTCTTCCTTTCCAGAATGTACACCCAGTCACAATAGGAGAGTGTCCAAAGTATGTCAGGAGTACAAAATTAAGAATGGTTACAGGACTAAGGAACATCCCATCCATTCAATCCAGAGGTTTGTTTGGAGCCATTGCCGGTTTCATTGAAGGGGGGTGGACTGGAATGGTAGATGGATGGTATGGTTACCACCATCAGAATGAGCAAGGATCTGGGTATGCTGCTGATCAAAAAAGCACACAAAATGCCATTAACGGGATTACAAACAAGGTGAATTCTGTAATTGAGAAAATGAACACTCAATTCACAGCTGTGGGCAAAGAATTCAACAAATTGGAAAGAAGGATGGAAAACTTAAATAAAAAAGTTGATGATGGGTTTCTAGACATTTGGACATATAACGCAGAATTGTTGGTTCTACTGGAAAATGAAAGGACTTTGGACTTCCATGACTCCAACGTGAAGAATCTGTATGAGAAAGTAAAAAGCCAATTAAAGAATAATGCCAAAGAAATAGGAAACGGGTGTTTTGAATTCTATCACAAGTGTAACGATGAATGCATGGAGAGTGTGAAAAATGGAACTTATGACTATCCAAAATATTCCGAAGAATCAAAGTTGAACAGGGAGAAAATTGATGGAGTGAAATTGGAATCAATGGGAGTCTATCAGATTTTGGCGATCTACTCAACAGTCGCCAGTTCCCTGGTTCTTTTGGTCTCCCTGGGGGCAATCAGCTTCTGGATGTGTTCCAATGGGTCTTTGCAGTGTAGAATATGCATC
>1984.00_STRAIN_A/Norway/38/2008_HOST_Human_SUBTYPE_H1N1_n1
ATGAAAGTAAAACTACTGGTCCTGTTATGCACATTTACAGCTACATATGCAGACACAATATGTATAGGCTACCATGCTAACAACTCGACCGACACTGTTGACACAGTACTTGAAAAGAATGTGACAGTGACACACTCTGTCAACCTGCTTGAGAACAGTCACAATGGAAAACTATGTCTATTAAAAGGAATAGCCCCACTACAATTGGGTAACTGCAGCGTTGCCGGGTGGATCTTAGGAAACCCAGAATGCGAATTACTGATTTCCAAGGAGTCATGGTCCTACATTGTAGAAAAACCAAATCCTGAGAATGGAACATGTTACCCAGGGCATTTCGCTGATTATGAGGAACTGAGGGAGCAATTGAGTTCAGTATCTTCATTTGAGAGGTTCGAAATATTCCCCAAAGAAAGCTCATGGCCCAACCACACCGTAACCGGAGTGTCAGCATCATGCTCCCATAATGGGGAAAGCAGTTTTTACAGAAATTTGCTATGGCTGACGGGGAAGAATGGTTTGTACCCAAACCTGAGCAAGTCCTATGCAAACAACAAAGAAAAAGAAGTCCTTGTACTATGGGGTGTTCATCACCCGCCAAACATAGGTGACCAAAAGGCCCTCTATCATACAGAAAATGCTTATGTTTCTGTAGTGTCTTCACATTATAGCAGAAAATTCACCCCAGAAATAGCCAAAAGACCCAAAGTAAGAGATCAAGAAGGAAGAATCAACTACTACTGGACTCTGCTTGAACCCGGGGATACAATAATATTTGAGGCAAATGGAAATCTAATAGCGCCAAGATATGCTTTCGCACTGAGTAGAGGCTTTGGATCAGGAATCATCAACTCAAATGCACCAATGGATAAATGTGATGCGAAGTGCCAAACACCTCAGGGAGCTATAAACAGCAGTCTTCCTTTCCAGAACGTACACCCAGTCACAATAGGAGAGTGTCCAAAGTATGTCAGGAGTGCAAAATTAAGGATGGTTACAGGACTAAGGAACATCCCATCCATTCAATCCAGAGGTTTGTTTGGAGCCATTGCCGGTTTCATTGAAGGGGGGTGGACTGGAATGGTAGATGGTTGGTATGGTTATCATCATCAGAATGAGCAAGGATCTGGCTATGCTGCAGATCAAAAAAGCACACAAAATGCCATTAATGGGATTACAAACAAGGTGAATTCTGTAATTGAGAAAATGAACACTCAATTCACAGCAGTGGGCAAAGAATTCAACAAATTGGAAAGAAGGATGGAAAACTTGAATAAAAAAGTTGATGATGGGTTTATAGACATTTGGACATATAATGCAGAACTGTTGGTTCTACTGGAAAATGAAAGGACTTTGGATTTCCATGACTCCAATGTGAAGAATCTGTATGAGAAAGTAAAAAGCCAGTTAAAGAATAATGCTAAAGAAATAGGAAATGGGTGTTTTGAATTCTATCACAAGTGTAACGATGAATGCATGGAGAGTGTAAAGAATGGAACTTATGACTATCCAAAATATTCCGAAGAATCAAAGTTAAACAGGGAGAAAATTGATGGAGTGAAATTGGAATCAATGGGAGTCTATCAGATTCTGGCGATCTACTCAACAGTCGCCAGTTCTCTGGTTCTTTTGGTCTCCCTGGGGGCAATCAGCTTCTGGATGTGTTCCAATGGGTCTTTGCAGTGTAGAATATGCATC
>1984.50_STRAIN_A/Tottori/52/2008_HOST_Human_SUBTYPE_H1N1_n2
ATGAAAGTAAAACTACTGGTCCTGTTATGCACATTTACAGCTACATATGCAGACACAATATGTATAGGCTACCATGCTAACAACTCGACCGACACTGTTGACACAGTACTTGAAAAGAATGTGACAGTGACACACTCTGTCAACCTGCTTGAGAACAGTCACAATGGAAAACTATGTCTATTAAAAGGAATAGCCCCACTACAATTGGGTAACTGCAGCGTTGCCGGGTGGATCTTAGGAAACCCAGAATGCGAATTACTGATTTCCAAGGAGTCATGGTCCTACATTGTAGAAAAACCAAATCCTGAGAATGGAACATGTTACCCAGGGCATTTCGCTGACTATGAGGAACTGAGGGAGCAATTGAGTTCAGTATCTTCATTTGAGAGGTTCGAAATATTCCCCAAAGAAAGCTCATGGCCCAACCACACCGTAACCGGAGTGTCAGCATCATGCTCCCATAATGGGGAAAGCAGTTTTTACAGAAATTTGCTATGGCTGACGGGGAAGAATGGTTTGTACCCAAACCTGAGCAAGTCCTATGCAAACAACAAAGAAAAAGAAGTCCTTGTACTATGGGGTGTTCATCACCCGCCAAACATAGGTGACCAAAAGGCCCTCTATCATACAGAAAATGCTTATGTTTCTGTAGTGTCTTCACATTATAGCAGAAAATTCACCCCAGAAATAGCCAAAAGACCCAAAGTAAGAGATCAAGAAGGAAGAATCAACTACTACTGGACTCTGCTTGAACCCGGGGATACAATAATATTTGAGGCAAATGGAAATCTAATAGCGCCAAGATATGCTTTCGCACTGAGTAGAGGCTTTGGATCAGGAATCATCAACTCAAATGCACCAATGGATAAATGTGATGCGAAGTGCCAAACACCTCAGGGAGCTATAAACAGCAGTCTTCCTTTCCAGAACGTACACCCAGTCACAATAGGAGAGTGTCCAAAGTATGTCAGGAGTGCAAAATTAAGGATGGTTACAGGACTAAGGAACATCCCATCCATTCAATCCAGAGGTTTGTTTGGAGCCATTGCCGGTTTCATTGAAGGGGGGTGGACTGGAATGGTAGATGGTTGGTATGGTTATCATCATCAGAATGAGCAAGGATCTGGCTATGCTGCAGATCAAAAAAGCACACAAAATGCCATTAATGGGATTACAAACAAGGTGAATTCTGTAATTGAGAAAATGAACACTCAATTCACAGCAGTGGGCAAAGAATTCAACAAATTGGAAAGAAGGATGGAAAACTTGAATAAAAAAGTTGATGATGGGTTTATAGACATTTGGACATATAATGCAGAACTGTTGGTTCTACTGGAAAATGAAAGGACTTTGGATTTCCATGACTCCAATGTGAAGAATCTGTATGAGAAAGTAAAAAGCCAGTTAAAGAATAATGCTAAAGAAATAGGAAATGGGTGTTTTGAATTCTATCACAAGTGTAACGATGAATGCATGGAGAGTGTAAAGAATGGAACTTATGACTATCCAAAATATTCCGAAGAATCAAAGTTAAACAGGGAGAAAATTGATGGAGTGAAATTGGAATCAATGGGAGTCTATCAGATTCTGGCGATCTACTCAACAGTCGCCAGTTCTCTGGTTCTTTTGGTCTCCCTGGGGGCAATCAGCTTCTGGATGTGTTCCAATGGGTCTTTGCAGTGTAGAATATGCATC
>1984.44_STRAIN_A/Managua/156.01/2008_HOST_Human_SUBTYPE_H1N1_n3
ATGAAAGTAAAACTACTGGTCCTGTTATGCACATTTACAGCTACATATGCAGACACAATATGTATAGGCTACCATGCTAACAACTCGACCGACACTGTTGACACAGTACTTGAAAAGAATGTAACAGTGACACACTCTGTCAACCTGCTTGAGAACAGTCACAATGGAAAACTATGTCTATTAAAAGGAATAGCCCCACTACAATTGGGTAATTGCAGCGTTGCCGGGTGGATCTTAGGAAACCCAGAATGCGAATTACTGATTTCCAAGGAGTCATGGTCCTACATTGTAGAAAAACCAAATCCTGAGAATGGAACATGTTACCCAGGGCATTTCGCTGACTATGAGGAACTGAGGGAGCAATTGAGTTCAGTATCTTCGTTTGAGAGGTTCGAAATATTCCCCAAAGAAGGCTCATGGCCCAACCACACCGTAACCGGAGTGTCAGCATCATGCTCCCATAATGGGGAAAGCAGTTTTTACAGAAATTTGCTATGGCTGACGGGGAAGAATGGTTTGTACCCAAACCTGAGCAAGTCCTATGCAAACAACAAAGAAAAAGAAGTCCTTGTACTATGGGGTGTTCATCACCCGCCAAACATAGGTGACCAAAAGGCCCTCTATCATACAGAAAATGCTTATGTCTCTGTAGTGTCTTCACATTATAGCAGAAAATTCACCCCAGAAATAGCCAAGAGACCCAAAGTAAGAGATCAAGAAGGAAGAATCAACTACTACTGGACTCTGCTTGAACCCGGGGATACTATAATATTTGAGGCAAATGGAAATCTAATAGCGCCAAGATATGCTTTCGCACTGAGTAGAGGCTTTGGATCAGGAATCATCAACTCAAATGCTCCAATGGATAAATGTGATGCGAAGTGCCAAACACCTCAGGGAGCTATAAACAGCAGTCTTCCTTTCCAGAACGTACACCCAGTCACAATAGGAGAGTGTCCAAAGTATGTCAGGAGTGCAAAATTAAGGATGGTTACAGGACTAAGGAACATCCCATCCATTCAATCCAGAGGTTTGTTTGGAGCCATTGCCGGTTTCATTGAAGGGGGGTGGACTGGGATGGTAGATGGTTGGTATGGTTATCATCATCAGAATGAGCAAGGATCTGGCTATGCTGCAGATCAAAAAAGCACACAAAATGCCATTAATGGGATTACAAACAAGGTGAATTCTGTAATTGAGAAAATGAACACTCAATTCACAGCAGTGGGCAAAGAATTCAACAAATTGGAAAGAAGGATGGAAAACTTGAATAAAAAAGTTGATGATGGGTTTATAGACATTTGGACATATAATGCAGAACTGTTGGTTCTACTGGAAAATGAAAGGACTTTGGATTTCCATGACTCCAATGTGAAGAATCTGTATGAGAAAGTAAAAAGCCAGTTAAAGAATAATGCTAAAGAAATAGGAAATGGGTGTTTTGAATTCTATCACAAGTGTAACGATGAATGCATGGAGAGTGTAAAGAATGGAACTTATGACTATCCAAAATATTCCGAAGAATCAAAGTTAAACAGGGAGAAAATTGATGGAGTGAAATTGGAATCAATGGGAGTCTATCAGATTCTAGCGATCTACTCAACAGTCGCCAGTTCTCTGGTTCTTTTGGTCTCCCTGGGGGCAATCAGCTTCTGGATGTGTTCCAATGGGTCTTTGCAGTGTAGAATATGCATC
>2009.40_STRAIN_A/Chile/36/2009_HOST_Human_SUBTYPE_H1N1_n1
ATGAAGGCAATACTAGTAGTTCTGCTATATACATTTGCAACCGCAAATGCAGACACATTATGTATAGGTTATCATGCGAACAATTCAACAGACACTGTAGACACAGTACTAGAAAAGAATGTAACAGTAACACACTCTGTTAACCTTCTAGAAGACAAGCATAACGGGAAACTATGCAAACTAAGAGGGGTAGCCCCATTGCATTTGGGTAAATGTAACATTGCTGGCTGGATCCTGGGAAATCCAGAGTGTGAATCACTCTCCACAGCAAGCTCATGGTCCTACATTGTGGAAACATCTAGTTCAGACAATGGAACGTGTTACCCAGGAGATTTCATCGATTATGAGGAGCTAAGAGAGCAATTGAGCTCAGTGTCATCATTTGAAAGGTTTGAGATATTCCCCAAGACAAGTTCATGGCCCAATCATGACTCGAACGGTGTAACGGCAGCATGTCCTCATGCTGGAGCAAAAAGCTTCTACAAAAATTTAATATGGCTAGTTAAAAAAGGAAATTCATACCCAAAGCTCAGCAAATCCTACATTAATGATAAAGGGAAAGAAGTCCTCGTGCTATGGGGCATTCACCATCCATCTACTAGTGCTGACCAACAAAGTCTCTATCAGAATGCAGATGCATATGTTTTTGTGGGGACATCAAGATACAGCAAGAAGTTCAAGCCGGAAATAGCAATAAGACCCAAAGTGAGGGATCAAGAAGGGAGAATGAACTATTACTGGACACTAGTAGAGCCGGGAGACAAAATAACATTCGAAGCAACTGGAAATCTAGTGGTACCGAGATATGCATTCGCAATGGAAAGAAATGCTGGATCTGGTATTATCATTTCAGATACACCAGTCCACGATTGCAATACAACTTGTCAGACACCCAAGGGTGCTATAAACACCAGCCTCCCATTTCAGAATATACATCCGATCACAATTGGAAAATGTCCAAAATATGTAAAAAGCACAAAATTGAGACTGGCCACAGGATTGAGGAATGTCCCGTCTATTCAATCTAGAGGCCTATTTGGGGCCATTGCCGGTTTCATTGAAGGGGGGTGGACAGGGATGGTAGATGGATGGTACGGTTATCACCATCAAAATGAGCAGGGGTCAGGATATGCAGCCGACCTGAAGAGCACACAGAATGCCATTGACGAGATTACTAACAAAGTAAATTCTGTTATTGAAAAGATGAATACACAGTTCACAGCAGTAGGTAAAGAGTTCAACCACCTGGAAAAAAGAATAGAGAATTTAAATAAAAAAGTTGATGATGGTTTCCTGGACATTTGGACTTACAATGCCGAACTGTTGGTTCTATTGGAAAATGAAAGAACTTTGGACTACCACGATTCAAATGTGAAGAACTTATATGAAAAGGTAAGAAGCCAGTTAAAAAACAATGCCAAGGAAATTGGAAACGGCTGCTTTGAATTTTACCACAAATGCGATAACACGTGCATGGAAAGTGTCAAAAATGGGACTTATGACTACCCAAAATACTCAGAGGAAGCAAAATTAAACAGAGAAGAAATAGATGGGGTAAAGCTGGAATCAACAAGGATTTACCAGATTTTGGCGATCTATTCAACTGTCGCCAGTTCATTGGTACTGGTAGTCTCCCTGGGGGCAATCAGTTTCTGGATGTGCTCTAATGGGTCTCTACAGTGTAGAATATGTATT
>2009.39_STRAIN_A/Brownsville/34H/2009_HOST_Human_SUBTYPE_H1N1_n2
ATGAAGGCAATACTAGTAGTTCTGCTATATACATTTGCAACCGCAAATGCAGACACATTATGTATAGGTTATCATGCGAACAATTCAACAGACACTGTAGACACAGTACTAGAAAAGAATGTAACAGTAACACACTCTGTTAACCTTCTAGAAGACAAGCATAACGGGAAACTATGCAAACTAAGAGGGGTAGCCCCATTGCATTTGGGTAAATGTAACATTGCTGGCTGGATCCTGGGAAATCCAGAGTGTGAATCACTCTCCACAGCAAGCTCATGGTCCTACATTGTGGAAACATCTAGTTCAGACAATGGAACGTGTTACCCAGGAGATTTCATCGATTATGAGGAGCTAAGAGAGCAATTGAGCTCAGTGTCATCATTTGAAAGGTTTGAGATATTCCCCAAGACAAGTTCATGGCCCAATCATGACTCGAACGGTGTAACGGCAGCATGTCCTCATGCTGGAGCAAAAAGCTTCTACAAAAATTTAATATGGCTAGTTAAAAAAGGAAATTCATACCCAAAGCTCAGCAAATCCTACATTAATGATAAAGGGAAAGAAGTCCTCGTGCTATGGGGCATTCACCATCCATCTACTAGTGCTGACCAACAAAGTCTCTATCAGAATGCAGATGCATATGTTTTTGTGGGGTCATCAAGATACAGCAAGAAGTTCAAGCCGGAAATAGCAATAAGACCCAAAGTGAGGGATCAAGAAGGGAGAATGAACTATTACTGGACACTAGTAGAGCCGGGAGACAAAATAACATTCGAAGCAACTGGAAATCTAGTGGTACCGAGATATGCATTCGCAATGGAAAGAAATGCTGGATCTGGTATTATCATTTCAGATACACCAGTCCACGATTGCAATACAACTTGTCAGACACCCAAGGGTGCTATAAACACCAGCCTCCCATTTCAGAATATACATCCGATCACAATTGGAAAATGTCCAAAATATGTAAAAAGCACAAAATTGAGACTGGCCACAGGATTGAGGAATGTCCCGTCTATTCAATCTAGAGGCCTATTTGGGGCCATTGCCGGTTTCATTGAAGGGGGGTGGACAGGGATGGTAGATGGATGGTACGGTTATCACCATCAAAATGAGCAGGGGTCAGGATATGCAGCCGACCTGAAGAGCACACAGAATGCCATTGACGAGATTACTAACAAAGTAAATTCTGTTATTGAAAAGATGAATACACAGTTCACAGCAGTAGGTAAAGAGTTCAACCACCTGGAAAAAAGAATAGAGAATTTAAATAAAAAAGTTGATGATGGTTTCCTGGACATTTGGACTTACAATGCCGAACTGTTGGTTCTATTGGAAAATGAAAGAACTTTGGACTACCACGATTCAAATGTGAAGAACTTATATGAAAAGGTAAGAAGCCAGTTAAAAAACAATGCCAAGGAAATTGGAAACGGCTGCTTTGAATTTTACCACAAATGCGATAACACGTGCATGGAAAGTGTCAAAAATGGGACTTATGACTACCCAAAATACTCAGAGGAAGCAAAATTAAACAGAGAAGAAATAGATGGGGTAAAGCTGGAATCAACAAGGATTTACCAGATTTTGGCGATCTATTCAACTGTCGCCAGTTCATTGGTACTGGTAGTCTCCCTGGGGGCAATCAGTTTCTGGATGTGCTCTAATGGGTCTCTACAGTGTAGAATATGTATT
>2009.26_STRAIN_A/Mexico/4115/2009_HOST_Human_SUBTYPE_H1N1_n3
ATGAAGGCAATACTAGTAGTTCTGCTATATACATTTGCAACCGCAAATGCAGACACATTATGTATAGGTTATCATGCGAACAATTCAACAGACACTGTAGACACAGTACTAGAAAAGAATGTAACAGTAACACACTCTGTTAACCTTCTAGAAGACAAGCATAACGGGAAACTATGCAAACTAAGAGGGGTAGCCCCATTGCATTTGGGTAAATGTAACATTGCTGGCTGGATCCTGGGAAATCCAGAGTGTGAATCACTCTCCACAGCAAGCTCATGGTCCTACATTGTGGAAACATCTAGTTCAGACAATGGAACGTGTTACCCAGGAGATTTCATCGATTATGAGGAGCTAAGAGAGCAATTGAGCTCAGTGTCATCATTTGAAAGGTTTGAGATATTCCCCAAGACAAGTTCATGGCCCAATCATGACTCGAACGGTGTAACGGCAGCATGTCCTCATGCTGGAGCAAAAAGCTTCTACAAAAATTTAATATGGCTAGTTAAAAAAGGAAATTCATACCCAAAGCTCAGCAAATCCTACATTAATGATAAAGGGAAAGAAGTCCTCGTGCTATGGGGCATTCACCATCCATCTACTAGTGCTGACCAACAAAGTCTCTATCAGAATGCAGATGCATATGTTTTTGTGGGGTCATCAAGATACAGCAAGAAGTTCAAGCCGGAAATAGCAATAAGACCCAAAGTGAGGGATCAAGAAGGGAGAATGAACTATTACTGGACACTAGTAGAGCCGGGAGACAAAATAACATTCGAAGCAACTGGAAATCTAGTGGTACCGAGATATGCATTCGCAATGGAAAGAAATGCTGGATCTGGTATTATCATTTCAGATACACCAGTCCACGATTGCAATACAACTTGTCAGACACCCAAGGGTGCTATAAACACCAGCCTCCCATTTCAGAATATACATCCGATCACAATTGGAAAATGTCCAAAATATGTAAAAAGCACAAAATTGAGACTGGCCACAGGATTGAGGAATGTCCCGTCTATTCAATCTAGAGGCCTATTTGGGGCCATTGCCGGTTTCATTGAAGGGGGGTGGACAGGGATGGTAGATGGATGGTACGGTTATCACCATCAAAATGAGCAGGGGTCAGGATATGCAGCCGACCTGAAGAGCACACAGAATGCCATTGACGAGATTACTAACAAAGTAAATTCTGTTATTGAAAAGATGAATACACAGTTCACAGCAGTAGGTAAAGAGTTCAACCACCTGGAAAAAAGAATAGAGAATTTAAATAAAAAAGTTGATGATGGTTTCCTGGACATTTGGACTTACAATGCCGAACTGTTGGTTCTATTGGAAAATGAAAGAACTTTGGACTACCACGATTCAAATGTGAAGAACTTATATGAAAAGGTAAGAAGCCAGCTAAAAAACAATGCCAAGGAAATTGGAAACGGCTGCTTTGAATTTTACCACAAATGCGATAACACGTGCATGGAAAGTGTCAAAAATGGGACTTATGACTACCCAAAATACTCAGAGGAAGCAAAATTAAACAGAGAAGAAATAGATGGGGTAAAGCTGGAATCAACAAGGATTTACCAGATTTTGGCGATCTATTCAACTGTCGCCAGTTCATTGGTACTGGTAGTCTCCCTGGGGGCAATCAGTTTCTGGATGTGCTCTAATGGGTCTCTACAGTGTAGAATATGTATT
>2009.51_STRAIN_A/Singapore/GP1087/2009_HOST_Human_SUBTYPE_H1N1_n1
ATGAAGGCAATACTAGTAGTTCTGCTATATACATTTGCAACCGCAAATGCAGACACATTATGTATAGGTTATCATGCGAACAATTCAACAGACACTGTAGACACAGTACTAGAAAAGAATGTAACAGTAACACACTCTGTTAACCTTCTAGAAGACAAGCATAACGGGAAACTATGCAAACTAAGAGGGGTAGCCCCATTGCATTTGGGTAAATGTAACATTGCTGGCTGGATCCTGGGAAATCCAGAGTGTGAATCACTCTCCACAGCAAGCTCATGGTCCTACATTGTGGAAACATCTAGTTCAGACAATGGAACGTGTTACCCAGGAGATTTCATCGATTATGAGGAGCTAAGAGAGCAATTGAGCTCAGTGTCATCATTTGAAAGGTTTGAGATATTCCCCAAGACAAGTTCATGGCCCAATCATGACTCGAACGGTGTAACGGCAGCATGTCCTCATGCTGGAGCAAAAAGCTTCTACAAAAATTTAATATGGCTAGTTAAAAAAGGAAATTCATACCCAAAGCTCAGCAAATCCTACATTAATGATAAAGGGAAAGAAGTCCTCGTGCTATGGGGCATTCACCATCCATCTACTAGTGCTGACCAACAAAGTCTCTATCAGAATGCAGATGCATATGTTTTTGTGGGGACATCAAGATACAGCAAGAAGTTCAAGCCGGAAATAGCAATAAGACCCAAAGTGAGGGATCAAGAAGGGAGAATGAACTATTACTGGACACTAGTAGAGCCGGGAGACAAAATAACATTCGAAGCAACTGGAAATCTAGTGGTACCGAGATATGCATTCGCAATGGAAAGAAATGCTGGATCTGGTATTATCATTTCAGATACACCAGTCCACGATTGCAATACAACTTGTCAGACACCCAAGGGTGCTATAAACACCAGCCTCCCATTTCAGAATATACATCCGATCACAATTGGAAAATGTCCAAAATATGTAAAAAGCACAAAATTGAGACTGGCCACAGGATTGAGGAATGTCCCGTCTATTCAATCTAGAGGCCTATTTGGGGCCATTGCCGGTTTCATTGAAGGGGGGTGGACAGGGATGGTAGATGGATGGTACGGTTATCACCATCAAAATGAGCAGGGGTCAGGATATGCAGCCGACCTGAAGAGCACACAGAATGCCATTGACGAGATTACTAACAAAGTAAATTCTGTTATTGAAAAGATGAATACACAGTTCACAGCAGTAGGTAAAGAGTTCAACCACCTGGAAAAAAGAATAGAGAATTTAAATAAAAAAGTTGATGATGGTTTCCTGGACATTTGGACTTACAATGCCGAACTGTTGGTTCTATTGGAAAATGAAAGAACTTTGGACTACCACGATTCAAATGTGAAGAACTTATATGAAAAGGTAAGAAGCCAGTTAAAAAACAATGCCAAGGAAATTGGAAACGGCTGCTTTGAATTTTACCACAAATGCGATAACACGTGCATGGAAAGTGTCAAAAATGGGACTTATGACTACCCAAAATACTCAGAGGAAGCAAAATTAAACAGAGAAGAAATAGATGGGGTAAAGCTGGAATCAACAAGGATTTACCAGATTTTGGCGATCTATTCAACTGTCGCCAGTTCATTGGTACTGGTAGTCTCCCTGGGGGCAATCAGTTTCTGGATGTGCTCTAATGGGTCTCTACAGTGTAGAATATGTATT
>2009.79_STRAIN_A/SanDiego/INS102/2009_HOST_Human_SUBTYPE_H1N1_n2
ATGAAGGCAATACTAGTAGTTCTGCTATATACATTTGCAACCGCAAATGCAGACACATTATGTATAGGTTATCATGCGAACAATTCAACAGACACTGTAGACACAGTACTAGAAAAGAATGTAACAGTAACACACTCTGTTAACCTTCTAGAAGACAAGCATAACGGGAAACTATGCAAACTAAGAGGGGTAGCCCCATTGCATTTGGGTAAATGTAACATTGCTGGCTGGATCCTGGGAAATCCAGAGTGTGAATCACTCTCCACAGCAAGCTCATGGTCCTACATTGTGGAAACATCTAGTTCAGACAATGGAACGTGTTACCCAGGAGATTTCATCGATTATGAGGAGCTAAGAGAGCAATTGAGCTCAGTGTCATCATTTGAAAGGTTTGAGATATTCCCCAAGACAAGTTCATGGCCCAATCATGACTCGAACGGTGTAACGGCAGCATGTCCTCATGCTGGAGCAAAAAGCTTCTACAAAAATTTAATATGGCTAGTTAAAAAAGGAAATTCATACCCAAAGCTCAGCAAATCCTACATTAATGATAAAGGGAAAGAAGTCCTCGTGCTATGGGGCATTCACCATCCATCTACTAGTGCTGACCAACAAAGTCTCTATCAGAATGCAGATGCATATGTTTTTGTGGGGACATCAAGATACAGCAAGAAGTTCAAGCCGGAAATAGCAATAAGACCCAAAGTGAGGGATCAAGAAGGGAGAATGAACTATTACTGGACACTAGTAGAGCCGGGAGACAAAATAACATTCGAAGCAACTGGAAATCTAGTGGTACCGAGATATGCATTCGCAATGGAAAGAAATGCTGGATCTGGTATTATCATTTCAGATACACCAGTCCACGATTGCAATACAACTTGTCAGACACCCAAGGGTGCTATAAACACCAGCCTCCCATTTCAGAATATACATCCGATCACAATTGGAAAATGTCCAAAATATGTAAAAAGCACAAAATTGAGACTGGCCACAGGATTGAGGAATGTCCCGTCTATTCAATCTAGAGGCCTATTTGGGGCCATTGCCGGTTTCATTGAAGGGGGGTGGACAGGGATGGTAGATGGATGGTACGGTTATCACCATCAAAATGAGCAGGGGTCAGGATATGCAGCCGACCTGAAGAGCACACAGAATGCCATTGACAAGATTACTAACAAAGTAAATTCTGTTATTGAAAAGATGAATACACAGTTCACAGCAGTAGGTAAAGAGTTCAACCACCTGGAAAAAAGAATAGAGAATTTAAATAAAAAAGTTGATGATGGTTTCCTGGACATTTGGACTTACAATGCCGAACTGTTGGTTCTATTGGAAAATGAAAGAACTTTGGACTACCACGATTCAAATGTGAAGAACTTATATGAAAAGGTAAGAAGCCAGTTAAAAAACAATGCCAAGGAAATTGGAAACGGCTGCTTTGAATTTTACCACAAATGCGATAACACGTGCATGGAAAGTGTCAAAAATGGGACTTATGACTACCCAAAATACTCAGAGGAAGCAAAATTAAACAGAGAAGAAATAGATGGGGTAAAGCTGGAATCAACAAGGATTTACCAGATTTTGGCGATCTATTCAACTGTCGCCAGTTCATTGGTACTGGTAGTCTCCCTGGGGGCAATCAGTTTCTGGATGTGCTCTAATGGGTCTCTACAGTGTAGAATATGTATT
>2009.56_STRAIN_A/Japan/NHRC0003/2009_HOST_Human_SUBTYPE_H1N1_n3
ATGAAGGCAATACTAGTAGTTCTGCTATATACATTTGCAACCGCAAATGCAGACACATTATGTATAGGTTATCATGCGAACAATTCAACAGACACTGTAGACACAGTACTAGAAAAGAATGTAACAGTAACACACTCTGTTAACCTTCTAGAAGACAAGCATAACGGGAAACTATGCAAACTAAGAGGGGTAGCCCCATTGCATTTGGGTAAATGTAACATTGCTGGCTGGATCCTGGGAAATCCAGAGTGTGAATCACTCTCCACAGCAAGCTCATGGTCCTACATTGTGGAAACATCTAGTTCAGACAATGGAACGTGTTACCCAGGAGATTTCATCGATTATGAGGAGCTAAGAGAGCAATTGAGCTCAGTGTCATCATTTGAAAGGTTTGAGATATTCCCCAAGACAAGTTCATGGCCCAATCATGACTCGAACGGTGTAACGGCAGCATGTCCTCATGCTGGAGCAAAAAGCTTCTACAAAAATTTAATATGGCTAGTTAAAAAAGGAAATTCATACCCAAAGCTCAGCAAATCCTACATTAATGATAAAGGGAAAGAAGTCCTCGTGCTATGGGGCATTCACCATCCATCTACTAGTGCTGACCAACAAAGTCTCTATCAGAATGCAGATGCATATGTTTTTGTGGGGACATCAAGATACAGCAAGAAGTTCAAGCCGGAAATAGCAATAAGACCCAAAGTGAGGGATCAAGAAGGGAGAATGAACTATTACTGGACACTAGTAGAGCCGGGAGACAAAATAACATTCGAAGCAACTGGAAATCTAGTGGTACCGAGATATGCATTCGCAATGGAAAGAAATGCTGGATCTGGTATTATCATTTCAGATACACCAGTCCACGATTGCAATACAACTTGTCAGACACCCAAGGGTGCTATAAACACCAGCCTCCCATTTCAGAATATACATCCGATCACAATTGGAAAATGTCCAAAATATGTAAAAAGCACAAAATTGAGACTGGCCACAGGATTGAGGAATGTCCCGTCTATTCAATCTAGAGGCCTATTTGGGGCCATTGCCGGTTTCATTGAAGGGGGGTGGACAGGGATGGTAGATGGATGGTACGGTTATCACCATCAAAATGAGCAGGGGTCAGGATATGCAGCCGACCTGAAGAGCACACAGAATGCCATTGACGAGATTACTAACAAAGTAAATTCTGTTATTGAAAAGATGAATACACAGTTCACAGCAGTAGGTAAAGAGTTCAACCACCTGGAAAAAAGAATAGAGAATTTAAATAAAAAGGTTGATGATGGTTTCCTGGACATTTGGACTTACAATGCCGAACTGTTGGTTCTATTGGAAAATGAAAGAACTTTGGACTACCACGATTCAAATGTGAAGAACTTATATGAAAAGGTAAGAAGCCAGTTAAAAAACAATGCCAAGGAAATTGGAAACGGCTGCTTTGAATTTTACCACAAATGCGATAACACGTGCATGGAAAGTGTCAAAAATGGGACTTATGACTACCCAAAATACTCAGAGGAAGCAAAATTAAACAGAGAAGAAATAGATGGGGTAAAGCTGGAATCAACAAGGATTTACCAGATTTTGGCGATCTATTCAACTGTCGCCAGTTCATTGGTACTGGTAGTCTCCCTGGGGGCAATCAGTTTCTGGATGTGCTCTAATGGGTCTCTACAGTGTAGAATATGTATT
>2010.97_STRAIN_A/England/05160856/2010_HOST_Human_SUBTYPE_H1N1_n1
ATGAAGGCAATACTAGTAGTTCTGCTATATACATTTGCAACCGCAAATGCAGACACATTATGTATAGGTTATCATGCGAACAATTCAACAGACACTGTAGACACAGTACTAGAAAAGAATGTAACAGTAACACACTCTGTTAACCTTCTAGAAGACAAGCATAACGGGAAACTATGCAAACTAAGAGGGGTAGCCCCATTGCATTTGGGTAAATGTAACATTGCTGGCTGGATCCTGGGAAATCCAGAGTGTGAATCACTCTCCACAGCAAGCTCATGGTCCTACATTGTGGAAACATCTAGTTCAGACAATGGAACGTGTTACCCAGGAGATTTCATCAATTATGAGGAGCTAAGAGAGCAATTGAGCTCAGTGTCATCATTTGAAAGGTTTGAGATATTCCCCAAGACAAGTTCATGGCCCAATCATGACTCGAACGGTGTAACGGCAGCATGTCCTCATGCTGGAGCAAAAAGCTTCTACAAAAATTTAATATGGCTAGTTAAAAAAGGAAATTCATACCCAAAGCTCAGCAAATCCTACATTAATGATAAAGGGAAAGAAGTCCTCGTGCTGTGGGGCATTCACCATCCATCTACTACTGCTGACCAACAAAGTCTCTATCAGAATGCAGATGCATATGTTTTTGTGGGGACATCAAGATACAGCAAGAAGTTCAAGCCGGAAATAGCAATAAGACCCAAAGTGAGGGATCAAGAAGGGAGAATGAACTATTACTGGACACTAGTAGAGCCGGGAGACAAAATAACATTCGAAGCAACTGGAAATCTAGTGGTACCGAGATATGCATTCGCAATGGAAAGAAATGCTGGATCTGGTATTATCATTTCAGATACACCAGTCCACGATTGCAATACAACTTGTCAGACACCCAAGGGTGCTATAAACACCAGCCTCCCATTTCAGAATATACATCCGATCACAATTGGAAAATGTCCAAAATATGTAAAAAGCACAAAATTGAGACTGGCCACAGGATTGAGGAATGTCCCGTCTATTCAATCTAGAGGCCTATTTGGGGCCATTGCCGGCTTCATTGAAGGGGGGTGGACAGGGATGGTAGATGGATGGTACGGTTATCACCATCAAAATGAGCAGGGGTCAGGATATGCAGCCGACCTGAAGAGCACACAGAATGCCATTGACAAGATTACTAACAAAGTAAATTCTGTTATTGAAAAGATGAATACACAGTTCACAGCAGTAGGTAAAGAGTTCAACCACCTGGAAAAAAGAATAGAGAATTTAAATAAAAAAGTTGATGATGGTTTCCTGGACATTTGGACTTACAATGCCGAACTGTTGGTTCTATTGGAAAATGAAAGAACTTTGGACTACCACGATTCAAATGTGAAGAACTTGTATGAAAAGGTAAGAAACCAGTTAAAAAACAATGCCAAGGAAATTGGAAACGGCTGCTTTGAATTTTACCACAAATGCGATAACACGTGCATGGAAAGTGTCAAAAATGGGACTTATGACTACCCAAAATACTCAGAGGAAGCAAAATTAAACAGAGAAGAAATAGATGGGGTAAAGCTGGAATCAACAAGGATTTACCAGATTTTGGCGATCTATTCAACTGTCGCCAGTTCATTGGTACTGGTAGTCTCCCTGGGGGCAATCAGTTTCTGGATGTGCTCTAATGGGTCTCTACAGTGTAGAATATGTATT
>2011.04_STRAIN_A/Tottori/ST578/2011_HOST_Human_SUBTYPE_H1N1_n2
ATGAAGGCAATACTAGTAGTTCTGCTATATACATTTGCAACCGCAAATGCAGACACATTATGTATAGGTTATCATGCGAACAATTCAACAGACACTGTAGACACAGTACTAGAAAAGAATGTAACAGTAACACACTCTGTTAATCTTCTAGAAGACAAGCATAACGGAAAACTATGCAAACTAAGAGGGGTAGCCCCATTGCATTTGGGTAAATGTAACATTGCTGGCTGGATCCTGGGAAATCCAGAGTGTGAATCACTCTCCACAGCAAGCTCATGGTCCTACATTGTGGAAACATCTAGTTCAGACAATGGAACGTGTTACCCAGGAGATTTCATCGATTATGAGGAGCTAAGAGAGCAATTGAGCTCAGTGTCATCATTTGAAAGGTTTGAGATATTCCCCAAGACAAGTTCATGGCCCAATCATGACTCGAACGGTGTAACGGCAGCATGTCCTCATGCTGGAGCAAAAAGCTTCTACAAAAATTTAATATGGCTAGTTAAAAAAGGAAATTCATACCCAAAGCTCAGCAAATCCTACATTAATGATAAAGGGAAAGAAGTCCTCGTGCTATGGGGCATTCACCATCCATCTACTACTGCTGACCAACAAAGTCTCTATCAGAATGCAGATACATATGTTTTTGTGGGGACATCAAGATACAGCAAGAAGTTCAAGCCGGAAATAGCAATAAGACCCAAAGTGAGGGATCAAGAAGGGAGAATGAACTATTACTGGACACTAGTAGAGCCGGGAGACAAAATAACATTCGAAGCAACTGGAAATCTAGTGGTACCGAGATATGCATTCGCAATGGAAAGAAATGCTGGATCTGGTATTATCATTTCAGATACACCAGTCCACGATTGCAATACAACTTGTCAGACACCCAAGGGTGCTATAAACACCAGCCTCCCATTTCAAGATATACATCCGATCACAATTGGAAAATGTCCAAAATATGTAAAAAGCACAAAATTGAGACTGGCCACAGGATTGAGGAATGTCCCGTCTATTCAATCTAGAGGCCTATTTGGGGCCATTGCCGGCTTCATTGAAGGGGGGTGGACAGGGATGGTAGATGGATGGTACGGTTATCACCATCAAAATGAGCAGGGGTCAGGATATGCAGCCGACCTGAAGAGCACACAGAATGCCATTGACAAGATTACTAACAAAGTAAATTCTGTTATTGAAAAGATGAATACACAGTTCACAGCAGTAGGTAAAGAGTTCAACCACCTGGAAAAAAGAATAGAGAATTTAAATAAAAAAGTTGATGATGGTTTCCTGGACATTTGGACTTACAATGCCGAACTGTTGGTTCTATTGGAAAATGAAAGAACTTTGGACTACCACGATTCAAATGTGAAGAATTTATATGAAAAAGTAAGAAACCAGTTAAAAAACAATGCCAAGGAAATTGGAAATGGCTGCTTTGAATTTTACCACAAATGCGATAACACGTGCATGGAAAGTGTCAAAAATGGGACTTATGACTACCCAAAATACTCAGAGGAAGCAAAATTAAACAGAGAAAAAATAGATGGGGTAAAGCTGGAATCAACAAGGATTTACCAGATTTTGGCGATCTATTCAACTGTCGCCAGTTCATTGGTACTGGTAGTCTCCCTGGGGGCAATCAGTTTTTGGATGTGCTCTAATGGGTCTCTACAGTGTAGAATATGTATT
>2010.53_STRAIN_A/KhonKaen/INS456/2010_HOST_Human_SUBTYPE_H1N1_n3
ATGAAGGCAATACTAGTAGTTCTGCTATATACATTAGCAACCGCAAATGCAGACACATTATGTATAGGTTATCATGCGAACAATTCAACAGACACTGTAGACACAGTACTAGAAAAGAATGTAACAGTAACACACTCTGTTAACCTTCTAGAAGACAAGCATGACGGGAAACTATGCAAACTAAGAGGGGTAGCCCCATTGCATTTGGGTAAATGTAACATTGCTGGCTGGATCCTGGGAAATCCAGAGTGTGAATCACTCTCCACAGCAAGCTCATGGTCCTACATTGTGGAAACATCTAGTTCAGACAATGGAACGTGTTACCCAGGAGATTTCATCGATTATGAAGAGCTAAGAGAGCAATTGAGCTCAGTGTCATCATTTGAAAGGTTTGAGATATTCCCCAAGACAAGTTCATGGCCCAATCATGACTCGAACGGTGTAACGGCAGCATGTCCTCATGCTGGAGCAAAAAGCTTCTACAAAAATTTAATATGGCTAGTTAAAAAAGGAAATTCATACCCAAAGCTCAGCAAATCCTACATTAATGATAAAGGGAAAGAAGTCCTCGTGCTATGGGGCATTCACCATCCATCTACTAGTGCTGACCAACAAAGTCTCTATCAGAATGCAGATGCATATGTTTTTGTGGGGACATCAAGATACAGCAAGAAGTTCAAGCCGGAAATAGCAATAAGACCCAAAGTGAGGGATCAAGAAGGGAGAATGAACTATTACTGGACACTAGTAGAGCCGGGAGACAAAATAACATTCGAAGCAACTGGAAATCTAGTGGTACCGAGATATGCATTCGCAATGGAAAGAAATGCTGGATCTGGTATTATCATTTCAGATACACCAGTCCACGATTGCAATGCAACTTGTCAGACACCCAAGGGTGCTATAAACACCAGCCTCCCATTTCAGAATATACATCCGATCACAATTGGAAAATGTCCAAAATATGTAAAAAGCACAAAATTGAGACTGGCCACAGGATTGAGGAATGTCCCGTCTATTCAATCTAGAGGCCTATTTGGGGCCATTGCCGGTTTCATTGAAGGGGGGTGGACAGGGATGGTAGATGGATGGTACGGTTATCACCATCAAAATGAGCAGGGGTCAGGATATGCAGCCGACCTGAAGAGCACACAGAATGCCATTGACAAGATTACTAACAAAGTAAATTCTGTTATTGAAAAGATGAATACACAGTTCACAGCAGTAGGTAAAGAGTTCAACCACCTGGAAAAAAGAATAGAGAATTTAAATAAAAAAGTTGATGATGGTTTCCTGGACATTTGGACTTACAATGCCGAACTGTTGGTTCTACTGGAAAATGAAAGAACTTTGGACTACCACGATTCAAATGTGAAGAACTTATATGAAAAGGTAAGAAGCCAGTTAAAAAACAATGCCAAGGAAATTGGAAACGGCTGCTTTGAATTTTACCACAAATGCGATAACACGTGCATGGAAAGTGTCAAAAATGGGACTTATGACTACCCAAAATACTCAGAGGAAGCAAAATTAAACAGAGAAGAAATAGATGGGGTAAAGCTGGAATCAACAAGGATTTACCAGATTTTGGCGATCTATTCAACTGTCGCCAGTTCATTGGTACTGGTAGTCTCCCTGGGGGCAATCAGTTTCTGGATGTGCTCTAATGGGTCTCTACAGTGTAGAATATGTATT
>2012.27_STRAIN_A/NewMexico/12/2012_HOST_Human_SUBTYPE_H1N1_n1
ATGAAGGCAATACTAGTAGTTCTGCTATATACATTTGCAACCGCAAATGCAGACACATTATGTATAGGTTACCATGCGAACAATTCAACAGACACTGTAGACACAGTACTAGAAAAGAATGTAACAGTAACACACTCTGTTAATCTTCTAGAAGACAAGCATAACGGGAAACTATGCAAACTAAGAGGGGTAGCCCCATTGCATTTGGGTAAATGTAACATTGCTGGCTGGATCCTGGGAAATCCAGAGTGTGAAACACTCTCCACAGCAAGCTCATGGTCCTACATTGTGGAAACATCTAGTTCAGACAATGGAACGTGTTACCCAGGAGATTTCATCGATTATGAGGAGCTAAGAGAGCAATTGAGCTCAGTGTCATCATTTGAAAGGTTTGAGATATTCCCCAAGACAAGTTCATGGCCCAATCATGACTCGAACGGTGTAACGGCAGCATGTCCTCATGCTGGAGCAAAAGGCTTCTACAAAAATTTAATATGGCTAGTTAAAAAAGGAAATTCATACCCAAAGCTCAGCAAATCCTACATTAATGATAAAGGGAAAGAAGTCCTCGTGCTATGGGGCATTCACCATCCATCTACTACTGCTGACCAACAAAGTCTCTATCAGAATGCAGATACATATGTTTTTGTGGGGACATCAAGATACAGCAAGAAGTTCAAGCCGGAAATAGCAATAAGACCCAAAGTGAGGGATCAAGAAGGGAGAATGAACTATTACTGGACACTAGTAGAGCCGGGAGACAAAATAACATTCGAAGCAACTGGAAATCTAGTGGTACCGAGATATGCATTCGCAATGGAAAGAGATGCTGGATCTGGTATTATCATTTCAGATACACCAGTCCACGATTGCAATACAACTTGTCAGACACCCAAGGGTGCTATAAACACCAGCCTCCCATTTCAGAATATACATCCGATCACAATTGGAAAATGTCCAAAATATGTAAAAAGCACAAAATTGAGACTGGCCACAGGATTGAGGAATGTCCCGTCTATTCAATCTAGAGGCCTATTTGGGGCCATTGCCGGCTTCATTGAAGGGGGGTGGACAGGGATGGTAGATGGATGGTACGGTTATCACCATCAAAATGAGCAGGGGTCAGGATATGCAGCCGACCTGAAGAGCACACAGAATGCCATTGACAAGATTACTAACAAAGTAAATTCTGTTATTGAAAAAATGAATACACAGTTCACAGCAGTAGGTAAAGAGTTCAACCACCTGGAAAAAAGAATAGAGAATTTAAATAAAAAAGTTGATGATGGGTTCCTGGACATTTGGACTTACAATGCCGAACTGTTGGTTCTATTGGAAAATGAAAGAACTTTGGACTACCACGATTCAAATGTGAAGAACTTATATGAAAAGGTAAGAAACCAGTTAAAAAACAATGCCAAGGAAATTGGAAATGGCTGCTTTGAATTTTACCACAAATGCGATAACACGTGTATGGAAAGTGTCAAAAATGGGACTTATGACTACCCAAAATACTCAGAGGAAGCAAAATTAAACAGAGAAGAAATAGATGGGGTAAAGCTGGAATCAACAAGGATTTACCAGATTTTGGCGATCTATTCAACTGCCGCCAGTTCATTGGTACTGGTAGTCTCCCTGGGGGCAATCAGTTTTTGGATGTGCTCTAATGGGTCTCTACAGTGTAGAATATGTATT
>2012.20_STRAIN_A/Texas/37/2012_HOST_Human_SUBTYPE_H1N1_n2
ATGAAGGCAATACTAGTAGTTCTGCTATATACATTTGCAACCGCAAATGCAGACACATTATGTATAGGTTACCATGCGAACAATTCAACAGACACTGTAGACACAGTACTAGAAAAGAATGTAACAGTAACACACTCTGTTAATCTTCTAGAAGACAAGCATAACGGGAAACTATGCAAACTAAGAGGGGTAGCCCCATTGCATTTGGGTAAATGTAACATTGCTGGCTGGATCCTGGGAAATCCAGAGTGTGAAACACTCTCCACAGCAAGCTCATGGTCCTACATTGTGGAAACATCTAGTTCAGACAATGGAACGTGTTACCCAGGAGATTTCATCGATTATGAGGAGCTAAGAGAGCAATTGAGCTCAGTGTCATCATTTGAAAGGTTTGAGATATTCCCCAAGACAAGTTCATGGCCCAATCATGACTCGAACGGTGTAACGGCAGCATGTCCTCATGCTGGAGCAAAAGGCTTCTACAAAAATTTAATATGGCTAGTTAAAAAAGGAAATTCATACCCAAAGCTCAGCAAATCCTACATTAATGATAAAGGGAAAGAAGTCCTCGTGCTATGGGGCATTCACCATCCATCTACTACTGCTGACCAACAAAGTCTCTATCAGAATGCAGATACATATGTTTTTGTGGGGACATCAAGATACAGCAAGAAGTTCAAGCCGGAAATAGCAATAAGACCCAAAGTGAGGGATCAAGAAGGGAGAATGAACTATTACTGGACACTAGTAGAGCCGGGAGACAAAATAACATTCGAAGCAACTGGAAATCTAGTGGTACCGAGATATGCATTCGCAATGGAAAGAGATGCTGGATCTGGTATTATCATTTCAGATACACCAGTCCACGATTGCAATACAACTTGTCAGACACCCAAGGGTGCTATAAACACCAGCCTCCCATTTCAAAATATACATCCGATCACAATTGGAAAATGTCCAAAATATGTAAAAAGCACAAAATTGAGACTGGCCACAGGATTGAGGAATGTCCCGTCTATTCAATCTAGAGGCCTATTTGGGGCCATTGCCGGCTTCATTGAAGGGGGGTGGACAGGGATGGTAGATGGATGGTACGGTTATCACCATCAAAATGAGCAGGGGTCAGGATATGCAGCCGACCTGAAGAGCACACAGAATGCCATTGACAAGATTACTAACAAAGTAAATTCTGTTATTGAAAAAATGAATACACAGTTCACAGCAGTAGGTAAAGAGTTCAACCACCTGGAAAAAAGAATAGAGAATTTAAATAAAAAAGTTGATGATGGGTTCCTGGACATTTGGACTTACAATGCCGAACTGTTGGTTCTATTGGAAAATGAAAGAACTTTGGACTACCACGATTCAAATGTGAAGAACTTATATGAAAAGGTAAGAAACCAGTTAAAAAACAATGCCAAGGAAATTGGAAATGGCTGCTTTGAATTTTACCACAAATGCGATAACACGTGTATGGAAAGTGTCAAAAATGGGACTTATGACTACCCAAAATACTCAGAGGAAGCAAAATTAAACAGAGAAGAAATAGATGGGGTAAAGCTGGAATCAACAAGGATTTACCAGATTTTGGCGATCTATTCAACTGCCGCCAGTTCATTGGTACTGGTAGTCTCCCTGGGGGCAATCAGTTTTTGGATGTGCTCTAATGGGTCTCTACAGTGTAGAATATGTATT
>2012.15_STRAIN_A/Texas/24/2012_HOST_Human_SUBTYPE_H1N1_n3
ATGAAGGCAATACTAGTAGTTCTGCTATATACATTTGCAACCGCAAATGCAGACACATTATGTATAGGTTACCATGCGAACAATTCAACAGACACTGTAGACACAGTACTAGAAAAGAATGTAACAGTAACACACTCTGTTAATCTTCTAGAAGACAAGCATAACGGGAAACTATGCAAACTAAGAGGGGTAGCCCCATTGCATTTGGGTAAATGTAACATTGCTGGCTGGATCCTGGGAAATCCAGAGTGTGAAACACTCTCCACAGCAAGCTCATGGTCCTACATTGTGGAAACATCTAGTTCAGACAATGGAACGTGTTACCCAGGAGATTTCATCGATTATGAGGAGCTAAGAGAGCAATTGAGCTCAGTGTCATCATTTGAAAGGTTTGAGATATTCCCCAAGACAAGTTCATGGCCCAATCATGACTCGAACGGTGTAACGGCAGCATGTCCTCATGCTGGAGCAAAAGGCTTCTACAAAAATTTAATATGGCTAGTTAAAAAAGGAAATTCATACCCAAAGCTCAGCAAATCCTACATTAATGATAAAGGGAAAGAAGTCCTCGTGCTATGGGGCATTCACCATCCATCTACTACTGCTGACCAACAAAGTCTCTATCAGAATGCAGATACATATGTTTTTGTGGGGACATCAAGATACAGCAAGAAGTTCAAGCCGGAAATAGCAATAAGACCCAAAGTGAGGGATCAAGAAGGGAGAATGAACTATTACTGGACACTAGTAGAGCCGGGAGACAAAATAACATTCGAAGCAACTGGAAATCTAGTGGTACCGAGATATGCATTCGCAATGGAAAGAGATGCTGGATCTGGTATTATCATTTCAGATACACCAGTCCACGATTGCAATACAACTTGTCAGACACCCAAGGGTGCTATAAACACCAGCCTCCCATTTCAGAATATACATCCGATCACAATTGGAAAATGTCCAAAATATGTAAAAAGCACAAAATTGAGACTGGCCACAGGATTGAGGAATGTCCCGTCTATTCAATCTAGAGGCCTATTTGGGGCCATTGCCGGCTTCATTGAAGGGGGGTGGACAGGGATGGTGGATGGATGGTACGGTTATCACCATCAAAATGAGCAGGGGTCAGGATATGCAGCCGACCTGAAGAGCACACAGAATGCCATTGACAAGATTACTAACAAAGTAAATTCTGTTATTGAAAAAATGAATACACAGTTCACAGCAGTAGGTAAAGAGTTCAACCACCTGGAAAAAAGAATAGAGAATTTAAATAAAAAAGTTGATGATGGGTTCCTGGACATTTGGACTTACAATGCCGAACTGTTGGTTCTATTGGAAAATGAAAGAACTTTGGACTACCACGATTCAAATGTGAAGAACTTATATGAAAAGGTAAGAAACCAGTTAAAAAACAATGCCAAGGAAATTGGAAATGGCTGCTTTGAATTTTACCACAAATGCGATAACACGTGTATGGAAAGTGTCAAAAATGGGACTTATGACTACCCAAAATACTCAGAGGAAGCAAAATTAAACAGAGAAGAAATAGATGGGGTAAAGCTGGAATCAACAAGGATTTACCAGATTTTGGCGATCTATTCAACTGCCGCCAGTTCATTGGTACTGGTAGTCTCCCTGGGGGCAATCAGTTTTTGGATGTGCTCTAATGGGTCTCTACAGTGTAGAATATGTATT
>2013.14_STRAIN_A/Helsinki/806/2013_HOST_Human_SUBTYPE_H1N1_n1
[truncated: 12,266 more chars]
